# Supplementary material for: Genome-Wide Transcriptional Excavation of Dipsacus asperoides Unmasked both Cryptic Asperosaponin Biosynthetic Genes and SSR Markers
Source: Front Plant Sci. 2016 Mar 29;7:339. doi: 10.3389/fpls.2016.00339 (PMC4809893; doi:10.3389/fpls.2016.00339)
Supplement: Supplementary File S1 — The underground part of D. asperoides. [file Presentation1.ZIP]

Archive with 10 entries (9 files):
- suport file/
- suport file/File S1. The underground partú¡root of Dipsacus asperoides.tif
- suport file/File S2. The ground part of Dipsacus asperoides.tif
- suport file/File S3. Chemical structures of triterpenoidsaponins.docx
- suport file/File S4. Annotation_Summary in Nr and SwissProt.xlsx
- suport file/File S5. KEGG_classification_count.txt
- suport file/File S6. KEGG_classification.pdf
- suport file/File S7. KEGG_classification.xlsx
- suport file/File S8. Candidate genes in oleanolic acid synthesis.txt
- suport file/File S9. Specific primers of the candidate unigenes designed for qRT-PCR.xls
