# Supplementary material for: Genome-Wide Transcriptional Excavation of Dipsacus asperoides Unmasked both Cryptic Asperosaponin Biosynthetic Genes and SSR Markers
Source: Front Plant Sci. 2016 Mar 29;7:339. doi: 10.3389/fpls.2016.00339 (PMC4809893; doi:10.3389/fpls.2016.00339)
Supplement: Supplementary File S1 — The underground part of D. asperoides. [file Presentation1.ZIP › suport file/File S4. Annotation_Summary in Nr and SwissProt.xlsx]

## Sheet: File S4. Annotation_Summary in 
Genes	Gene Length	NR GI	NR ID	NR Score	NR Evalue	NR Description	Swissprot ID	Swissprot Score	Swissprot Evalue	Swissprot Description
comp90300_c0	1540	225436757	XP_002269884.1	1640	0	PREDICTED: peptide chain release factor 1 [Vitis vinifera] >gi|296086617|emb|CBI32252.3| unnamed protein product [Vitis vinifera]	Q110D7	1223	1.78e-163	Peptide chain release factor 1 OS=Trichodesmium erythraeum (strain IMS101) GN=prfA PE=3 SV=1
comp22113_c0	1235	388501636	AFK38884.1	1096	3.64e-146	unknown [Lotus japonicus]	Q9CX30	305	5.78e-30	Protein YIF1B OS=Mus musculus GN=Yif1b PE=2 SV=2
comp28327_c0	882	333690873	AEF79856.1	770	1.61e-99	glutathione-S-transferase tau 1 [Hevea brasiliensis]	Q03666	726	5.41e-94	Probable glutathione S-transferase OS=Nicotiana tabacum PE=2 SV=1
comp22074_c0	941	225463284	XP_002264531.1	438	8.97e-50	PREDICTED: uncharacterized protein LOC100245232 [Vitis vinifera] >gi|296089373|emb|CBI39145.3| unnamed protein product [Vitis vinifera]	--	--	--	--
comp47738_c0	1894	224128250	XP_002320280.1	1677	0	predicted protein [Populus trichocarpa] >gi|222861053|gb|EEE98595.1| predicted protein [Populus trichocarpa]	Q9NPF5	397	2.31e-40	DNA methyltransferase 1-associated protein 1 OS=Homo sapiens GN=DMAP1 PE=1 SV=1
comp37735_c0	980	224139146	XP_002326779.1	392	2.05e-41	predicted protein [Populus trichocarpa] >gi|222834101|gb|EEE72578.1| predicted protein [Populus trichocarpa]	--	--	--	--
comp110102_c0	249	356530788	XP_003533962.1	390	3.48e-43	PREDICTED: pyruvate kinase isozyme G, chloroplastic-like [Glycine max]	Q9FLW9	366	4.53e-41	Plastidial pyruvate kinase 2 OS=Arabidopsis thaliana GN=PKP2 PE=1 SV=1
comp42950_c1	270	--	--	--	--	--	--	--	--	--
comp35139_c0	244	297739784	CBI29966.3	340	3.42e-35	unnamed protein product [Vitis vinifera]	--	--	--	--
comp104845_c0	265	225444351	XP_002264641.1	435	6.86e-50	PREDICTED: RNA pseudourine synthase 6, chloroplastic [Vitis vinifera] >gi|302144082|emb|CBI23187.3| unnamed protein product [Vitis vinifera]	Q9SVS0	404	1.48e-46	RNA pseudourine synthase 6, chloroplastic OS=Arabidopsis thaliana GN=At4g21770 PE=2 SV=1
comp45914_c0	1642	225470467	XP_002263088.1	1242	5.42e-160	PREDICTED: uncharacterized protein LOC100245919 [Vitis vinifera] >gi|296084711|emb|CBI25853.3| unnamed protein product [Vitis vinifera]	O22040	663	4.52e-76	Mitogen-activated protein kinase kinase kinase ANP1 OS=Arabidopsis thaliana GN=ANP1 PE=1 SV=2
comp47378_c0	1693	351721680	NP_001235426.1	1881	0	mitogen-activated protein kinase 2 [Glycine max] >gi|33340593|gb|AAQ14867.1|AF329506_1 mitogen-activated protein kinase 2 [Glycine max]	Q40532	1878	0	Mitogen-activated protein kinase homolog NTF4 OS=Nicotiana tabacum GN=NTF4 PE=2 SV=1
comp279370_c0	205	338173763	AEI83428.1	131	2.86e-08	bHLH transcription factor 1 [Camellia sinensis]	--	--	--	--
comp38704_c0	431	379994541	AFD22859.1	651	6.09e-80	mini-chromosome maintenance protein MCM3, partial [Tamarix androssowii]	Q43704	560	2.64e-66	DNA replication licensing factor MCM3 homolog 1 OS=Zea mays GN=ROA1 PE=2 SV=2
comp30930_c0	246	359494348	XP_002268981.2	176	2.02e-24	PREDICTED: probable amino acid permease 7-like [Vitis vinifera]	O80592	143	1.56e-18	Amino acid permease 8 OS=Arabidopsis thaliana GN=AAP8 PE=1 SV=1
comp38982_c0	613	147846709	CAN80639.1	292	1.96e-27	hypothetical protein VITISV_026888 [Vitis vinifera]	--	--	--	--
comp26982_c0	243	255570593	XP_002526253.1	291	4.58e-30	acyl-coenzyme A binding domain containing, putative [Ricinus communis] >gi|223534418|gb|EEF36122.1| acyl-coenzyme A binding domain containing, putative [Ricinus communis]	Q9SM23	252	8.06e-26	Acyl-CoA-binding domain-containing protein 1 OS=Arabidopsis thaliana GN=ACBP1 PE=1 SV=2
comp135770_c0	234	--	--	--	--	--	--	--	--	--
comp177136_c0	383	147766778	CAN63154.1	229	4.99e-21	hypothetical protein VITISV_043851 [Vitis vinifera]	--	--	--	--
comp47495_c0	2078	359488765	XP_002281791.2	594	7.18e-62	PREDICTED: paired amphipathic helix protein Sin3-like 2-like [Vitis vinifera]	Q9SRH9	559	1.52e-58	Paired amphipathic helix protein Sin3-like 1 OS=Arabidopsis thaliana GN=SNL1 PE=1 SV=2
comp41799_c0	1220	224140795	XP_002323764.1	1117	1.1e-147	predicted protein [Populus trichocarpa] >gi|222866766|gb|EEF03897.1| predicted protein [Populus trichocarpa]	Q7XJE6	896	8.67e-116	Metacaspase-1 OS=Arabidopsis thaliana GN=AMC1 PE=1 SV=1
comp23325_c0	755	357480883	XP_003610727.1	550	4.6e-68	Lactoylglutathione lyase [Medicago truncatula] >gi|355512062|gb|AES93685.1| Lactoylglutathione lyase [Medicago truncatula]	P45871	112	7.44e-06	Uncharacterized protein YwkD OS=Bacillus subtilis (strain 168) GN=ywkD PE=4 SV=1
comp32367_c0	367	--	--	--	--	--	--	--	--	--
comp408630_c0	204	224080418	XP_002306132.1	308	2.46e-31	predicted protein [Populus trichocarpa] >gi|222849096|gb|EEE86643.1| predicted protein [Populus trichocarpa]	--	--	--	--
comp29927_c0	213	356577129	XP_003556680.1	140	6.08e-10	PREDICTED: uncharacterized protein LOC100804187 [Glycine max]	--	--	--	--
comp319138_c0	258	225444203	XP_002270373.1	156	2.05e-11	PREDICTED: uncharacterized CRM domain-containing protein At3g25440, chloroplastic [Vitis vinifera] >gi|296089227|emb|CBI38999.3| unnamed protein product [Vitis vinifera]	--	--	--	--
comp23582_c1	221	297746342	CBI16398.3	259	5.61e-25	unnamed protein product [Vitis vinifera]	Q9SJZ3	199	8.08e-18	Pentatricopeptide repeat-containing protein At2g22410, mitochondrial OS=Arabidopsis thaliana GN=PCMP-E28 PE=2 SV=1
comp42165_c0	1721	225425762	XP_002277256.1	1788	0	PREDICTED: protein kinase 2B, chloroplastic [Vitis vinifera] >gi|296086406|emb|CBI31995.3| unnamed protein product [Vitis vinifera]	O49840	1525	0	Protein kinase 2B, chloroplastic OS=Arabidopsis thaliana GN=APK2B PE=1 SV=1
comp41987_c0	1752	225456012	XP_002277056.1	1604	0	PREDICTED: l-Ala-D/L-Glu epimerase [Vitis vinifera]	Q9WXM1	432	3.96e-46	L-Ala-D/L-Glu epimerase OS=Thermotoga maritima (strain ATCC 43589 / MSB8 / DSM 3109 / JCM 10099) GN=TM_0006 PE=1 SV=1
comp25996_c0	276	--	--	--	--	--	--	--	--	--
comp7429_c0	291	--	--	--	--	--	--	--	--	--
comp29541_c0	298	296086679	CBI32314.3	410	3.28e-44	unnamed protein product [Vitis vinifera]	--	--	--	--
comp292955_c0	304	367023647	XP_003661108.1	349	2.04e-37	hypothetical protein MYCTH_2314411 [Myceliophthora thermophila ATCC 42464] >gi|347008376|gb|AEO55863.1| hypothetical protein MYCTH_2314411 [Myceliophthora thermophila ATCC 42464]	--	--	--	--
comp175322_c0	394	--	--	--	--	--	--	--	--	--
comp30224_c0	312	359477805	XP_003632024.1	124	1.43e-07	PREDICTED: U6 snRNA-associated Sm-like protein LSm5 isoform 2 [Vitis vinifera]	--	--	--	--
comp46307_c1	1671	359481655	XP_002280430.2	1934	0	PREDICTED: phosphoinositide phospholipase C 2-like [Vitis vinifera]	Q39033	1717	0	Phosphoinositide phospholipase C 2 OS=Arabidopsis thaliana GN=PLC2 PE=1 SV=1
comp30586_c0	491	118485257	ABK94488.1	292	9.46e-30	unknown [Populus trichocarpa]	O49069	261	5.36e-27	Probable phospholipid hydroperoxide glutathione peroxidase OS=Gossypium hirsutum PE=2 SV=1
comp98914_c0	336	--	--	--	--	--	--	--	--	--
comp513330_c0	280	407918860	EKG12122.1	345	1.77e-36	hypothetical protein MPH_10752 [Macrophomina phaseolina MS6]	--	--	--	--
comp46124_c0	2144	225429462	XP_002278761.1	1055	5.72e-130	PREDICTED: uncharacterized protein LOC100259454 [Vitis vinifera]	Q96AE4	238	2.34e-19	Far upstream element-binding protein 1 OS=Homo sapiens GN=FUBP1 PE=1 SV=3
comp386773_c0	207	--	--	--	--	--	--	--	--	--
comp53467_c0	391	--	--	--	--	--	--	--	--	--
comp24966_c0	1212	359497102	XP_003635424.1	155	1.06e-25	PREDICTED: LOW QUALITY PROTEIN: putative ribonuclease H protein At1g65750-like [Vitis vinifera]	--	--	--	--
comp30194_c0	504	363807369	NP_001242377.1	604	2.25e-76	uncharacterized protein LOC100781950 [Glycine max] >gi|255640436|gb|ACU20505.1| unknown [Glycine max]	O23429	575	3.54e-73	Vesicle-associated membrane protein 724 OS=Arabidopsis thaliana GN=VAMP724 PE=2 SV=2
comp192808_c0	204	--	--	--	--	--	--	--	--	--
comp21834_c1	874	--	--	--	--	--	--	--	--	--
comp43341_c0	2102	147856442	CAN82842.1	1162	2.22e-147	hypothetical protein VITISV_019567 [Vitis vinifera]	--	--	--	--
comp38877_c0	663	34851176	AAP15200.1	607	2.68e-77	profilin-like protein [Humulus scandens]	Q9M7N0	601	1.7e-77	Profilin-3 OS=Hevea brasiliensis PE=1 SV=1
comp48891_c0	1885	--	--	--	--	--	--	--	--	--
comp40534_c0	1318	224139104	XP_002322981.1	1374	0	predicted protein [Populus trichocarpa] >gi|222867611|gb|EEF04742.1| predicted protein [Populus trichocarpa]	Q8L940	1373	0	Pyridoxal biosynthesis protein PDX1.3 OS=Arabidopsis thaliana GN=PDX13 PE=1 SV=2
comp34295_c0	308	359473396	XP_002268358.2	320	2.9e-32	PREDICTED: TMV resistance protein N-like [Vitis vinifera]	Q9FKZ0	138	2.86e-09	Probable disease resistance protein At5g66910 OS=Arabidopsis thaliana GN=At5g66910 PE=2 SV=1
comp33764_c0	212	--	--	--	--	--	--	--	--	--
comp45250_c0	724	115474103	NP_001060650.1	368	1.37e-37	Os07g0681100 [Oryza sativa Japonica Group] >gi|33146664|dbj|BAC80010.1| putative receptor-like protein kinase [Oryza sativa Japonica Group] >gi|113612186|dbj|BAF22564.1| Os07g0681100 [Oryza sativa Japonica Group] >gi|125601533|gb|EAZ41109.1| hypothetical protein OsJ_25602 [Oryza sativa Japonica Group]	Q9FHK7	330	1.97e-33	Probable leucine-rich repeat receptor-like protein kinase At5g05160 OS=Arabidopsis thaliana GN=At5g05160 PE=1 SV=1
comp5157_c0	243	--	--	--	--	--	--	--	--	--
comp45901_c0	1391	225430308	XP_002285174.1	1330	9.81e-180	PREDICTED: UDP-sugar transporter UST74c [Vitis vinifera]	A2VE55	324	5.82e-32	UDP-N-acetylglucosamine/UDP-glucose/GDP-mannose transporter OS=Bos taurus GN=SLC35D2 PE=2 SV=1
comp44607_c0	1172	356554689	XP_003545676.1	515	5.67e-60	PREDICTED: PRA1 family protein B4-like [Glycine max]	Q9LYN0	487	3.92e-57	PRA1 family protein B1 OS=Arabidopsis thaliana GN=PRA1B1 PE=1 SV=1
comp31404_c0	212	--	--	--	--	--	--	--	--	--
comp41613_c0	893	296081282	CBI17726.3	1142	9.23e-151	unnamed protein product [Vitis vinifera]	Q9LM76	227	3.17e-19	U-box domain-containing protein 44 OS=Arabidopsis thaliana GN=PUB44 PE=1 SV=1
comp43965_c0	2203	225425082	XP_002273118.1	1688	0	PREDICTED: BTB/POZ domain-containing protein At3g19850 [Vitis vinifera]	Q9LT24	1216	1.14e-156	BTB/POZ domain-containing protein At3g19850 OS=Arabidopsis thaliana GN=At3g19850 PE=2 SV=1
comp36410_c0	409	--	--	--	--	--	--	--	--	--
comp48487_c1	1447	255566759	XP_002524363.1	820	1.06e-103	transcription factor, putative [Ricinus communis] >gi|223536324|gb|EEF37974.1| transcription factor, putative [Ricinus communis]	--	--	--	--
comp44374_c0	1162	224058561	XP_002299545.1	821	8.74e-104	predicted protein [Populus trichocarpa] >gi|222846803|gb|EEE84350.1| predicted protein [Populus trichocarpa]	Q9SV07	651	9.29e-80	Acyl-CoA--sterol O-acyltransferase 1 OS=Arabidopsis thaliana GN=ASAT1 PE=1 SV=1
comp45431_c1	876	359497847	XP_003635668.1	790	5.52e-99	PREDICTED: uncharacterized protein LOC100854178, partial [Vitis vinifera]	P10978	196	2.52e-15	Retrovirus-related Pol polyprotein from transposon TNT 1-94 OS=Nicotiana tabacum PE=2 SV=1
comp34624_c1	208	225436958	XP_002271866.1	170	1.18e-12	PREDICTED: uncharacterized protein LOC100261323 [Vitis vinifera]	--	--	--	--
comp44188_c0	518	224099549	XP_002311528.1	169	2.22e-13	predicted protein [Populus trichocarpa] >gi|222851348|gb|EEE88895.1| predicted protein [Populus trichocarpa]	--	--	--	--
comp23144_c0	293	--	--	--	--	--	--	--	--	--
comp45893_c0	2184	225434102	XP_002276161.1	2023	0	PREDICTED: eukaryotic translation initiation factor 2A isoform 1 [Vitis vinifera] >gi|359478324|ref|XP_003632107.1| PREDICTED: eukaryotic translation initiation factor 2A isoform 2 [Vitis vinifera] >gi|296084282|emb|CBI24670.3| unnamed protein product [Vitis vinifera]	O74965	708	1.25e-81	Eukaryotic translation initiation factor 2A OS=Schizosaccharomyces pombe (strain 972 / ATCC 24843) GN=SPBC4B4.04 PE=2 SV=1
comp323951_c0	245	406864920	EKD17963.1	248	5.2e-24	hypothetical protein MBM_03735 [Marssonina brunnea f. sp. 'multigermtubi' MB_m1]	--	--	--	--
comp13022_c0	243	255587268	XP_002534208.1	251	1.31e-23	conserved hypothetical protein [Ricinus communis] >gi|223525703|gb|EEF28172.1| conserved hypothetical protein [Ricinus communis]	--	--	--	--
comp27643_c0	576	297741735	CBI32867.3	167	1.57e-12	unnamed protein product [Vitis vinifera]	--	--	--	--
comp44527_c0	1472	--	--	--	--	--	--	--	--	--
comp2163_c0	217	--	--	--	--	--	--	--	--	--
comp31828_c0	322	--	--	--	--	--	--	--	--	--
comp48166_c0	1327	302142313	CBI19516.3	306	3.3e-29	unnamed protein product [Vitis vinifera]	--	--	--	--
comp89413_c0	259	255553713	XP_002517897.1	221	2.13e-19	s-receptor kinase, putative [Ricinus communis] >gi|223542879|gb|EEF44415.1| s-receptor kinase, putative [Ricinus communis]	O64477	174	2.65e-14	G-type lectin S-receptor-like serine/threonine-protein kinase At2g19130 OS=Arabidopsis thaliana GN=At2g19130 PE=2 SV=1
comp35682_c0	481	224112054	XP_002316069.1	340	5.15e-35	predicted protein [Populus trichocarpa] >gi|222865109|gb|EEF02240.1| predicted protein [Populus trichocarpa]	Q9SQV1	312	1.82e-31	DEAD-box ATP-dependent RNA helicase 40 OS=Arabidopsis thaliana GN=RH40 PE=2 SV=1
comp9350_c0	221	356524467	XP_003530850.1	235	5.04e-22	PREDICTED: uncharacterized protein LOC100816351 [Glycine max]	--	--	--	--
comp26478_c0	1607	255582121	XP_002531855.1	834	2.62e-104	conserved hypothetical protein [Ricinus communis] >gi|223528505|gb|EEF30533.1| conserved hypothetical protein [Ricinus communis]	Q9VUQ8	264	4.17e-24	DCN1-like protein OS=Drosophila melanogaster GN=CG7427 PE=1 SV=2
comp37213_c0	767	356531663	XP_003534396.1	736	8.78e-93	PREDICTED: uncharacterized protein LOC100811760 [Glycine max]	--	--	--	--
comp305566_c0	237	224084467	XP_002307309.1	218	3.96e-20	predicted protein [Populus trichocarpa] >gi|222856758|gb|EEE94305.1| predicted protein [Populus trichocarpa]	--	--	--	--
comp38330_c0	723	--	--	--	--	--	--	--	--	--
comp37528_c1	927	255584461	XP_002532961.1	1110	3.4e-139	actin binding protein, putative [Ricinus communis] >gi|223527271|gb|EEF29427.1| actin binding protein, putative [Ricinus communis]	Q9LVN1	1062	1.34e-132	Formin-like protein 13 OS=Arabidopsis thaliana GN=FH13 PE=2 SV=3
comp122969_c0	378	--	--	--	--	--	--	--	--	--
comp61713_c0	358	255584509	XP_002532983.1	535	7.61e-64	Auxin response factor, putative [Ricinus communis] >gi|223527247|gb|EEF29407.1| Auxin response factor, putative [Ricinus communis]	Q9ZTX8	533	1.02e-62	Auxin response factor 6 OS=Arabidopsis thaliana GN=ARF6 PE=1 SV=2
comp44887_c0	1074	255586545	XP_002533909.1	779	2.71e-92	hypothetical protein RCOM_0237030 [Ricinus communis] >gi|223526130|gb|EEF28474.1| hypothetical protein RCOM_0237030 [Ricinus communis]	--	--	--	--
comp522219_c0	231	357479817	XP_003610194.1	148	4.11e-10	Receptor-like kinase [Medicago truncatula] >gi|355511249|gb|AES92391.1| Receptor-like kinase [Medicago truncatula]	--	--	--	--
comp44288_c0	1397	225425718	XP_002274402.1	573	2.87e-90	PREDICTED: haloacid dehalogenase-like hydrolase domain-containing protein 3 [Vitis vinifera] >gi|296086384|emb|CBI31973.3| unnamed protein product [Vitis vinifera]	Q9CYW4	209	2.61e-17	Haloacid dehalogenase-like hydrolase domain-containing protein 3 OS=Mus musculus GN=Hdhd3 PE=2 SV=1
comp39112_c0	1064	297736856	CBI26057.3	257	1.13e-21	unnamed protein product [Vitis vinifera]	--	--	--	--
comp158031_c0	299	307136011	ADN33867.1	294	1.24e-31	serine palmitoyltransferase [Cucumis melo subsp. melo]	Q9LSZ9	288	4.2e-30	Long chain base biosynthesis protein 2a OS=Arabidopsis thaliana GN=LCB2a PE=1 SV=1
comp172297_c0	319	--	--	--	--	--	--	--	--	--
comp35070_c1	419	356564893	XP_003550681.1	172	2.66e-12	PREDICTED: uncharacterized protein LOC100794551 [Glycine max]	--	--	--	--
comp49521_c0	4003	296082554	CBI21559.3	4799	0	unnamed protein product [Vitis vinifera]	--	--	--	--
comp40992_c0	1044	224143809	XP_002325082.1	898	2.49e-114	predicted protein [Populus trichocarpa] >gi|222866516|gb|EEF03647.1| predicted protein [Populus trichocarpa]	P52429	172	3.41e-12	Diacylglycerol kinase epsilon OS=Homo sapiens GN=DGKE PE=2 SV=1
comp42786_c1	250	--	--	--	--	--	--	--	--	--
comp12002_c0	499	224103487	XP_002313075.1	731	2.28e-90	predicted protein [Populus trichocarpa] >gi|222849483|gb|EEE87030.1| predicted protein [Populus trichocarpa]	Q9C7W4	633	5.04e-77	Long chain acyl-CoA synthetase 3 OS=Arabidopsis thaliana GN=LACS3 PE=2 SV=1
comp31427_c0	352	--	--	--	--	--	--	--	--	--
comp228075_c0	281	--	--	--	--	--	--	--	--	--
comp136407_c0	401	--	--	--	--	--	--	--	--	--
comp44206_c0	874	225457608	XP_002273917.1	271	5.93e-26	PREDICTED: uncharacterized protein LOC100242710 [Vitis vinifera] >gi|297745580|emb|CBI40745.3| unnamed protein product [Vitis vinifera]	--	--	--	--
comp159193_c0	284	--	--	--	--	--	--	--	--	--
comp264110_c0	214	--	--	--	--	--	--	--	--	--
comp130854_c0	427	343482050	AEM44887.1	699	5.51e-88	RNA polymerase beta chain [Hydrolea ovata]	Q68S16	697	6.45e-84	DNA-directed RNA polymerase subunit beta'' OS=Panax ginseng GN=rpoC2 PE=3 SV=1
comp39378_c0	704	224071049	XP_002303346.1	330	3.65e-35	predicted protein [Populus trichocarpa] >gi|222840778|gb|EEE78325.1| predicted protein [Populus trichocarpa]	P30352	165	1.07e-12	Serine/arginine-rich splicing factor 2 OS=Gallus gallus GN=SRSF2 PE=2 SV=1
comp41807_c0	319	--	--	--	--	--	--	--	--	--
comp173118_c0	320	406863961	EKD17007.1	562	4.47e-68	HAD-superfamily subfamily IIA hydrolase [Marssonina brunnea f. sp. 'multigermtubi' MB_m1]	P36151	266	2.87e-27	Uncharacterized protein YKR070W OS=Saccharomyces cerevisiae (strain ATCC 204508 / S288c) GN=YKR070W PE=1 SV=1
comp160753_c0	341	--	--	--	--	--	--	--	--	--
comp115060_c0	221	124360022	ABN08038.1	196	1.95e-16	RNA-directed DNA polymerase (Reverse transcriptase) [Medicago truncatula]	P0C2F6	108	9.31e-06	Putative ribonuclease H protein At1g65750 OS=Arabidopsis thaliana GN=At1g65750 PE=3 SV=1
comp47653_c0	2157	225433847	XP_002263742.1	1690	0	PREDICTED: probable inositol transporter 1 [Vitis vinifera] >gi|297743762|emb|CBI36645.3| unnamed protein product [Vitis vinifera] >gi|310877896|gb|ADP37179.1| putative inositol transporter [Vitis vinifera]	Q8VZR6	1614	0	Inositol transporter 1 OS=Arabidopsis thaliana GN=INT1 PE=1 SV=1
comp44079_c0	309	--	--	--	--	--	--	--	--	--
comp193855_c0	265	--	--	--	--	--	--	--	--	--
comp28495_c0	644	132918	P23326.1	334	4.41e-36	RecName: Full=50S ribosomal protein L35, chloroplastic; AltName: Full=CL35; Flags: Precursor >gi|189096153|pdb|3BBO|5 Chain 5, Homology Model For The Spinach Chloroplast 50s Subunit Fitted To 9.4a Cryo-Em Map Of The 70s Chlororibosome >gi|170139|gb|AAA34043.1| ribosomal protein L35 [Spinacia oleracea]	P23326	334	2.98e-37	50S ribosomal protein L35, chloroplastic OS=Spinacia oleracea GN=RPL35 PE=1 SV=1
comp22395_c0	1710	225425204	XP_002266641.1	1831	0	PREDICTED: uncharacterized protein LOC100250497 [Vitis vinifera] >gi|296088702|emb|CBI38152.3| unnamed protein product [Vitis vinifera]	Q89VX9	138	2.23e-07	[Protein-PII] uridylyltransferase OS=Bradyrhizobium japonicum (strain USDA 110) GN=glnD PE=3 SV=2
comp32226_c0	681	--	--	--	--	--	--	--	--	--
comp79781_c0	649	--	--	--	--	--	--	--	--	--
comp49248_c0	3060	359490984	XP_002279968.2	2581	0	PREDICTED: poly(A) polymerase-like [Vitis vinifera]	Q54J73	1179	1.93e-144	Poly(A) polymerase OS=Dictyostelium discoideum GN=papA PE=3 SV=1
comp103743_c0	208	--	--	--	--	--	--	--	--	--
comp37909_c0	623	359492050	XP_003634359.1	178	2.86e-14	PREDICTED: probable calcium-binding protein CML10-like [Vitis vinifera]	--	--	--	--
comp28154_c0	676	356565018	XP_003550742.1	344	2.27e-34	PREDICTED: U-box domain-containing protein 19-like [Glycine max]	O80742	200	2.73e-16	U-box domain-containing protein 19 OS=Arabidopsis thaliana GN=PUB19 PE=2 SV=1
comp135434_c0	267	--	--	--	--	--	--	--	--	--
comp41377_c0	838	18146784	BAB82451.1	285	8.11e-28	PBng110 [Vigna radiata]	--	--	--	--
comp47662_c0	3847	359488765	XP_002281791.2	3136	0	PREDICTED: paired amphipathic helix protein Sin3-like 2-like [Vitis vinifera]	Q9LFQ3	2687	0	Paired amphipathic helix protein Sin3-like 2 OS=Arabidopsis thaliana GN=SNL2 PE=1 SV=2
comp45343_c0	877	313586593	ADR71307.1	786	1e-102	hypothetical protein 29 [Hevea brasiliensis]	Q9M015	716	3.25e-93	Uncharacterized protein At5g01610 OS=Arabidopsis thaliana GN=At5g01610 PE=1 SV=1
comp11764_c0	202	225444694	XP_002277754.1	180	3.33e-14	PREDICTED: ATP-dependent DNA helicase Q-like 3-like [Vitis vinifera]	Q9FT72	157	2.45e-12	ATP-dependent DNA helicase Q-like 3 OS=Arabidopsis thaliana GN=RECQL3 PE=1 SV=1
comp95277_c0	292	227206406	BAH57258.1	399	4.52e-47	AT1G19800 [Arabidopsis thaliana]	Q8L4R0	396	3.98e-46	Protein TRIGALACTOSYLDIACYLGLYCEROL 1, chloroplastic OS=Arabidopsis thaliana GN=TGD1 PE=1 SV=1
comp21918_c0	226	3819164	CAA09989.1	144	2.1e-09	cytosolic chaperonin, delta-subunit [Glycine max]	--	--	--	--
comp37797_c1	385	--	--	--	--	--	--	--	--	--
comp34475_c1	423	--	--	--	--	--	--	--	--	--
comp163200_c0	294	--	--	--	--	--	--	--	--	--
comp39544_c0	494	224077852	XP_002305436.1	738	1.27e-92	predicted protein [Populus trichocarpa] >gi|222848400|gb|EEE85947.1| predicted protein [Populus trichocarpa]	Q8VZA1	675	3.48e-84	Laccase-11 OS=Arabidopsis thaliana GN=LAC11 PE=2 SV=1
comp49230_c0	2766	225444758	XP_002279372.1	2855	0	PREDICTED: uncharacterized protein LOC100257610 [Vitis vinifera]	Q6PAL8	191	2.76e-13	DENN domain-containing protein 5A OS=Mus musculus GN=Dennd5a PE=1 SV=1
comp32157_c0	354	225445320	XP_002281437.1	550	2.43e-67	PREDICTED: nudix hydrolase 20, chloroplastic [Vitis vinifera] >gi|297738865|emb|CBI28110.3| unnamed protein product [Vitis vinifera]	Q8VXZ0	500	5.68e-61	Nudix hydrolase 20, chloroplastic OS=Arabidopsis thaliana GN=NUDT20 PE=2 SV=1
comp36491_c0	237	--	--	--	--	--	--	--	--	--
comp39259_c1	472	224097586	XP_002310998.1	449	3.8e-53	predicted protein [Populus trichocarpa] >gi|222850818|gb|EEE88365.1| predicted protein [Populus trichocarpa]	Q54JK4	139	8.68e-10	Charged multivesicular body protein 5 OS=Dictyostelium discoideum GN=chmp5 PE=3 SV=1
comp25213_c0	648	224121532	XP_002318608.1	522	6.89e-63	porin/voltage-dependent anion-selective channel protein [Populus trichocarpa] >gi|222859281|gb|EEE96828.1| porin/voltage-dependent anion-selective channel protein [Populus trichocarpa]	Q9SRH5	471	3.1e-56	Mitochondrial outer membrane protein porin 1 OS=Arabidopsis thaliana GN=VDAC1 PE=1 SV=3
comp39940_c0	247	147856456	CAN80768.1	354	1.62e-37	hypothetical protein VITISV_013865 [Vitis vinifera]	P09122	149	3.91e-11	DNA polymerase III subunit gamma/tau OS=Bacillus subtilis (strain 168) GN=dnaX PE=3 SV=3
comp42006_c0	574	297849736	XP_002892749.1	895	2.12e-118	GAPC-2 [Arabidopsis lyrata subsp. lyrata] >gi|297338591|gb|EFH69008.1| GAPC-2 [Arabidopsis lyrata subsp. lyrata]	Q9FX54	891	5.91e-119	Glyceraldehyde-3-phosphate dehydrogenase 2, cytosolic OS=Arabidopsis thaliana GN=GAPC2 PE=1 SV=1
comp29449_c0	322	--	--	--	--	--	--	--	--	--
comp106377_c0	289	359480128	XP_002267331.2	302	2.38e-30	PREDICTED: uncharacterized protein LOC100267131 [Vitis vinifera]	--	--	--	--
comp47100_c0	1692	225434032	XP_002273924.1	1911	0	PREDICTED: TBC1 domain family member 22B [Vitis vinifera] >gi|296084248|emb|CBI24636.3| unnamed protein product [Vitis vinifera]	O59737	861	1.46e-106	GTPase-activating protein gyp1 OS=Schizosaccharomyces pombe (strain 972 / ATCC 24843) GN=gyp1 PE=2 SV=1
comp39945_c0	613	225464234	XP_002267063.1	633	3.11e-80	PREDICTED: putative vesicle-associated membrane protein 726 isoform 1 [Vitis vinifera] >gi|297744308|emb|CBI37278.3| unnamed protein product [Vitis vinifera]	Q9ZTW3	594	1.72e-75	Vesicle-associated membrane protein 721 OS=Arabidopsis thaliana GN=VAMP721 PE=1 SV=1
comp35131_c0	251	--	--	--	--	--	--	--	--	--
comp38305_c0	583	--	--	--	--	--	--	--	--	--
comp71003_c0	451	--	--	--	--	--	--	--	--	--
comp48793_c1	1623	218744538	BAH03478.1	1394	0	syntaxin [Nicotiana tabacum]	Q9SUJ1	1190	9.22e-159	Syntaxin-43 OS=Arabidopsis thaliana GN=SYP43 PE=2 SV=2
comp27190_c0	204	--	--	--	--	--	--	--	--	--
comp99037_c0	553	--	--	--	--	--	--	--	--	--
comp42039_c0	1706	225440081	XP_002282532.1	1274	3.01e-169	PREDICTED: dual specificity protein phosphatase 12 [Vitis vinifera] >gi|297741650|emb|CBI32782.3| unnamed protein product [Vitis vinifera]	Q9JIM4	530	4e-60	Dual specificity protein phosphatase 12 OS=Rattus norvegicus GN=Dusp12 PE=2 SV=1
comp15063_c0	264	--	--	--	--	--	--	--	--	--
comp38138_c0	1325	225426781	XP_002282844.1	1031	9.3e-136	PREDICTED: F-box protein PP2-A12 [Vitis vinifera]	Q9LN77	931	1.05e-121	F-box protein PP2-A12 OS=Arabidopsis thaliana GN=P2A12 PE=2 SV=1
comp83557_c0	318	--	--	--	--	--	--	--	--	--
comp32038_c0	220	147780726	CAN60322.1	242	2.57e-23	hypothetical protein VITISV_002856 [Vitis vinifera]	--	--	--	--
comp29352_c0	375	--	--	--	--	--	--	--	--	--
comp49109_c0	3181	359474491	XP_002279304.2	3438	0	PREDICTED: regulator of nonsense transcripts 1 homolog [Vitis vinifera] >gi|297742168|emb|CBI33955.3| unnamed protein product [Vitis vinifera]	Q9FJR0	3005	0	Regulator of nonsense transcripts 1 homolog OS=Arabidopsis thaliana GN=UPF1 PE=1 SV=2
comp30669_c2	487	380448152	AFD54199.1	721	7.24e-93	gibberellin 3-beta-dioxygenase 4, partial [Vitis vinifera]	O24381	701	2.08e-87	Plastidic ATP/ADP-transporter OS=Solanum tuberosum PE=2 SV=2
comp26294_c0	526	--	--	--	--	--	--	--	--	--
comp124716_c0	488	224116438	XP_002317301.1	220	7.93e-19	outward rectifying potassium channel [Populus trichocarpa] >gi|222860366|gb|EEE97913.1| outward rectifying potassium channel [Populus trichocarpa]	Q9FL25	117	2.78e-06	Two-pore potassium channel 2 OS=Arabidopsis thaliana GN=TPK2 PE=2 SV=1
comp25896_c0	264	224124416	XP_002319326.1	409	2.89e-49	predicted protein [Populus trichocarpa] >gi|222857702|gb|EEE95249.1| predicted protein [Populus trichocarpa]	O14045	214	2.22e-20	Putative tRNA 2'-phosphotransferase OS=Schizosaccharomyces pombe (strain 972 / ATCC 24843) GN=SPAC2C4.12c PE=2 SV=2
comp47698_c0	1903	225458489	XP_002284120.1	1044	9.76e-134	PREDICTED: probable thylakoidal processing peptidase 2, chloroplastic [Vitis vinifera] >gi|147810057|emb|CAN78280.1| hypothetical protein VITISV_021649 [Vitis vinifera]	O04348	842	3.56e-105	Thylakoidal processing peptidase 1, chloroplastic OS=Arabidopsis thaliana GN=TPP1 PE=2 SV=2
comp29907_c0	251	--	--	--	--	--	--	--	--	--
comp200735_c0	219	--	--	--	--	--	--	--	--	--
comp39530_c0	1206	290489710	ADD31239.1	1210	1.73e-163	NADH-plastoquinone oxidoreductase subunit K protein [Ehretia acuminata]	Q0ZJ16	970	3.38e-129	NAD(P)H-quinone oxidoreductase subunit K, chloroplastic OS=Vitis vinifera GN=ndhK PE=3 SV=2
comp25245_c0	262	--	--	--	--	--	--	--	--	--
comp24779_c0	532	224146380	XP_002325987.1	344	1.67e-37	predicted protein [Populus trichocarpa] >gi|222862862|gb|EEF00369.1| predicted protein [Populus trichocarpa]	--	--	--	--
comp336158_c0	232	--	--	--	--	--	--	--	--	--
comp2032_c0	215	--	--	--	--	--	--	--	--	--
comp177917_c0	221	406868524	EKD21561.1	341	4.19e-38	40S ribosomal protein S4 [Marssonina brunnea f. sp. 'multigermtubi' MB_m1]	Q9USW5	271	5.34e-29	40S ribosomal protein S4-B OS=Schizosaccharomyces pombe (strain 972 / ATCC 24843) GN=rps4b PE=1 SV=1
comp308330_c0	223	--	--	--	--	--	--	--	--	--
comp43391_c1	760	225430846	XP_002273758.1	723	3.68e-90	PREDICTED: dolichyl-diphosphooligosaccharide--protein glycosyltransferase 48 kDa subunit [Vitis vinifera] >gi|297735209|emb|CBI17571.3| unnamed protein product [Vitis vinifera]	Q6ZLK0	701	5.62e-88	Dolichyl-diphosphooligosaccharide--protein glycosyltransferase 48 kDa subunit OS=Oryza sativa subsp. japonica GN=OST48 PE=2 SV=1
comp124556_c0	229	255561389	XP_002521705.1	308	1.55e-31	poly(A) polymerase, putative [Ricinus communis] >gi|223539096|gb|EEF40692.1| poly(A) polymerase, putative [Ricinus communis]	--	--	--	--
comp27457_c0	569	224109636	XP_002315263.1	383	4.76e-43	predicted protein [Populus trichocarpa] >gi|222864303|gb|EEF01434.1| predicted protein [Populus trichocarpa]	--	--	--	--
comp22609_c0	290	--	--	--	--	--	--	--	--	--
comp43806_c0	1962	297739950	CBI30132.3	2666	0	unnamed protein product [Vitis vinifera]	Q5YLB4	2652	0	DNA gyrase subunit B, chloroplastic/mitochondrial OS=Nicotiana benthamiana GN=GYRB PE=2 SV=1
comp160255_c0	257	--	--	--	--	--	--	--	--	--
comp111388_c0	443	--	--	--	--	--	--	--	--	--
comp146973_c0	373	--	--	--	--	--	--	--	--	--
comp31561_c0	808	224068340	XP_002302713.1	535	5.93e-66	predicted protein [Populus trichocarpa] >gi|224128478|ref|XP_002320342.1| predicted protein [Populus trichocarpa] >gi|118481477|gb|ABK92681.1| unknown [Populus trichocarpa] >gi|222844439|gb|EEE81986.1| predicted protein [Populus trichocarpa] >gi|222861115|gb|EEE98657.1| predicted protein [Populus trichocarpa]	Q9VI10	372	1.15e-42	Probable small nuclear ribonucleoprotein Sm D2 OS=Drosophila melanogaster GN=SmD2 PE=3 SV=1
comp105773_c0	427	--	--	--	--	--	--	--	--	--
comp43485_c0	1544	359489211	XP_002272562.2	632	7.16e-74	PREDICTED: uncharacterized protein LOC100259885 [Vitis vinifera]	--	--	--	--
comp194785_c0	246	--	--	--	--	--	--	--	--	--
comp70803_c0	306	--	--	--	--	--	--	--	--	--
comp304607_c0	251	--	--	--	--	--	--	--	--	--
comp28836_c0	429	--	--	--	--	--	--	--	--	--
comp223888_c0	214	387600186	AFJ92643.1	138	1.06e-08	phospholipase A2 [Eschscholzia californica]	--	--	--	--
comp48226_c0	792	147782260	CAN76302.1	244	6.27e-22	hypothetical protein VITISV_004812 [Vitis vinifera]	--	--	--	--
comp34582_c0	1097	359482584	XP_002270971.2	461	5.74e-49	PREDICTED: uncharacterized protein LOC100241217 [Vitis vinifera] >gi|297742921|emb|CBI35788.3| unnamed protein product [Vitis vinifera]	--	--	--	--
comp81743_c0	251	--	--	--	--	--	--	--	--	--
comp392149_c0	228	--	--	--	--	--	--	--	--	--
comp39577_c1	366	--	--	--	--	--	--	--	--	--
comp36741_c0	2161	355329948	BAL14273.1	1988	0	FK506-binding protein [Nicotiana tabacum]	Q38931	1918	0	Peptidyl-prolyl cis-trans isomerase FKBP62 OS=Arabidopsis thaliana GN=FKBP62 PE=1 SV=2
comp25666_c0	347	--	--	--	--	--	--	--	--	--
comp26135_c0	1710	356568134	XP_003552268.1	1976	0	PREDICTED: ammonium transporter 2-like [Glycine max]	Q9M6N7	1740	0	Ammonium transporter 2 OS=Arabidopsis thaliana GN=AMT2 PE=1 SV=2
comp36745_c0	205	--	--	--	--	--	--	--	--	--
comp41471_c0	1358	224137880	XP_002326463.1	957	3.57e-124	predicted protein [Populus trichocarpa] >gi|222833785|gb|EEE72262.1| predicted protein [Populus trichocarpa]	Q05466	813	7.43e-104	Homeobox-leucine zipper protein HAT4 OS=Arabidopsis thaliana GN=HAT4 PE=1 SV=1
comp33204_c0	648	225432566	XP_002277780.1	677	2.16e-83	PREDICTED: DEAD-box ATP-dependent RNA helicase 58, chloroplastic-like [Vitis vinifera]	Q3E9C3	637	1.27e-78	DEAD-box ATP-dependent RNA helicase 58, chloroplastic OS=Arabidopsis thaliana GN=RH58 PE=2 SV=1
comp306687_c0	282	224063303	XP_002301086.1	229	1.01e-21	predicted protein [Populus trichocarpa] >gi|222842812|gb|EEE80359.1| predicted protein [Populus trichocarpa]	--	--	--	--
comp134307_c0	438	--	--	--	--	--	--	--	--	--
comp256432_c0	584	--	--	--	--	--	--	--	--	--
comp47241_c0	1072	356575604	XP_003555929.1	1161	7.19e-157	PREDICTED: probable diphthine synthase-like [Glycine max]	O81769	1090	3.23e-147	Probable diphthine synthase OS=Arabidopsis thaliana GN=At4g31790 PE=2 SV=1
comp45295_c0	1672	118486445	ABK95062.1	923	1.16e-114	unknown [Populus trichocarpa]	Q8W4H1	561	7.63e-63	GATA transcription factor 26 OS=Arabidopsis thaliana GN=GATA26 PE=2 SV=1
comp127574_c0	434	--	--	--	--	--	--	--	--	--
comp92993_c0	537	147775207	CAN70358.1	432	8.23e-52	hypothetical protein VITISV_044308 [Vitis vinifera]	Q949Z1	388	8.56e-43	Polygalacturonase At1g48100 OS=Arabidopsis thaliana GN=At1g48100 PE=2 SV=1
comp30792_c0	588	297744550	CBI37812.3	550	5.42e-64	unnamed protein product [Vitis vinifera]	Q2MHE4	314	1.24e-32	Serine/threonine-protein kinase HT1 OS=Arabidopsis thaliana GN=HT1 PE=1 SV=1
comp27503_c0	272	294092	AAB59303.1	429	4.99e-53	ferredoxin NADP+ reductase, partial [Pisum sativum]	P10933	439	1.61e-52	Ferredoxin--NADP reductase, leaf isozyme, chloroplastic OS=Pisum sativum GN=PETH PE=1 SV=1
comp35704_c0	534	--	--	--	--	--	--	--	--	--
comp31440_c0	1116	147841418	CAN73362.1	890	7.27e-116	hypothetical protein VITISV_006167 [Vitis vinifera]	Q5RBU2	220	4.18e-19	39S ribosomal protein L46, mitochondrial OS=Pongo abelii GN=MRPL46 PE=2 SV=1
comp145660_c0	378	299741078	XP_001834204.2	138	4.3e-08	choline-phosphate cytidylyltransferase [Coprinopsis cinerea okayama7#130] >gi|298404545|gb|EAU87607.2| choline-phosphate cytidylyltransferase [Coprinopsis cinerea okayama7#130]	--	--	--	--
comp25426_c0	419	225434885	XP_002283261.1	163	1.06e-12	PREDICTED: uncharacterized protein LOC100265682 [Vitis vinifera]	--	--	--	--
comp20108_c0	701	225461526	XP_002285149.1	490	1.06e-58	PREDICTED: 30S ribosomal protein S20, chloroplastic [Vitis vinifera] >gi|302142967|emb|CBI20262.3| unnamed protein product [Vitis vinifera]	Q9ASV6	412	5.5e-48	30S ribosomal protein S20, chloroplastic OS=Arabidopsis thaliana GN=RPS20 PE=1 SV=1
comp543605_c0	236	--	--	--	--	--	--	--	--	--
comp42291_c0	1552	225434812	XP_002282608.1	1050	1.38e-135	PREDICTED: probable protein phosphatase 2C 24 [Vitis vinifera]	Q9ZW21	982	2.87e-127	Probable protein phosphatase 2C 24 OS=Arabidopsis thaliana GN=At2g29380 PE=2 SV=1
comp41271_c0	211	302142467	CBI19670.3	335	5.19e-36	unnamed protein product [Vitis vinifera]	Q700D2	297	7.67e-32	Zinc finger protein JACKDAW OS=Arabidopsis thaliana GN=JKD PE=1 SV=1
comp34699_c0	565	--	--	--	--	--	--	--	--	--
comp46852_c0	1691	356496629	XP_003517168.1	1397	0	PREDICTED: 26S proteasome non-ATPase regulatory subunit 4-like [Glycine max]	P55034	1059	7.52e-138	26S proteasome non-ATPase regulatory subunit 4 OS=Arabidopsis thaliana GN=MBP1 PE=1 SV=1
comp103191_c0	534	359482570	XP_002278313.2	702	1.16e-82	PREDICTED: ABC transporter G family member 29-like [Vitis vinifera]	Q7FMW4	642	1.56e-75	Pleiotropic drug resistance protein 15 OS=Oryza sativa subsp. japonica GN=PDR15 PE=3 SV=1
comp46085_c0	2671	317106767	BAJ53259.1	3359	0	JMS10C05.2 [Jatropha curcas]	Q94A08	3134	0	Probable galactinol--sucrose galactosyltransferase 2 OS=Arabidopsis thaliana GN=RFS2 PE=2 SV=2
comp45898_c0	1475	225456453	XP_002280749.1	516	8.99e-58	PREDICTED: uncharacterized protein LOC100245808 [Vitis vinifera]	Q99MQ1	134	5.74e-07	Protein bicaudal C homolog 1 OS=Mus musculus GN=Bicc1 PE=2 SV=1
comp48004_c0	3064	359476009	XP_002280915.2	3978	0	PREDICTED: L-arabinokinase-like [Vitis vinifera]	O23461	3858	0	L-arabinokinase OS=Arabidopsis thaliana GN=ARA1 PE=1 SV=1
comp72880_c0	696	--	--	--	--	--	--	--	--	--
comp44654_c0	732	15217853	NP_171773.1	649	5.59e-75	1,4-beta-D-xylan synthase [Arabidopsis thaliana] >gi|75207418|sp|Q9SRW9.1|CSLD5_ARATH RecName: Full=Cellulose synthase-like protein D5; Short=AtCslD5 >gi|6056428|gb|AAF02892.1|AC009525_26 Very similar to cellulose synthase catalytic subunit [Arabidopsis thaliana] >gi|332189343|gb|AEE27464.1| 1,4-beta-D-xylan synthase [Arabidopsis thaliana]	Q9SRW9	649	3.77e-76	Cellulose synthase-like protein D5 OS=Arabidopsis thaliana GN=CSLD5 PE=2 SV=1
comp36334_c0	818	225453600	XP_002264721.1	1013	3.93e-132	PREDICTED: 3-ketoacyl-CoA synthase 1-like [Vitis vinifera]	Q9MAM3	903	8.28e-117	3-ketoacyl-CoA synthase 1 OS=Arabidopsis thaliana GN=KCS1 PE=2 SV=1
comp32416_c0	1248	359495964	XP_002267137.2	248	4.72e-20	PREDICTED: uncharacterized protein LOC100266068 [Vitis vinifera]	--	--	--	--
comp257343_c0	316	255585076	XP_002533245.1	276	1.4e-27	zinc finger protein, putative [Ricinus communis] >gi|223526943|gb|EEF29146.1| zinc finger protein, putative [Ricinus communis]	Q9FLN0	204	1.23e-18	GDSL esterase/lipase 1 OS=Arabidopsis thaliana GN=GLIP1 PE=1 SV=1
comp34010_c0	201	--	--	--	--	--	--	--	--	--
comp379977_c0	212	396465636	XP_003837426.1	383	1.55e-43	similar to aldo-keto reductase [Leptosphaeria maculans JN3] >gi|312213984|emb|CBX93986.1| similar to aldo-keto reductase [Leptosphaeria maculans JN3]	Q9P7U2	280	8.52e-30	Putative aryl-alcohol dehydrogenase C977.14c OS=Schizosaccharomyces pombe (strain 972 / ATCC 24843) GN=SPAC977.14c PE=1 SV=1
comp302514_c0	209	249697096	BAH83503.1	267	3.95e-27	enoyl-CoA hydratase [Alternaria alternata]	Q54SS0	117	3e-07	Delta(3,5)-Delta(2,4)-dienoyl-CoA isomerase, mitochondrial OS=Dictyostelium discoideum GN=ech1 PE=3 SV=1
comp38000_c0	1147	147852277	CAN80126.1	360	4.18e-34	hypothetical protein VITISV_013417 [Vitis vinifera]	P08770	184	2.3e-13	Putative AC transposase OS=Zea mays PE=2 SV=2
comp192836_c0	267	224070607	XP_002303178.1	204	1.38e-17	hypothetical protein POPTRDRAFT_756569 [Populus trichocarpa] >gi|222840610|gb|EEE78157.1| hypothetical protein POPTRDRAFT_756569 [Populus trichocarpa]	--	--	--	--
comp52435_c0	1102	224105897	XP_002313971.1	741	5e-94	predicted protein [Populus trichocarpa] >gi|222850379|gb|EEE87926.1| predicted protein [Populus trichocarpa]	--	--	--	--
comp40229_c0	1242	225428918	XP_002282614.1	587	1.13e-136	PREDICTED: RNA pseudourine synthase 4, mitochondrial [Vitis vinifera] >gi|296090438|emb|CBI40257.3| unnamed protein product [Vitis vinifera]	Q9LT72	469	4.81e-100	RNA pseudourine synthase 4, mitochondrial OS=Arabidopsis thaliana GN=At3g19440 PE=2 SV=1
comp40499_c0	677	225443888	XP_002277769.1	229	6.56e-21	PREDICTED: protein TIFY 5A [Vitis vinifera] >gi|147805843|emb|CAN62787.1| hypothetical protein VITISV_033493 [Vitis vinifera] >gi|297740737|emb|CBI30919.3| unnamed protein product [Vitis vinifera]	Q8LBM2	215	4.65e-20	Protein TIFY 5A OS=Arabidopsis thaliana GN=TIFY5A PE=1 SV=1
comp54781_c0	788	255563014	XP_002522511.1	320	6.64e-34	conserved hypothetical protein [Ricinus communis] >gi|223538202|gb|EEF39811.1| conserved hypothetical protein [Ricinus communis]	--	--	--	--
comp2665_c0	380	--	--	--	--	--	--	--	--	--
comp8073_c0	338	297746401	CBI16457.3	322	2.22e-32	unnamed protein product [Vitis vinifera]	D1FP57	163	2.65e-12	Putative E3 ubiquitin-protein ligase LIN-2 OS=Lotus japonicus GN=LIN PE=1 SV=1
comp34151_c0	1883	225465012	XP_002264748.1	1598	0	PREDICTED: 3-mercaptopyruvate sulfurtransferase [Vitis vinifera] >gi|147820684|emb|CAN69823.1| hypothetical protein VITISV_030676 [Vitis vinifera] >gi|297736153|emb|CBI24191.3| unnamed protein product [Vitis vinifera]	O64530	1451	0	Thiosulfate/3-mercaptopyruvate sulfurtransferase 1, mitochondrial OS=Arabidopsis thaliana GN=STR1 PE=1 SV=1
comp44139_c2	268	--	--	--	--	--	--	--	--	--
comp33300_c0	1378	--	--	--	--	--	--	--	--	--
comp29824_c0	218	--	--	--	--	--	--	--	--	--
comp227988_c0	243	118488294	ABK95966.1	359	2.28e-39	unknown [Populus trichocarpa]	Q7Y223	316	1.66e-34	Mannan endo-1,4-beta-mannosidase 2 OS=Arabidopsis thaliana GN=MAN2 PE=2 SV=1
comp22640_c0	398	--	--	--	--	--	--	--	--	--
comp47876_c0	3587	225425840	XP_002266856.1	3618	0	PREDICTED: urease [Vitis vinifera] >gi|297738376|emb|CBI27577.3| unnamed protein product [Vitis vinifera]	P07374	3196	0	Urease OS=Canavalia ensiformis PE=1 SV=3
comp30781_c0	623	225446402	XP_002274667.1	675	7.77e-85	PREDICTED: uncharacterized protein LOC100254110 [Vitis vinifera]	Q54HG4	239	7.89e-22	RNA polymerase II subunit 5-mediating protein homolog OS=Dictyostelium discoideum GN=rmp PE=3 SV=2
comp47294_c0	3366	356529472	XP_003533315.1	2850	0	PREDICTED: uncharacterized protein LOC100817090 [Glycine max]	P93163	436	9.06e-45	Guanine nucleotide-binding protein alpha-2 subunit OS=Glycine max GN=GPA2 PE=2 SV=1
comp158257_c0	262	--	--	--	--	--	--	--	--	--
comp29326_c0	217	--	--	--	--	--	--	--	--	--
comp43382_c1	554	313586461	ADR71241.1	236	2e-22	60S ribosomal protein L34A [Hevea brasiliensis]	P40590	229	1.34e-22	60S ribosomal protein L34 OS=Pisum sativum GN=RPL34 PE=2 SV=1
comp41653_c0	1366	297743972	CBI36942.3	1293	4.98e-163	unnamed protein product [Vitis vinifera]	O04716	1181	4.24e-147	DNA mismatch repair protein MSH6 OS=Arabidopsis thaliana GN=MSH6 PE=1 SV=2
comp122519_c0	297	--	--	--	--	--	--	--	--	--
comp35632_c0	329	156050597	XP_001591260.1	197	7.66e-17	hypothetical protein SS1G_07886 [Sclerotinia sclerotiorum 1980] >gi|154692286|gb|EDN92024.1| hypothetical protein SS1G_07886 [Sclerotinia sclerotiorum 1980 UF-70]	P37211	178	1.27e-14	ATP synthase subunit alpha, mitochondrial OS=Neurospora crassa (strain ATCC 24698 / 74-OR23-1A / CBS 708.71 / DSM 1257 / FGSC 987) GN=atp-1 PE=3 SV=1
comp427537_c0	284	147778634	CAN76112.1	373	1.65e-39	hypothetical protein VITISV_005527 [Vitis vinifera]	Q5G1S8	319	2.11e-33	Pentatricopeptide repeat-containing protein At3g18110, chloroplastic OS=Arabidopsis thaliana GN=EMB1270 PE=2 SV=2
comp47559_c0	2660	225438855	XP_002278713.1	2169	0	PREDICTED: probable receptor-like protein kinase At5g24010 [Vitis vinifera] >gi|296087387|emb|CBI33761.3| unnamed protein product [Vitis vinifera]	Q9FLW0	1629	0	Probable receptor-like protein kinase At5g24010 OS=Arabidopsis thaliana GN=At5g24010 PE=1 SV=1
comp46850_c0	1021	359497501	XP_003635542.1	651	5.17e-81	PREDICTED: uncharacterized protein LOC100854495 [Vitis vinifera]	--	--	--	--
comp63380_c0	554	--	--	--	--	--	--	--	--	--
comp35878_c0	433	357454059	XP_003597310.1	142	2.31e-08	Ankyrin repeat-containing protein [Medicago truncatula] >gi|355486358|gb|AES67561.1| Ankyrin repeat-containing protein [Medicago truncatula]	--	--	--	--
comp25387_c0	447	84453190	BAE71192.1	629	2.33e-77	putative Asp1 [Trifolium pratense] >gi|84468406|dbj|BAE71286.1| putative Asp1 [Trifolium pratense]	O80925	589	7.3e-73	ADP-ribosylation factor GTPase-activating protein AGD7 OS=Arabidopsis thaliana GN=AGD7 PE=1 SV=1
comp47608_c0	1317	302143552	CBI22113.3	920	1.56e-116	unnamed protein product [Vitis vinifera]	Q8RWV3	744	6.53e-92	Cyclin-L1-1 OS=Arabidopsis thaliana GN=CYCL1-1 PE=2 SV=2
comp386657_c0	277	297745757	CBI15813.3	239	9.86e-22	unnamed protein product [Vitis vinifera]	Q6Z3U3	200	1.16e-17	B3 domain-containing protein Os07g0679700 OS=Oryza sativa subsp. japonica GN=Os07g0679700 PE=2 SV=1
comp314025_c0	202	297740186	CBI30368.3	181	1.59e-14	unnamed protein product [Vitis vinifera]	Q9FNY0	116	5.39e-07	Transcription factor E2FA OS=Arabidopsis thaliana GN=E2FA PE=1 SV=1
comp47701_c0	1788	225459443	XP_002285829.1	1946	0	PREDICTED: probable MYST-like histone acetyltransferase 1 [Vitis vinifera]	Q9FLF7	1900	0	Probable MYST-like histone acetyltransferase 1 OS=Arabidopsis thaliana GN=HAG4 PE=2 SV=1
comp2796_c0	274	357493709	XP_003617143.1	246	1.88e-22	Oligoribonuclease [Medicago truncatula] >gi|355518478|gb|AET00102.1| Oligoribonuclease [Medicago truncatula]	P03010	153	2.28e-11	Putative AC9 transposase OS=Zea mays PE=4 SV=1
comp176951_c0	242	--	--	--	--	--	--	--	--	--
comp31190_c0	786	--	--	--	--	--	--	--	--	--
comp35698_c0	1537	225438613	XP_002280917.1	1315	5.25e-177	PREDICTED: uncharacterized protein LOC100266317 [Vitis vinifera] >gi|296082473|emb|CBI21478.3| unnamed protein product [Vitis vinifera]	--	--	--	--
comp35350_c3	209	432093906	ELK25758.1	156	6.55e-12	Zonadhesin [Myotis davidii]	--	--	--	--
comp46238_c0	1657	297740378	CBI30560.3	1463	0	unnamed protein product [Vitis vinifera]	Q8R116	264	5.31e-23	Protein notum homolog OS=Mus musculus GN=Notum PE=2 SV=2
comp23451_c0	667	225438815	XP_002278436.1	404	8.72e-43	PREDICTED: putative tyrosine-protein phosphatase TPTE-like [Vitis vinifera]	O08586	148	5.43e-10	Phosphatidylinositol 3,4,5-trisphosphate 3-phosphatase and dual-specificity protein phosphatase PTEN OS=Mus musculus GN=Pten PE=1 SV=1
comp24220_c0	596	255585933	XP_002533638.1	478	5.16e-53	ATP binding protein, putative [Ricinus communis] >gi|223526467|gb|EEF28741.1| ATP binding protein, putative [Ricinus communis]	Q9FFW5	466	1.23e-52	Proline-rich receptor-like protein kinase PERK8 OS=Arabidopsis thaliana GN=PERK8 PE=1 SV=1
comp43305_c0	808	255579669	XP_002530674.1	896	8.42e-114	endomembrane protein emp70, putative [Ricinus communis] >gi|223529767|gb|EEF31705.1| endomembrane protein emp70, putative [Ricinus communis]	Q9ET30	411	2.58e-44	Transmembrane 9 superfamily member 3 OS=Mus musculus GN=Tm9sf3 PE=1 SV=1
comp43927_c0	999	118486786	ABK95228.1	847	5.59e-110	unknown [Populus trichocarpa]	A2Z3C4	781	2.91e-100	Probable 6-phosphogluconolactonase 4, chloroplastic OS=Oryza sativa subsp. indica GN=OsI_031067 PE=3 SV=2
comp88975_c0	951	356567994	XP_003552199.1	520	3.5e-61	PREDICTED: uncharacterized protein At2g39795, mitochondrial-like [Glycine max]	Q8W487	336	2.09e-35	Uncharacterized protein At2g39795, mitochondrial OS=Arabidopsis thaliana GN=At2g39795 PE=1 SV=1
comp49568_c0	3317	75172585	Q9FV65.1	4581	0	RecName: Full=Phosphoenolpyruvate carboxylase 2; Short=PEPC 2; Short=PEPCase 2; Short=ppcC >gi|10443872|gb|AAG17619.1|AF248080_1 phosphoenolpyruvate carboxylase [Flaveria trinervia]	Q9FV65	4581	0	Phosphoenolpyruvate carboxylase 2 OS=Flaveria trinervia GN=PPCC PE=1 SV=1
comp30178_c0	1434	40781599	AAR89809.1	1214	3.54e-162	reductase 1 [Hydrangea macrophylla] >gi|40781603|gb|AAR89811.1| reductase 1 [Hydrangea macrophylla]	Q9SQ64	1103	1.35e-146	Non-functional NADPH-dependent codeinone reductase 2 OS=Papaver somniferum GN=COR2 PE=1 SV=1
comp24142_c0	228	--	--	--	--	--	--	--	--	--
comp33668_c0	603	--	--	--	--	--	--	--	--	--
comp41584_c0	436	406861821	EKD14874.1	407	2e-44	putative ATP-dependent RNA helicase dbp2 [Marssonina brunnea f. sp. 'multigermtubi' MB_m1]	A7E449	374	4.24e-41	ATP-dependent RNA helicase dbp2 OS=Sclerotinia sclerotiorum (strain ATCC 18683 / 1980 / Ss-1) GN=dbp2 PE=3 SV=1
comp95630_c0	410	--	--	--	--	--	--	--	--	--
comp121566_c0	275	255569587	XP_002525759.1	243	2.47e-22	meiotic recombination repair protein, putative [Ricinus communis] >gi|223534909|gb|EEF36595.1| meiotic recombination repair protein, putative [Ricinus communis]	Q9XGM2	229	1.54e-21	Double-strand break repair protein MRE11 OS=Arabidopsis thaliana GN=MRE11 PE=2 SV=1
comp387175_c0	205	--	--	--	--	--	--	--	--	--
comp146198_c0	209	215766912	BAG99140.1	266	2.44e-28	unnamed protein product [Oryza sativa Japonica Group]	Q3ED65	247	1.37e-25	2-phytyl-1,4-beta-naphthoquinone methyltransferase, chloroplastic OS=Arabidopsis thaliana GN=MENG PE=1 SV=2
comp24496_c0	3326	224068388	XP_002302734.1	2375	0	predicted protein [Populus trichocarpa] >gi|222844460|gb|EEE82007.1| predicted protein [Populus trichocarpa]	P93033	2305	0	Fumarate hydratase 1, mitochondrial OS=Arabidopsis thaliana GN=FUM1 PE=1 SV=2
comp51486_c0	948	357467373	XP_003603971.1	376	2.09e-40	BZIP transcription factor ATB2 [Medicago truncatula] >gi|355493019|gb|AES74222.1| BZIP transcription factor ATB2 [Medicago truncatula]	P24068	204	5.17e-18	Ocs element-binding factor 1 OS=Zea mays GN=OBF1 PE=2 SV=2
comp15066_c0	444	296088648	CBI37639.3	247	7.59e-22	unnamed protein product [Vitis vinifera]	--	--	--	--
comp252692_c0	279	255556820	XP_002519443.1	372	2.38e-39	conserved hypothetical protein [Ricinus communis] >gi|223541306|gb|EEF42857.1| conserved hypothetical protein [Ricinus communis]	--	--	--	--
comp45387_c0	1113	351724133	NP_001237047.1	710	7.57e-90	uncharacterized protein LOC100527764 [Glycine max] >gi|255633140|gb|ACU16925.1| unknown [Glycine max]	P0DI70	636	5.09e-80	CASP-like protein 2 OS=Ginkgo biloba GN=gba_locus_10451 PE=3 SV=1
comp255588_c0	233	--	--	--	--	--	--	--	--	--
comp29025_c0	388	--	--	--	--	--	--	--	--	--
comp35944_c0	363	--	--	--	--	--	--	--	--	--
comp44255_c0	1119	388507976	AFK42054.1	557	5.72e-66	unknown [Lotus japonicus]	Q8GUK7	406	5.43e-45	E3 ubiquitin-protein ligase RMA3 OS=Arabidopsis thaliana GN=RMA3 PE=1 SV=1
comp28945_c0	550	427199350	AFY26893.1	317	1.42e-32	nac family transcription factor 5 [Morella rubra]	Q39013	229	2.46e-21	NAC domain-containing protein 2 OS=Arabidopsis thaliana GN=NAC002 PE=2 SV=2
comp9976_c0	447	359489333	XP_002265346.2	407	3.85e-43	PREDICTED: ABC transporter C family member 9-like [Vitis vinifera]	Q9M1C7	340	2.55e-35	ABC transporter C family member 9 OS=Arabidopsis thaliana GN=ABCC9 PE=2 SV=2
comp258066_c0	250	--	--	--	--	--	--	--	--	--
comp33556_c0	330	--	--	--	--	--	--	--	--	--
comp44241_c1	539	537502	AAA49060.1	162	9.74e-12	unknown [Gallus gallus]	--	--	--	--
comp2739_c0	283	--	--	--	--	--	--	--	--	--
comp52510_c0	1233	333690873	AEF79856.1	914	1.59e-119	glutathione-S-transferase tau 1 [Hevea brasiliensis]	Q03666	859	2.46e-112	Probable glutathione S-transferase OS=Nicotiana tabacum PE=2 SV=1
comp35723_c0	752	255562468	XP_002522240.1	360	5.05e-38	conserved hypothetical protein [Ricinus communis] >gi|223538493|gb|EEF40098.1| conserved hypothetical protein [Ricinus communis]	--	--	--	--
comp48226_c1	1503	359496573	XP_002271439.2	865	1.69e-105	PREDICTED: uncharacterized protein LOC100241484 [Vitis vinifera]	--	--	--	--
comp2471_c0	211	--	--	--	--	--	--	--	--	--
comp35323_c0	440	224134152	XP_002321749.1	455	1.75e-55	predicted protein [Populus trichocarpa] >gi|222868745|gb|EEF05876.1| predicted protein [Populus trichocarpa]	Q8N2Z9	130	6.7e-09	Centromere protein S OS=Homo sapiens GN=APITD1 PE=1 SV=1
comp278057_c0	394	357484641	XP_003612608.1	246	2.97e-23	Replication protein A 70 kDa DNA-binding subunit [Medicago truncatula] >gi|355513943|gb|AES95566.1| Replication protein A 70 kDa DNA-binding subunit [Medicago truncatula]	P92555	162	1.5e-13	Uncharacterized mitochondrial protein AtMg01250 OS=Arabidopsis thaliana GN=AtMg01250 PE=4 SV=1
comp34496_c0	1425	297742309	CBI34458.3	801	2.04e-95	unnamed protein product [Vitis vinifera]	--	--	--	--
comp217915_c0	229	--	--	--	--	--	--	--	--	--
comp265562_c0	268	297738288	CBI27489.3	364	2.91e-38	unnamed protein product [Vitis vinifera]	Q00416	192	1.61e-16	Helicase SEN1 OS=Saccharomyces cerevisiae (strain ATCC 204508 / S288c) GN=SEN1 PE=1 SV=2
comp26931_c0	310	156063474	XP_001597659.1	219	3.26e-21	predicted protein [Sclerotinia sclerotiorum 1980] >gi|154697189|gb|EDN96927.1| predicted protein [Sclerotinia sclerotiorum 1980 UF-70]	P81449	114	2.61e-07	ATP synthase subunit e, mitochondrial OS=Saccharomyces cerevisiae (strain ATCC 204508 / S288c) GN=TIM11 PE=1 SV=2
comp44906_c0	1250	225430122	XP_002284674.1	459	2.13e-49	PREDICTED: uncharacterized protein LOC100247517 [Vitis vinifera]	--	--	--	--
comp24774_c0	240	--	--	--	--	--	--	--	--	--
comp41916_c0	619	147799661	CAN72866.1	481	1.06e-58	hypothetical protein VITISV_010564 [Vitis vinifera]	--	--	--	--
comp3341_c0	201	--	--	--	--	--	--	--	--	--
comp26975_c0	224	--	--	--	--	--	--	--	--	--
comp67375_c0	339	--	--	--	--	--	--	--	--	--
comp38261_c1	400	11139089	AAG31603.1	134	6.05e-09	ubiquitin-like protein UBI9 [Coffea arabica]	P0C030	132	3e-09	Ubiquitin-NEDD8-like protein RUB1 OS=Oryza sativa subsp. japonica GN=RUB1 PE=2 SV=2
comp49334_c0	1869	225436703	XP_002263976.1	1512	0	PREDICTED: WD repeat domain phosphoinositide-interacting protein 3 [Vitis vinifera]	Q640T2	667	2.48e-79	WD repeat domain phosphoinositide-interacting protein 3 OS=Xenopus tropicalis GN=wdr45l PE=2 SV=1
comp35810_c0	580	403326350	AFR40563.1	261	7.61e-26	cellulase, partial [Populus trichocarpa] >gi|403326352|gb|AFR40564.1| cellulase, partial [Populus trichocarpa] >gi|403326354|gb|AFR40565.1| cellulase, partial [Populus trichocarpa] >gi|403326356|gb|AFR40566.1| cellulase, partial [Populus trichocarpa] >gi|403326358|gb|AFR40567.1| cellulase, partial [Populus trichocarpa] >gi|403326360|gb|AFR40568.1| cellulase, partial [Populus trichocarpa] >gi|4033…	Q38890	224	1.06e-19	Endoglucanase 25 OS=Arabidopsis thaliana GN=KOR PE=1 SV=1
comp47298_c0	4226	359484309	XP_003633096.1	2398	0	PREDICTED: receptor-like serine/threonine-protein kinase ALE2-like [Vitis vinifera]	Q8RWW0	1586	0	Receptor-like serine/threonine-protein kinase ALE2 OS=Arabidopsis thaliana GN=ALE2 PE=1 SV=1
comp12074_c0	225	255541356	XP_002511742.1	159	3.87e-12	Serine/threonine-protein kinase, putative [Ricinus communis] >gi|223548922|gb|EEF50411.1| Serine/threonine-protein kinase, putative [Ricinus communis]	Q683C9	141	1.46e-10	Serine/threonine-protein kinase Aurora-2 OS=Arabidopsis thaliana GN=AUR2 PE=2 SV=2
comp37640_c0	2557	225432604	XP_002277936.1	3123	0	PREDICTED: long chain acyl-CoA synthetase 7, peroxisomal [Vitis vinifera] >gi|297737021|emb|CBI26222.3| unnamed protein product [Vitis vinifera]	Q8LKS5	2807	0	Long chain acyl-CoA synthetase 7, peroxisomal OS=Arabidopsis thaliana GN=LACS7 PE=1 SV=2
comp148844_c0	211	--	--	--	--	--	--	--	--	--
comp325947_c0	243	--	--	--	--	--	--	--	--	--
comp41187_c0	2315	224122334	XP_002318809.1	983	1.4e-180	predicted protein [Populus trichocarpa] >gi|222859482|gb|EEE97029.1| predicted protein [Populus trichocarpa]	Q8GUH1	801	3.45e-156	U-box domain-containing protein 33 OS=Arabidopsis thaliana GN=PUB33 PE=2 SV=2
comp217827_c0	290	357466869	XP_003603719.1	243	3.22e-23	Wall-associated receptor kinase-like protein [Medicago truncatula] >gi|355492767|gb|AES73970.1| Wall-associated receptor kinase-like protein [Medicago truncatula]	Q8RY67	181	4.69e-15	Wall-associated receptor kinase-like 14 OS=Arabidopsis thaliana GN=WAKL14 PE=2 SV=2
comp177506_c0	499	297739928	CBI30110.3	174	4.63e-12	unnamed protein product [Vitis vinifera]	--	--	--	--
comp37944_c0	1576	297739282	CBI28933.3	266	6.09e-33	unnamed protein product [Vitis vinifera]	Q9LIR8	198	3.13e-15	F-box/kelch-repeat protein At3g23880 OS=Arabidopsis thaliana GN=At3g23880 PE=2 SV=1
comp30460_c0	411	255545056	XP_002513589.1	303	5.83e-31	DNA binding protein, putative [Ricinus communis] >gi|223547497|gb|EEF48992.1| DNA binding protein, putative [Ricinus communis]	Q700C7	260	5.68e-26	Transcription factor SPEECHLESS OS=Arabidopsis thaliana GN=SPCH PE=1 SV=1
comp447615_c0	222	--	--	--	--	--	--	--	--	--
comp192989_c0	214	--	--	--	--	--	--	--	--	--
comp34036_c0	261	--	--	--	--	--	--	--	--	--
comp23630_c0	560	296082881	CBI22182.3	434	5.27e-63	unnamed protein product [Vitis vinifera]	O26680	337	4.98e-36	3-dehydroquinate synthase OS=Methanothermobacter thermautotrophicus (strain ATCC 29096 / DSM 1053 / JCM 10044 / NBRC 100330 / Delta H) GN=MTH_580 PE=3 SV=2
comp27136_c0	949	255561975	XP_002521996.1	105	1.22e-06	conserved hypothetical protein [Ricinus communis] >gi|223538800|gb|EEF40400.1| conserved hypothetical protein [Ricinus communis]	--	--	--	--
comp40099_c0	348	--	--	--	--	--	--	--	--	--
comp31509_c0	340	--	--	--	--	--	--	--	--	--
comp22076_c0	623	--	--	--	--	--	--	--	--	--
comp29010_c0	1111	356528003	XP_003532595.1	468	1.73e-49	PREDICTED: L-type lectin-domain containing receptor kinase IX.1-like [Glycine max]	Q39529	359	9.54e-38	Agglutinin-2 OS=Cladrastis kentukea PE=1 SV=1
comp41396_c1	1918	255563226	XP_002522616.1	1506	0	calcium-dependent protein kinase, putative [Ricinus communis] >gi|223538092|gb|EEF39703.1| calcium-dependent protein kinase, putative [Ricinus communis]	Q8W490	1337	2.14e-177	Serine/threonine-protein kinase PEPKR2 OS=Arabidopsis thaliana GN=PEPKR2 PE=2 SV=1
comp34397_c0	361	409893161	AFV46216.1	624	4.26e-80	hypothetical protein, partial [Scutellaria baicalensis]	P09189	606	4.86e-74	Heat shock cognate 70 kDa protein OS=Petunia hybrida GN=HSP70 PE=2 SV=1
comp97489_c0	216	--	--	--	--	--	--	--	--	--
comp6074_c0	270	--	--	--	--	--	--	--	--	--
comp36233_c0	417	--	--	--	--	--	--	--	--	--
comp77826_c0	265	225435251	XP_002284945.1	299	8.91e-30	PREDICTED: E3 SUMO-protein ligase SIZ1-like [Vitis vinifera]	Q680Q4	249	3.08e-24	E3 SUMO-protein ligase SIZ1 OS=Arabidopsis thaliana GN=SIZ1 PE=1 SV=2
comp43722_c0	1265	298569778	ADI87417.1	1653	0	fructokinase-like protein 1 [Gossypium hirsutum]	Q7XJ81	481	1.67e-54	Fructokinase-2 OS=Solanum habrochaites GN=FRK2 PE=2 SV=1
comp52253_c0	1512	426273157	AFY23208.1	1455	0	transparent testa glabra 1 [Rosa rugosa]	Q9XGN1	1429	0	Protein TRANSPARENT TESTA GLABRA 1 OS=Arabidopsis thaliana GN=TTG1 PE=1 SV=1
comp19398_c0	290	255579234	XP_002530463.1	400	1.42e-46	Peroxidase 2 precursor, putative [Ricinus communis] >gi|223530008|gb|EEF31933.1| Peroxidase 2 precursor, putative [Ricinus communis]	A7QEU4	309	1.31e-33	Peroxidase 5 OS=Vitis vinifera GN=GSVIVT00037159001 PE=1 SV=2
comp48512_c0	637	--	--	--	--	--	--	--	--	--
comp14527_c0	277	406861944	EKD14996.1	277	2.08e-27	nucleolar protein NOP56 [Marssonina brunnea f. sp. 'multigermtubi' MB_m1]	--	--	--	--
comp12995_c0	387	--	--	--	--	--	--	--	--	--
comp30157_c0	992	357508405	XP_003624491.1	563	2.94e-68	hypothetical protein MTR_7g083930 [Medicago truncatula] >gi|217071110|gb|ACJ83915.1| unknown [Medicago truncatula] >gi|217075096|gb|ACJ85908.1| unknown [Medicago truncatula] >gi|355499506|gb|AES80709.1| hypothetical protein MTR_7g083930 [Medicago truncatula] >gi|388519581|gb|AFK47852.1| unknown [Medicago truncatula]	--	--	--	--
comp14228_c0	264	7529753	CAB86938.1	385	4.56e-41	putative protein [Arabidopsis thaliana]	Q9LYS6	384	3.66e-42	Putative callose synthase 6 OS=Arabidopsis thaliana GN=CALS6 PE=3 SV=2
comp44314_c0	699	147861752	CAN83167.1	530	2.06e-64	hypothetical protein VITISV_021912 [Vitis vinifera]	Q0E0Y3	454	3.91e-52	RNA pseudourine synthase 7 OS=Oryza sativa subsp. japonica GN=Os02g0512300 PE=2 SV=2
comp95441_c0	1076	225461943	XP_002266112.1	1485	0	PREDICTED: ribosomal RNA small subunit methyltransferase B [Vitis vinifera] >gi|296089930|emb|CBI39749.3| unnamed protein product [Vitis vinifera]	P94464	431	7.69e-47	Ribosomal RNA small subunit methyltransferase B OS=Bacillus subtilis (strain 168) GN=rsmB PE=3 SV=2
comp2926_c0	213	--	--	--	--	--	--	--	--	--
comp42286_c0	1719	255543661	XP_002512893.1	1384	0	conserved hypothetical protein [Ricinus communis] >gi|223547904|gb|EEF49396.1| conserved hypothetical protein [Ricinus communis]	--	--	--	--
comp218587_c0	222	--	--	--	--	--	--	--	--	--
comp15305_c0	330	--	--	--	--	--	--	--	--	--
comp17120_c0	265	--	--	--	--	--	--	--	--	--
comp313175_c0	206	255539292	XP_002510711.1	325	2.89e-36	FK506 binding protein, putative [Ricinus communis] >gi|223551412|gb|EEF52898.1| FK506 binding protein, putative [Ricinus communis]	Q9LM71	289	6.39e-32	Peptidyl-prolyl cis-trans isomerase FKBP18, chloroplastic OS=Arabidopsis thaliana GN=FKBP18 PE=1 SV=2
comp31619_c0	214	--	--	--	--	--	--	--	--	--
comp200448_c0	314	--	--	--	--	--	--	--	--	--
comp137378_c0	383	--	--	--	--	--	--	--	--	--
comp44672_c0	1825	225432396	XP_002277190.1	634	3.11e-74	PREDICTED: vesicle-associated protein 2-2 [Vitis vinifera] >gi|297736920|emb|CBI26121.3| unnamed protein product [Vitis vinifera]	B9DHD7	453	1.56e-48	Vesicle-associated protein 2-2 OS=Arabidopsis thaliana GN=PVA22 PE=1 SV=1
comp35947_c0	350	8777377	BAA96967.1	164	9.03e-12	unnamed protein product [Arabidopsis thaliana]	--	--	--	--
comp41417_c0	522	359491299	XP_002281396.2	416	3.41e-44	PREDICTED: uncharacterized protein LOC100262175 [Vitis vinifera]	--	--	--	--
comp49370_c0	1089	302143214	CBI20509.3	812	4.62e-101	unnamed protein product [Vitis vinifera]	Q8CCN5	251	6.25e-22	Breast carcinoma-amplified sequence 3 homolog OS=Mus musculus GN=Bcas3 PE=1 SV=2
comp7856_c0	326	--	--	--	--	--	--	--	--	--
comp120186_c0	756	297737213	CBI26414.3	891	2.76e-111	unnamed protein product [Vitis vinifera]	Q60560	316	6.22e-31	DNA-binding protein SMUBP-2 OS=Mesocricetus auratus GN=IGHMBP2 PE=1 SV=1
comp28635_c0	727	317106706	BAJ53206.1	638	1.27e-76	JHL06B08.8 [Jatropha curcas]	--	--	--	--
comp102805_c0	472	4160298	CAA09852.1	457	6.15e-53	cyclin D2.1 protein [Nicotiana tabacum]	Q8LGA1	350	7.18e-39	Cyclin-D4-1 OS=Arabidopsis thaliana GN=CYCD4-1 PE=1 SV=2
comp144773_c0	311	359493541	XP_003634623.1	268	2.11e-26	PREDICTED: receptor-like protein 12-like [Vitis vinifera]	Q9C9H7	178	1.37e-14	Receptor-like protein 12 OS=Arabidopsis thaliana GN=RLP12 PE=2 SV=2
comp44372_c0	2353	9392607	AAF87216.1	2535	0	plastidic glucose 6-phosphate dehydrogenase [Nicotiana tabacum]	Q43793	2529	0	Glucose-6-phosphate 1-dehydrogenase, chloroplastic OS=Nicotiana tabacum PE=2 SV=1
comp21788_c0	613	--	--	--	--	--	--	--	--	--
comp10337_c0	325	357510203	XP_003625390.1	232	1.9e-20	Subtilisin-like protease [Medicago truncatula] >gi|355500405|gb|AES81608.1| Subtilisin-like protease [Medicago truncatula]	O64495	182	5.68e-15	Subtilisin-like protease SDD1 OS=Arabidopsis thaliana GN=SDD1 PE=2 SV=1
comp32505_c0	547	255577147	XP_002529457.1	896	3.17e-112	1,4-alpha-glucan branching enzyme, putative [Ricinus communis] >gi|223531073|gb|EEF32923.1| 1,4-alpha-glucan branching enzyme, putative [Ricinus communis]	D2WL32	843	1.22e-105	1,4-alpha-glucan-branching enzyme 3, chloroplastic/amyloplastic OS=Arabidopsis thaliana GN=SBE3 PE=1 SV=1
comp49633_c0	788	297742494	CBI34643.3	269	1.29e-24	unnamed protein product [Vitis vinifera]	--	--	--	--
comp39071_c0	254	255545130	XP_002513626.1	121	1.04e-06	conserved hypothetical protein [Ricinus communis] >gi|223547534|gb|EEF49029.1| conserved hypothetical protein [Ricinus communis]	--	--	--	--
comp14028_c0	216	--	--	--	--	--	--	--	--	--
comp236671_c0	207	358381113	EHK18789.1	320	4.13e-34	hypothetical protein TRIVIDRAFT_210090 [Trichoderma virens Gv29-8]	Q92413	229	1.67e-22	Ornithine aminotransferase OS=Emericella nidulans (strain FGSC A4 / ATCC 38163 / CBS 112.46 / NRRL 194 / M139) GN=otaA PE=3 SV=2
comp224447_c0	210	--	--	--	--	--	--	--	--	--
comp77925_c0	275	--	--	--	--	--	--	--	--	--
comp22493_c0	665	--	--	--	--	--	--	--	--	--
comp21499_c0	488	--	--	--	--	--	--	--	--	--
comp49538_c0	2366	147819118	CAN75603.1	947	6.06e-107	hypothetical protein VITISV_016382 [Vitis vinifera]	Q9M3G7	179	5.99e-12	Serine/threonine-protein kinase ATM OS=Arabidopsis thaliana GN=ATM PE=2 SV=1
comp51155_c0	1605	255560345	XP_002521188.1	594	2.21e-67	RNA binding protein, putative [Ricinus communis] >gi|223539602|gb|EEF41188.1| RNA binding protein, putative [Ricinus communis]	Q8BGC0	158	7.38e-10	HIV Tat-specific factor 1 homolog OS=Mus musculus GN=Htatsf1 PE=1 SV=1
comp23408_c0	229	326493014	BAJ84968.1	230	4.25e-22	predicted protein [Hordeum vulgare subsp. vulgare]	Q0IIX9	168	1.28e-13	Tuftelin-interacting protein 11 OS=Xenopus tropicalis GN=tfip11 PE=2 SV=2
comp34910_c0	1013	225438783	XP_002283079.1	767	5.46e-98	PREDICTED: CBS domain-containing protein CBSX1, chloroplastic-like [Vitis vinifera]	O23193	728	2.12e-93	CBS domain-containing protein CBSX1, chloroplastic OS=Arabidopsis thaliana GN=CBSX1 PE=1 SV=2
comp23295_c0	596	255578529	XP_002530128.1	123	2.06e-06	conserved hypothetical protein [Ricinus communis] >gi|223530382|gb|EEF32272.1| conserved hypothetical protein [Ricinus communis]	--	--	--	--
comp30743_c0	782	359492117	XP_002283301.2	707	2.49e-88	PREDICTED: lysophosphatidylcholine acyltransferase 1-like [Vitis vinifera] >gi|302142453|emb|CBI19656.3| unnamed protein product [Vitis vinifera]	Q8NF37	264	1.17e-24	Lysophosphatidylcholine acyltransferase 1 OS=Homo sapiens GN=LPCAT1 PE=1 SV=2
comp47802_c0	2833	225448406	XP_002271517.1	2710	0	PREDICTED: uncharacterized protein LOC100265724 [Vitis vinifera] >gi|297736620|emb|CBI25491.3| unnamed protein product [Vitis vinifera]	--	--	--	--
comp217980_c0	311	--	--	--	--	--	--	--	--	--
comp33396_c0	204	--	--	--	--	--	--	--	--	--
comp398778_c0	224	255547740	XP_002514927.1	270	4.29e-26	protein with unknown function [Ricinus communis] >gi|223545978|gb|EEF47481.1| protein with unknown function [Ricinus communis]	--	--	--	--
comp28355_c0	402	--	--	--	--	--	--	--	--	--
comp173750_c0	236	399920227	AFP55574.1	215	1.78e-18	non-ltr retroelement reverse transcriptase [Rosa rugosa]	--	--	--	--
comp87298_c0	243	--	--	--	--	--	--	--	--	--
comp32782_c0	759	356565990	XP_003551218.1	261	1.9e-23	PREDICTED: uncharacterized protein LOC100819953 [Glycine max]	--	--	--	--
comp30631_c0	575	--	--	--	--	--	--	--	--	--
comp270568_c0	318	--	--	--	--	--	--	--	--	--
comp35671_c0	495	118486581	ABK95129.1	397	1.41e-46	unknown [Populus trichocarpa]	--	--	--	--
comp11633_c0	247	--	--	--	--	--	--	--	--	--
comp43675_c0	661	--	--	--	--	--	--	--	--	--
comp36180_c0	1681	225446273	XP_002266689.1	1916	0	PREDICTED: pentatricopeptide repeat-containing protein At2g34400 [Vitis vinifera] >gi|296090299|emb|CBI40118.3| unnamed protein product [Vitis vinifera]	O64705	1366	1.25e-180	Pentatricopeptide repeat-containing protein At2g34400 OS=Arabidopsis thaliana GN=PCMP-E23 PE=2 SV=2
comp25674_c0	2003	224063405	XP_002301130.1	1006	2.86e-126	predicted protein [Populus trichocarpa] >gi|222842856|gb|EEE80403.1| predicted protein [Populus trichocarpa]	O82289	500	3.51e-53	Probable inactive poly [ADP-ribose] polymerase SRO1 OS=Arabidopsis thaliana GN=SRO1 PE=1 SV=2
comp11338_c0	653	297743499	CBI36366.3	729	3.09e-86	unnamed protein product [Vitis vinifera]	--	--	--	--
comp39910_c0	499	356542565	XP_003539737.1	159	7.11e-11	PREDICTED: dof zinc finger protein DOF2.1-like [Glycine max]	--	--	--	--
comp158527_c0	329	--	--	--	--	--	--	--	--	--
comp47063_c0	2181	225432189	XP_002268620.1	2290	0	PREDICTED: uncharacterized protein LOC100247698 [Vitis vinifera]	--	--	--	--
comp262181_c0	223	--	--	--	--	--	--	--	--	--
comp24680_c0	396	224125218	XP_002319529.1	140	4.74e-08	predicted protein [Populus trichocarpa] >gi|222857905|gb|EEE95452.1| predicted protein [Populus trichocarpa]	--	--	--	--
comp32822_c0	2292	224071926	XP_002303595.1	2313	0	predicted protein [Populus trichocarpa] >gi|222841027|gb|EEE78574.1| predicted protein [Populus trichocarpa]	Q8W469	2154	0	Signal peptide peptidase-like 2 OS=Arabidopsis thaliana GN=SPPL2 PE=2 SV=1
comp79604_c0	210	--	--	--	--	--	--	--	--	--
comp20577_c0	1060	255543859	XP_002512992.1	282	2e-26	conserved hypothetical protein [Ricinus communis] >gi|223548003|gb|EEF49495.1| conserved hypothetical protein [Ricinus communis]	--	--	--	--
comp37911_c0	500	--	--	--	--	--	--	--	--	--
comp80373_c0	301	--	--	--	--	--	--	--	--	--
comp34792_c0	233	357447239	XP_003593895.1	183	1.7e-14	Heterogeneous nuclear ribonucleoprotein K [Medicago truncatula] >gi|357447243|ref|XP_003593897.1| Heterogeneous nuclear ribonucleoprotein K [Medicago truncatula] >gi|355482943|gb|AES64146.1| Heterogeneous nuclear ribonucleoprotein K [Medicago truncatula] >gi|355482945|gb|AES64148.1| Heterogeneous nuclear ribonucleoprotein K [Medicago truncatula]	--	--	--	--
comp175674_c0	276	--	--	--	--	--	--	--	--	--
comp308859_c0	289	388493174	AFK34653.1	433	3.8e-52	unknown [Lotus japonicus]	Q9M571	438	3.66e-51	Phosphoethanolamine N-methyltransferase OS=Spinacia oleracea GN=PEAMT PE=1 SV=1
comp34951_c0	253	--	--	--	--	--	--	--	--	--
comp45071_c0	2027	358248349	NP_001240122.1	859	1.43e-104	uncharacterized protein LOC100811099 [Glycine max] >gi|255645563|gb|ACU23276.1| unknown [Glycine max]	Q91YT2	267	6.71e-25	E3 ubiquitin-protein ligase RNF185 OS=Mus musculus GN=Rnf185 PE=2 SV=1
comp72914_c0	223	297744835	CBI38103.3	246	6.15e-23	unnamed protein product [Vitis vinifera]	--	--	--	--
comp39575_c0	406	--	--	--	--	--	--	--	--	--
comp234880_c0	203	--	--	--	--	--	--	--	--	--
comp25347_c0	259	359493269	XP_003634556.1	111	3.06e-06	PREDICTED: TMV resistance protein N-like [Vitis vinifera]	--	--	--	--
comp39089_c1	212	--	--	--	--	--	--	--	--	--
comp16896_c0	300	--	--	--	--	--	--	--	--	--
comp197500_c0	246	297736612	CBI25483.3	176	1.84e-13	unnamed protein product [Vitis vinifera]	P0C8S1	117	7.23e-07	Probable disease resistance RPP8-like protein 2 OS=Arabidopsis thaliana GN=RPP8L2 PE=1 SV=1
comp181468_c0	268	302892275	XP_003045019.1	235	2.09e-21	hypothetical protein NECHADRAFT_43143 [Nectria haematococca mpVI 77-13-4] >gi|256725944|gb|EEU39306.1| hypothetical protein NECHADRAFT_43143 [Nectria haematococca mpVI 77-13-4]	--	--	--	--
comp47832_c0	1908	225430726	XP_002265804.1	1532	0	PREDICTED: tubby-like F-box protein 5-like [Vitis vinifera]	Q6Z2G9	1194	1.49e-156	Tubby-like F-box protein 5 OS=Oryza sativa subsp. japonica GN=TULP5 PE=2 SV=1
comp37085_c0	542	297740004	CBI30186.3	651	3.27e-80	unnamed protein product [Vitis vinifera]	Q6TBX7	610	1.44e-74	Carotene epsilon-monooxygenase, chloroplastic OS=Arabidopsis thaliana GN=CYP97C1 PE=1 SV=1
comp325612_c0	258	--	--	--	--	--	--	--	--	--
comp24034_c0	468	255540565	XP_002511347.1	489	7.43e-57	Alliin lyase precursor, putative [Ricinus communis] >gi|223550462|gb|EEF51949.1| Alliin lyase precursor, putative [Ricinus communis]	Q94A02	404	1.09e-45	Tryptophan aminotransferase-related protein 2 OS=Arabidopsis thaliana GN=TAR2 PE=2 SV=1
comp37551_c0	401	255586379	XP_002533837.1	182	1.42e-13	Nodulation receptor kinase precursor, putative [Ricinus communis] >gi|223526229|gb|EEF28551.1| Nodulation receptor kinase precursor, putative [Ricinus communis]	Q9LVM0	127	1.16e-07	Probable inactive receptor kinase At5g58300 OS=Arabidopsis thaliana GN=At5g58300 PE=1 SV=1
comp36365_c0	441	--	--	--	--	--	--	--	--	--
comp48518_c0	433	225444661	XP_002276983.1	740	1.37e-94	PREDICTED: nucleolysin TIAR isoform 1 [Vitis vinifera]	Q01085	319	5.31e-34	Nucleolysin TIAR OS=Homo sapiens GN=TIAL1 PE=1 SV=1
comp39868_c0	2090	225461612	XP_002282987.1	2045	0	PREDICTED: uncharacterized protein ycf45 [Vitis vinifera]	P51281	1097	3.07e-139	Uncharacterized protein ycf45 OS=Porphyra purpurea GN=ycf45 PE=3 SV=1
comp43940_c0	1282	359494005	XP_003634707.1	685	1.11e-83	PREDICTED: DDRGK domain-containing protein 1-like [Vitis vinifera] >gi|297735965|emb|CBI23939.3| unnamed protein product [Vitis vinifera]	Q94C53	612	4.75e-74	DDRGK domain-containing protein 1 OS=Arabidopsis thaliana GN=At4g27120 PE=2 SV=1
comp189034_c0	413	2500716	Q41359.1	437	1.73e-52	RecName: Full=Pathogenesis-related protein PR-1 type; Flags: Precursor >gi|603886|emb|CAA87071.1| pathogenesis-related protein, PR-1 type [Sambucus nigra]	Q41359	437	1.17e-53	Pathogenesis-related protein PR-1 type OS=Sambucus nigra PE=2 SV=1
comp14664_c0	312	356547149	XP_003541979.1	237	5.38e-22	PREDICTED: protein SENSITIVE TO PROTON RHIZOTOXICITY 1-like [Glycine max]	Q9C8N5	197	2.32e-17	Protein SENSITIVE TO PROTON RHIZOTOXICITY 1 OS=Arabidopsis thaliana GN=STOP1 PE=2 SV=1
comp16250_c0	243	--	--	--	--	--	--	--	--	--
comp30228_c0	304	--	--	--	--	--	--	--	--	--
comp46947_c0	2249	359485471	XP_002277992.2	795	4.42e-150	PREDICTED: probable sugar phosphate/phosphate translocator At1g06470-like [Vitis vinifera]	Q8H184	794	5.93e-132	Probable sugar phosphate/phosphate translocator At1g06470 OS=Arabidopsis thaliana GN=At1g06470 PE=2 SV=1
comp20587_c0	1785	255539979	XP_002511054.1	692	3.24e-79	Protein FRIGIDA, putative [Ricinus communis] >gi|223550169|gb|EEF51656.1| Protein FRIGIDA, putative [Ricinus communis]	P0DH90	616	2.11e-69	Protein FRIGIDA OS=Arabidopsis thaliana GN=FRI PE=2 SV=1
comp22317_c0	1093	225439060	XP_002266077.1	726	6.21e-92	PREDICTED: protein LURP-one-related 8 [Vitis vinifera] >gi|147770903|emb|CAN65231.1| hypothetical protein VITISV_007600 [Vitis vinifera] >gi|239056173|emb|CAQ58606.1| unknown gene [Vitis vinifera] >gi|239056193|emb|CAQ58630.1| Unknown gene [Vitis vinifera]	Q9ZVI6	532	3.16e-64	Protein LURP-one-related 8 OS=Arabidopsis thaliana GN=At2g38640 PE=2 SV=1
comp268281_c0	237	224093184	XP_002309823.1	125	8.64e-07	predicted protein [Populus trichocarpa] >gi|222852726|gb|EEE90273.1| predicted protein [Populus trichocarpa]	--	--	--	--
comp2376_c0	206	350629323	EHA17697.1	248	1.43e-23	hypothetical protein ASPNIDRAFT_195335 [Aspergillus niger ATCC 1015]	P53283	174	1.5e-14	Polyamine transporter 2 OS=Saccharomyces cerevisiae (strain ATCC 204508 / S288c) GN=TPO2 PE=1 SV=1
comp510345_c0	203	307136290	ADN34117.1	366	3.88e-39	phospholipid-transporting ATPase [Cucumis melo subsp. melo]	Q9LNQ4	365	4.46e-40	Putative phospholipid-transporting ATPase 4 OS=Arabidopsis thaliana GN=ALA4 PE=1 SV=2
comp138284_c0	209	296083358	CBI22994.3	165	1.67e-12	unnamed protein product [Vitis vinifera]	--	--	--	--
comp17999_c0	203	--	--	--	--	--	--	--	--	--
comp41959_c0	1098	255537970	XP_002510050.1	803	1.39e-102	conserved hypothetical protein [Ricinus communis] >gi|223550751|gb|EEF52237.1| conserved hypothetical protein [Ricinus communis]	--	--	--	--
comp136130_c0	891	296089339	CBI39111.3	506	3.99e-56	unnamed protein product [Vitis vinifera]	--	--	--	--
comp23046_c0	572	225437398	XP_002270248.1	873	1.55e-113	PREDICTED: blue-light photoreceptor PHR2 [Vitis vinifera]	Q8LB72	823	2.95e-107	Blue-light photoreceptor PHR2 OS=Arabidopsis thaliana GN=PHR2 PE=2 SV=2
comp33634_c0	1231	224078874	XP_002305661.1	983	4.01e-130	predicted protein [Populus trichocarpa] >gi|118483725|gb|ABK93756.1| unknown [Populus trichocarpa] >gi|222848625|gb|EEE86172.1| predicted protein [Populus trichocarpa]	Q9S9T7	920	1.03e-121	Vacuolar protein sorting-associated protein 28 homolog 2 OS=Arabidopsis thaliana GN=VPS28-2 PE=1 SV=2
comp26251_c0	500	297741414	CBI32545.3	740	6.86e-95	unnamed protein product [Vitis vinifera]	Q6AVG6	692	7.63e-88	4-hydroxy-3-methylbut-2-enyl diphosphate reductase, chloroplastic OS=Oryza sativa subsp. japonica GN=ISPH PE=2 SV=1
comp127981_c0	402	359494312	XP_002268896.2	527	2.96e-59	PREDICTED: E3 ubiquitin-protein ligase UPL1-like [Vitis vinifera]	Q8H0T4	405	5.32e-44	E3 ubiquitin-protein ligase UPL2 OS=Arabidopsis thaliana GN=UPL2 PE=1 SV=3
comp122414_c0	239	--	--	--	--	--	--	--	--	--
comp260429_c0	239	--	--	--	--	--	--	--	--	--
comp41103_c0	952	255568681	XP_002525312.1	688	2.69e-86	conserved hypothetical protein [Ricinus communis] >gi|223535371|gb|EEF37045.1| conserved hypothetical protein [Ricinus communis]	--	--	--	--
comp184196_c0	326	--	--	--	--	--	--	--	--	--
comp98531_c0	262	--	--	--	--	--	--	--	--	--
comp37128_c0	228	--	--	--	--	--	--	--	--	--
comp157777_c0	360	358343990	XP_003636078.1	481	1.52e-53	Multidrug resistance protein ABC transporter family [Medicago truncatula] >gi|355502013|gb|AES83216.1| Multidrug resistance protein ABC transporter family [Medicago truncatula]	Q9LK64	445	7.4e-50	ABC transporter C family member 3 OS=Arabidopsis thaliana GN=ABCC3 PE=1 SV=1
comp34449_c1	930	359480423	XP_003632458.1	511	1.18e-55	PREDICTED: uncharacterized protein LOC100248291 [Vitis vinifera]	--	--	--	--
comp29379_c0	1480	359486476	XP_002273683.2	1882	0	PREDICTED: cytosolic endo-beta-N-acetylglucosaminidase-like [Vitis vinifera]	Q8BX80	813	5.93e-98	Cytosolic endo-beta-N-acetylglucosaminidase OS=Mus musculus GN=Engase PE=2 SV=1
comp416167_c0	213	156056683	XP_001594265.1	216	2.1e-19	enolase [Sclerotinia sclerotiorum 1980] >gi|154701858|gb|EDO01597.1| enolase [Sclerotinia sclerotiorum 1980 UF-70]	P42040	211	6.13e-20	Enolase OS=Davidiella tassiana GN=ENO PE=1 SV=2
comp45102_c0	2302	224068324	XP_002302705.1	397	8.05e-48	predicted protein [Populus trichocarpa] >gi|222844431|gb|EEE81978.1| predicted protein [Populus trichocarpa]	P0DH90	154	2.21e-16	Protein FRIGIDA OS=Arabidopsis thaliana GN=FRI PE=2 SV=1
comp1399_c0	230	406866163	EKD19203.1	375	1.11e-42	ATP synthase subunit gamma precursor [Marssonina brunnea f. sp. 'multigermtubi' MB_m1]	P38077	212	1.63e-20	ATP synthase subunit gamma, mitochondrial OS=Saccharomyces cerevisiae (strain ATCC 204508 / S288c) GN=ATP3 PE=1 SV=1
comp90114_c0	249	224098930	XP_002311322.1	277	4.01e-27	predicted protein [Populus trichocarpa] >gi|222851142|gb|EEE88689.1| predicted protein [Populus trichocarpa]	--	--	--	--
comp24240_c0	270	51970250	BAD43817.1	207	6.21e-20	unknown protein [Arabidopsis thaliana]	--	--	--	--
comp47475_c0	1412	359496230	XP_003635184.1	696	8.97e-83	PREDICTED: transcription factor bHLH123-like [Vitis vinifera] >gi|297735889|emb|CBI18658.3| unnamed protein product [Vitis vinifera]	Q8GXT3	427	3.66e-45	Transcription factor bHLH123 OS=Arabidopsis thaliana GN=BHLH123 PE=2 SV=1
comp1614_c0	400	--	--	--	--	--	--	--	--	--
comp48591_c0	4199	296085968	CBI31409.3	1994	0	unnamed protein product [Vitis vinifera]	Q9STN3	554	1.76e-56	Putative transcription elongation factor SPT5 homolog 1 OS=Arabidopsis thaliana GN=At4g08350 PE=1 SV=2
comp88118_c0	364	--	--	--	--	--	--	--	--	--
comp54304_c0	693	225449489	XP_002283485.1	516	3.75e-63	PREDICTED: elicitor-responsive protein 1 [Vitis vinifera] >gi|296086227|emb|CBI31668.3| unnamed protein product [Vitis vinifera]	Q0JHU5	366	8.37e-42	Elicitor-responsive protein 1 OS=Oryza sativa subsp. japonica GN=ERG1 PE=2 SV=1
comp45625_c0	1922	359474963	XP_002279800.2	1586	0	PREDICTED: probable serine/threonine-protein kinase Cx32, chloroplastic-like isoform 1 [Vitis vinifera]	P27450	1120	1.86e-145	Probable serine/threonine-protein kinase Cx32, chloroplastic OS=Arabidopsis thaliana GN=At4g35600 PE=1 SV=2
comp30494_c0	422	--	--	--	--	--	--	--	--	--
comp35773_c0	1026	224094843	XP_002310261.1	990	1.88e-128	predicted protein [Populus trichocarpa] >gi|222853164|gb|EEE90711.1| predicted protein [Populus trichocarpa]	Q9P6Q3	327	1.34e-32	Probable mitochondrial chaperone bcs1 OS=Schizosaccharomyces pombe (strain 972 / ATCC 24843) GN=SPAC644.07 PE=2 SV=1
comp41452_c0	258	--	--	--	--	--	--	--	--	--
comp27424_c0	215	--	--	--	--	--	--	--	--	--
comp47008_c0	2572	224068823	XP_002302834.1	2965	0	predicted protein [Populus trichocarpa] >gi|222844560|gb|EEE82107.1| predicted protein [Populus trichocarpa]	Q55FP0	1151	2.66e-144	Putative phagocytic receptor 1a OS=Dictyostelium discoideum GN=phg1a PE=2 SV=1
comp37365_c0	237	--	--	--	--	--	--	--	--	--
comp46549_c0	3106	308171842	ADO16162.1	3547	0	trehalose-6-phosphate synthase [Petunia x hybrida]	Q9SYM4	3300	0	Alpha,alpha-trehalose-phosphate synthase [UDP-forming] 1 OS=Arabidopsis thaliana GN=TPS1 PE=1 SV=1
comp36516_c1	241	--	--	--	--	--	--	--	--	--
comp49782_c0	1026	--	--	--	--	--	--	--	--	--
comp38652_c0	514	147773768	CAN74191.1	563	1.92e-64	hypothetical protein VITISV_019380 [Vitis vinifera]	--	--	--	--
comp129513_c0	237	--	--	--	--	--	--	--	--	--
comp76516_c0	730	224138302	XP_002322780.1	874	3.98e-108	predicted protein [Populus trichocarpa] >gi|222867410|gb|EEF04541.1| predicted protein [Populus trichocarpa]	--	--	--	--
comp39410_c0	491	359491461	XP_002277015.2	239	1.57e-20	PREDICTED: uncharacterized protein LOC100261246 [Vitis vinifera]	Q9FID5	176	1.35e-13	Probable receptor-like protein kinase At5g39030 OS=Arabidopsis thaliana GN=At5g39030 PE=2 SV=1
comp41986_c0	1342	224142972	XP_002324801.1	1407	0	predicted protein [Populus trichocarpa] >gi|222866235|gb|EEF03366.1| predicted protein [Populus trichocarpa]	Q9FFN2	856	3.32e-107	Probable glycosyltransferase At5g03795 OS=Arabidopsis thaliana GN=At5g03795 PE=3 SV=2
comp30599_c0	385	--	--	--	--	--	--	--	--	--
comp384167_c0	371	225463424	XP_002272240.1	433	2.72e-48	PREDICTED: pentatricopeptide repeat-containing protein At3g14730-like [Vitis vinifera]	Q9LUC2	360	3.08e-39	Pentatricopeptide repeat-containing protein At3g14730 OS=Arabidopsis thaliana GN=PCMP-E31 PE=2 SV=1
comp31346_c0	1133	225438117	XP_002278050.1	1012	8.9e-133	PREDICTED: uncharacterized protein LOC100251552 [Vitis vinifera]	--	--	--	--
comp192957_c0	203	361126896	EHK98882.1	244	6.91e-24	putative Peroxisomal membrane protein PMP47A [Glarea lozoyensis 74030]	--	--	--	--
comp37952_c0	801	225427258	XP_002281131.1	803	1.99e-105	PREDICTED: ferredoxin-1 [Vitis vinifera] >gi|297742123|emb|CBI33910.3| unnamed protein product [Vitis vinifera]	P08451	250	4.61e-25	Ferredoxin-2 OS=Synechococcus sp. (strain ATCC 27144 / PCC 6301 / SAUG 1402/1) GN=petF2 PE=3 SV=2
comp255253_c0	229	339790463	BAK52388.1	362	1.97e-38	leucine rich repeat receptor protein kinase CLAVATA1 [Solanum lycopersicum] >gi|339790469|dbj|BAK52391.1| leucine rich repeat receptor protein kinase CLAVATA1 [Solanum lycopersicum]	O49545	341	7.95e-37	Leucine-rich repeat receptor-like serine/threonine-protein kinase BAM1 OS=Arabidopsis thaliana GN=BAM1 PE=1 SV=1
comp44803_c0	649	--	--	--	--	--	--	--	--	--
comp35318_c0	776	297742006	CBI33793.3	341	1.15e-34	unnamed protein product [Vitis vinifera]	--	--	--	--
comp44174_c1	730	225439096	XP_002268790.1	818	1.12e-106	PREDICTED: KH domain-containing protein At2g38610 [Vitis vinifera] >gi|296085835|emb|CBI31159.3| unnamed protein product [Vitis vinifera]	Q9ZVI3	758	8.89e-99	KH domain-containing protein At2g38610 OS=Arabidopsis thaliana GN=At2g38610 PE=1 SV=1
comp24863_c0	313	62320224	BAD94472.1	127	1.09e-07	hypothetical protein [Arabidopsis thaliana]	Q56Y85	128	3.35e-08	Methionine aminopeptidase 2B OS=Arabidopsis thaliana GN=MAP2B PE=2 SV=2
comp32185_c0	724	357518825	XP_003629701.1	370	4.84e-41	hypothetical protein MTR_8g085590 [Medicago truncatula] >gi|355523723|gb|AET04177.1| hypothetical protein MTR_8g085590 [Medicago truncatula]	--	--	--	--
comp420836_c0	284	--	--	--	--	--	--	--	--	--
comp26005_c0	216	357511057	XP_003625817.1	184	9.05e-17	Ubiquinol-cytochrome c reductase complex protein [Medicago truncatula] >gi|355500832|gb|AES82035.1| Ubiquinol-cytochrome c reductase complex protein [Medicago truncatula] >gi|388513479|gb|AFK44801.1| unknown [Medicago truncatula]	P46270	166	3.19e-15	Cytochrome b-c1 complex subunit 9 OS=Solanum tuberosum PE=1 SV=1
comp37643_c0	302	225452496	XP_002279099.1	376	4.33e-42	PREDICTED: uncharacterized protein LOC100247524 [Vitis vinifera] >gi|296087686|emb|CBI34942.3| unnamed protein product [Vitis vinifera]	--	--	--	--
comp46012_c0	229	--	--	--	--	--	--	--	--	--
comp41465_c0	2402	359475862	XP_002283008.2	1171	0	PREDICTED: neurochondrin-like [Vitis vinifera]	Q640K1	205	3.55e-15	Neurochondrin OS=Xenopus laevis GN=ncdn PE=2 SV=1
comp33694_c0	394	297740076	CBI30258.3	181	1.57e-13	unnamed protein product [Vitis vinifera]	--	--	--	--
comp128100_c0	246	--	--	--	--	--	--	--	--	--
comp253319_c0	202	406866848	EKD19887.1	231	1.39e-21	translation elongation factor Tu [Marssonina brunnea f. sp. 'multigermtubi' MB_m1]	P02992	180	1.03e-15	Elongation factor Tu, mitochondrial OS=Saccharomyces cerevisiae (strain ATCC 204508 / S288c) GN=TUF1 PE=1 SV=1
comp47236_c0	2489	297741712	CBI32844.3	1186	4.09e-150	unnamed protein product [Vitis vinifera]	Q91VJ5	240	1.35e-20	Polyglutamine-binding protein 1 OS=Mus musculus GN=Pqbp1 PE=2 SV=1
comp37862_c0	702	224115508	XP_002317051.1	338	4.01e-36	predicted protein [Populus trichocarpa] >gi|222860116|gb|EEE97663.1| predicted protein [Populus trichocarpa]	Q9SUS4	167	2.3e-13	RING-H2 zinc finger protein RHA1a OS=Arabidopsis thaliana GN=RHA1A PE=2 SV=1
comp24356_c0	392	296082888	CBI22189.3	606	4.06e-71	unnamed protein product [Vitis vinifera]	Q9LJX0	602	3.28e-71	ABC transporter B family member 19 OS=Arabidopsis thaliana GN=ABCB19 PE=1 SV=1
comp39439_c0	247	359486219	XP_003633415.1	196	4.77e-16	PREDICTED: uncharacterized protein At5g08430-like [Vitis vinifera]	Q9SIV5	166	4.18e-13	Zinc finger CCCH domain-containing protein 19 OS=Arabidopsis thaliana GN=NERD PE=1 SV=3
comp44664_c0	694	302141759	CBI18962.3	416	3.91e-44	unnamed protein product [Vitis vinifera]	Q9LV48	156	9.33e-11	Proline-rich receptor-like protein kinase PERK1 OS=Arabidopsis thaliana GN=PERK1 PE=1 SV=1
comp388253_c0	213	357444047	XP_003592301.1	105	9.43e-10	FAR1-related protein [Medicago truncatula] >gi|355481349|gb|AES62552.1| FAR1-related protein [Medicago truncatula]	--	--	--	--
comp33941_c0	317	359492357	XP_002284592.2	471	7.71e-55	PREDICTED: pentatricopeptide repeat-containing protein At1g77360, mitochondrial-like [Vitis vinifera]	Q9FVX2	433	4.16e-50	Pentatricopeptide repeat-containing protein At1g77360, mitochondrial OS=Arabidopsis thaliana GN=At1g77360 PE=2 SV=2
comp36288_c0	292	--	--	--	--	--	--	--	--	--
comp47965_c0	2833	359480461	XP_002268207.2	1764	0	PREDICTED: probable disease resistance protein At5g66900-like [Vitis vinifera]	Q9FKZ1	1246	4.29e-155	Probable disease resistance protein At5g66900 OS=Arabidopsis thaliana GN=At5g66900 PE=2 SV=1
comp2347_c0	385	255539230	XP_002510680.1	532	1.59e-60	hedgehog receptor, putative [Ricinus communis] >gi|223551381|gb|EEF52867.1| hedgehog receptor, putative [Ricinus communis]	Q12200	202	2.61e-17	Niemann-Pick type C-related protein 1 OS=Saccharomyces cerevisiae (strain ATCC 204508 / S288c) GN=NCR1 PE=1 SV=1
comp29288_c0	1500	147790037	CAN60525.1	1438	0	hypothetical protein VITISV_000522 [Vitis vinifera]	Q0WSY2	1105	2.51e-138	Filament-like plant protein 4 OS=Arabidopsis thaliana GN=FPP4 PE=2 SV=1
comp46400_c0	1125	225462743	XP_002268106.1	1611	0	PREDICTED: uncharacterized protein LOC100248390 [Vitis vinifera]	Q9UTN3	132	4.5e-07	Poly(A) RNA polymerase cid14 OS=Schizosaccharomyces pombe (strain 972 / ATCC 24843) GN=cid14 PE=1 SV=2
comp49510_c1	1042	90820120	ABD98820.1	1076	3.6e-141	UDP-glucose pyrophosphorylase [Cucumis melo]	O64459	1042	3e-137	UTP--glucose-1-phosphate uridylyltransferase OS=Pyrus pyrifolia PE=2 SV=1
comp28352_c0	597	255587017	XP_002534100.1	205	4.4e-17	conserved hypothetical protein [Ricinus communis] >gi|223525848|gb|EEF28282.1| conserved hypothetical protein [Ricinus communis]	P0CE10	150	4.69e-10	Putative uncharacterized protein At4g01020, chloroplastic OS=Arabidopsis thaliana GN=At4g01020 PE=4 SV=1
comp43982_c0	1911	224115288	XP_002316992.1	404	1.99e-40	predicted protein [Populus trichocarpa] >gi|222860057|gb|EEE97604.1| predicted protein [Populus trichocarpa]	Q8GXC7	280	2.8e-25	F-box/kelch-repeat protein At3g06240 OS=Arabidopsis thaliana GN=At3g06240 PE=2 SV=1
comp39779_c0	620	224143957	XP_002336094.1	177	2.69e-14	predicted protein [Populus trichocarpa] >gi|222872213|gb|EEF09344.1| predicted protein [Populus trichocarpa]	--	--	--	--
comp34754_c0	315	359483904	XP_002273401.2	177	1.49e-21	PREDICTED: auxin response factor 3-like [Vitis vinifera]	O23661	167	6.83e-19	Auxin response factor 3 OS=Arabidopsis thaliana GN=ARF3 PE=1 SV=2
comp159964_c0	306	15077107	AAK83073.1	287	2.07e-28	putative cytosolic NADP-malic enzyme [Flaveria pringlei]	P34105	286	1.83e-29	NADP-dependent malic enzyme OS=Populus trichocarpa PE=2 SV=3
comp47648_c0	2072	225448511	XP_002273082.1	1900	0	PREDICTED: sorting and assembly machinery component 50 homolog B-like [Vitis vinifera]	Q6PA35	324	1.36e-30	Sorting and assembly machinery component 50 homolog B OS=Xenopus laevis GN=samm50-b PE=2 SV=1
comp46143_c0	1813	297739888	CBI30070.3	1039	6.19e-130	unnamed protein product [Vitis vinifera]	O14357	243	4.42e-20	N-acetylglucosaminyl-phosphatidylinositol biosynthetic protein gpi1 OS=Schizosaccharomyces pombe (strain 972 / ATCC 24843) GN=gpi1 PE=2 SV=1
comp28254_c0	364	--	--	--	--	--	--	--	--	--
comp37535_c0	381	--	--	--	--	--	--	--	--	--
comp48306_c1	3488	359490050	XP_002268598.2	3664	0	PREDICTED: leucine-rich repeat receptor-like protein kinase TDR-like [Vitis vinifera]	Q9FII5	3064	0	Leucine-rich repeat receptor-like protein kinase TDR OS=Arabidopsis thaliana GN=TDR PE=1 SV=1
comp29806_c0	1597	255579013	XP_002530358.1	938	9.13e-113	conserved hypothetical protein [Ricinus communis] >gi|223530105|gb|EEF32019.1| conserved hypothetical protein [Ricinus communis]	--	--	--	--
comp136102_c0	615	390604725	EIN14116.1	212	5.49e-18	hypothetical protein PUNSTDRAFT_48960 [Punctularia strigosozonata HHB-11173 SS5]	--	--	--	--
comp224014_c0	249	--	--	--	--	--	--	--	--	--
comp339065_c0	261	--	--	--	--	--	--	--	--	--
comp45949_c0	1459	13278055	AAH03883.1	922	3.41e-118	CDNA sequence BC003883 [Mus musculus]	Q9FMY5	811	3.7e-103	Splicing factor U2af small subunit B OS=Arabidopsis thaliana GN=U2AF35B PE=2 SV=1
comp149689_c0	354	224096578	XP_002310662.1	236	9.29e-21	predicted protein [Populus trichocarpa] >gi|222853565|gb|EEE91112.1| predicted protein [Populus trichocarpa]	--	--	--	--
comp48963_c0	2705	147858172	CAN83928.1	2072	0	hypothetical protein VITISV_036910 [Vitis vinifera]	Q9LUC3	942	1.13e-113	Mitogen-activated protein kinase 19 OS=Arabidopsis thaliana GN=MPK19 PE=2 SV=2
comp3323_c0	243	--	--	--	--	--	--	--	--	--
comp40613_c0	1427	224072308	XP_002303690.1	1358	0	predicted protein [Populus trichocarpa] >gi|222841122|gb|EEE78669.1| predicted protein [Populus trichocarpa]	Q40863	1030	1.03e-133	Embryogenesis-associated protein EMB8 OS=Picea glauca GN=EMB8 PE=2 SV=1
comp39499_c0	460	224109618	XP_002315257.1	579	1.04e-69	predicted protein [Populus trichocarpa] >gi|222864297|gb|EEF01428.1| predicted protein [Populus trichocarpa]	Q9C7A2	560	3.55e-67	Ankyrin repeat-containing protein At3g12360 OS=Arabidopsis thaliana GN=At3g12360 PE=2 SV=1
comp3304_c0	265	440639754	ELR09673.1	138	3.33e-09	hypothetical protein GMDG_04159, partial [Geomyces destructans 20631-21]	--	--	--	--
comp14041_c0	447	--	--	--	--	--	--	--	--	--
comp273378_c0	239	--	--	--	--	--	--	--	--	--
comp528536_c0	204	--	--	--	--	--	--	--	--	--
comp39170_c0	216	--	--	--	--	--	--	--	--	--
comp24504_c0	1371	225424343	XP_002284860.1	588	3.35e-68	PREDICTED: protein TIFY 6B isoform 2 [Vitis vinifera]	Q9LVI4	271	4.33e-25	Protein TIFY 6B OS=Arabidopsis thaliana GN=TIFY6B PE=1 SV=1
comp38760_c1	972	297735816	CBI18536.3	1141	1.52e-150	unnamed protein product [Vitis vinifera]	Q40863	373	5.47e-39	Embryogenesis-associated protein EMB8 OS=Picea glauca GN=EMB8 PE=2 SV=1
comp51203_c0	293	--	--	--	--	--	--	--	--	--
comp27299_c0	718	224111576	XP_002315906.1	988	2.23e-123	predicted protein [Populus trichocarpa] >gi|222864946|gb|EEF02077.1| predicted protein [Populus trichocarpa]	Q9H2U1	499	7.31e-56	Probable ATP-dependent RNA helicase DHX36 OS=Homo sapiens GN=DHX36 PE=1 SV=2
comp258467_c0	206	--	--	--	--	--	--	--	--	--
comp10467_c0	343	224125148	XP_002329905.1	384	8.16e-42	predicted protein [Populus trichocarpa] >gi|222871142|gb|EEF08273.1| predicted protein [Populus trichocarpa]	Q9SU40	355	6.13e-40	Monocopper oxidase-like protein SKU5 OS=Arabidopsis thaliana GN=SKU5 PE=1 SV=1
comp40501_c0	1756	--	--	--	--	--	--	--	--	--
comp102102_c0	455	--	--	--	--	--	--	--	--	--
comp259674_c0	215	--	--	--	--	--	--	--	--	--
comp98718_c0	244	--	--	--	--	--	--	--	--	--
comp45505_c0	2766	302141769	CBI18972.3	2807	0	unnamed protein product [Vitis vinifera]	D8WUA4	2528	0	Protein translocase subunit SECA2, chloroplastic OS=Arabidopsis thaliana GN=SECA2 PE=2 SV=1
comp229708_c0	250	297739354	CBI29344.3	366	1.22e-39	unnamed protein product [Vitis vinifera]	--	--	--	--
comp41521_c0	5507	225441236	XP_002267056.1	7562	0	PREDICTED: ferredoxin-dependent glutamate synthase 1, chloroplastic [Vitis vinifera]	Q43155	7182	0	Ferredoxin-dependent glutamate synthase, chloroplastic OS=Spinacia oleracea PE=1 SV=3
comp37303_c0	571	--	--	--	--	--	--	--	--	--
comp195500_c0	215	--	--	--	--	--	--	--	--	--
comp53671_c0	283	--	--	--	--	--	--	--	--	--
comp34348_c0	273	359474826	XP_002280985.2	354	6.83e-37	PREDICTED: uncharacterized mscS family protein At1g78610-like [Vitis vinifera]	Q9LPG3	339	2.29e-36	Mechanosensitive ion channel protein 4 OS=Arabidopsis thaliana GN=MSL4 PE=3 SV=1
comp51620_c0	1324	359474403	XP_002269785.2	1213	6.44e-163	PREDICTED: palmitoyl-protein thioesterase 1-like, partial [Vitis vinifera]	Q20390	401	5.01e-43	Palmitoyl-protein thioesterase 1 OS=Caenorhabditis elegans GN=ppt-1 PE=2 SV=2
comp122617_c0	342	--	--	--	--	--	--	--	--	--
comp47591_c0	4314	225457689	XP_002273784.1	2720	0	PREDICTED: squamosa promoter-binding-like protein 14-like [Vitis vinifera]	Q8RY95	2005	0	Squamosa promoter-binding-like protein 14 OS=Arabidopsis thaliana GN=SPL14 PE=2 SV=3
comp174384_c0	237	--	--	--	--	--	--	--	--	--
comp30388_c0	392	225445394	XP_002284986.1	124	3.35e-06	PREDICTED: 3-ketoacyl-CoA synthase 11 [Vitis vinifera] >gi|147838768|emb|CAN67313.1| hypothetical protein VITISV_014119 [Vitis vinifera]	--	--	--	--
comp89297_c0	886	255585445	XP_002533416.1	1079	1.89e-143	conserved hypothetical protein [Ricinus communis] >gi|223526729|gb|EEF28959.1| conserved hypothetical protein [Ricinus communis]	O49432	727	1.14e-90	Polygalacturonase QRT3 OS=Arabidopsis thaliana GN=QRT3 PE=2 SV=1
comp146920_c0	253	--	--	--	--	--	--	--	--	--
comp39291_c0	261	255571897	XP_002526891.1	162	2.02e-11	serine-threonine protein kinase, plant-type, putative [Ricinus communis] >gi|223533790|gb|EEF35522.1| serine-threonine protein kinase, plant-type, putative [Ricinus communis]	C0LGF5	129	3.25e-08	Probable LRR receptor-like serine/threonine-protein kinase At1g34110 OS=Arabidopsis thaliana GN=At1g34110 PE=2 SV=2
comp146389_c0	278	225432800	XP_002283487.1	238	3.97e-23	PREDICTED: transmembrane emp24 domain-containing protein A [Vitis vinifera] >gi|297737114|emb|CBI26315.3| unnamed protein product [Vitis vinifera]	Q9LIL4	227	1.04e-22	Transmembrane emp24 domain-containing protein p24beta3 OS=Arabidopsis thaliana GN=At3g22845 PE=2 SV=1
comp39211_c0	1657	359489654	XP_003633957.1	1815	0	PREDICTED: probable serine/threonine-protein kinase At1g01540-like [Vitis vinifera] >gi|297745343|emb|CBI40423.3| unnamed protein product [Vitis vinifera]	Q3EDL4	1697	0	Probable serine/threonine-protein kinase At1g01540 OS=Arabidopsis thaliana GN=At1g01540 PE=1 SV=2
comp36572_c0	376	296085121	CBI28616.3	130	6.72e-07	unnamed protein product [Vitis vinifera]	Q0D3J9	121	5.23e-07	Zinc finger CCCH domain-containing protein 53 OS=Oryza sativa subsp. japonica GN=Os07g0682400 PE=2 SV=1
comp23663_c0	234	--	--	--	--	--	--	--	--	--
comp51424_c0	884	--	--	--	--	--	--	--	--	--
comp27566_c0	688	--	--	--	--	--	--	--	--	--
comp3220_c0	347	--	--	--	--	--	--	--	--	--
comp23269_c0	459	--	--	--	--	--	--	--	--	--
comp43936_c0	1894	255567879	XP_002524917.1	805	2.64e-96	exonuclease, putative [Ricinus communis] >gi|223535752|gb|EEF37414.1| exonuclease, putative [Ricinus communis]	A3KPE8	646	1.79e-75	Small RNA degrading nuclease 1 OS=Arabidopsis thaliana GN=SDN1 PE=2 SV=1
comp397659_c0	255	297735091	CBI17453.3	369	1.3e-40	unnamed protein product [Vitis vinifera]	Q9FFG8	337	1.22e-36	Pentatricopeptide repeat-containing protein At5g44230 OS=Arabidopsis thaliana GN=PCMP-H17 PE=2 SV=1
comp36103_c0	1548	147864073	CAN83229.1	1790	0	hypothetical protein VITISV_002764 [Vitis vinifera]	A2YBX5	1063	2.62e-136	Protein kinase G11A OS=Oryza sativa subsp. indica GN=OsI_021818 PE=2 SV=1
comp51361_c0	515	21554029	AAM63110.1	218	1.22e-18	F-box protein AtFBL5 [Arabidopsis thaliana]	Q9LPL4	217	8.55e-20	F-box protein SKP2A OS=Arabidopsis thaliana GN=SKP2A PE=1 SV=1
comp3771_c0	232	--	--	--	--	--	--	--	--	--
comp15499_c0	208	--	--	--	--	--	--	--	--	--
comp38994_c0	1225	225433924	XP_002268700.1	826	5.61e-106	PREDICTED: salt tolerance-like protein [Vitis vinifera] >gi|297743809|emb|CBI36692.3| unnamed protein product [Vitis vinifera]	Q9SID1	639	4.85e-79	Salt tolerance-like protein OS=Arabidopsis thaliana GN=STH PE=1 SV=2
comp7517_c0	276	--	--	--	--	--	--	--	--	--
comp22579_c0	1082	225426586	XP_002280081.1	690	8.96e-87	PREDICTED: mediator of RNA polymerase II transcription subunit 10 [Vitis vinifera]	F4HPA7	615	8.02e-77	Mediator of RNA polymerase II transcription subunit 10b OS=Arabidopsis thaliana GN=MED10B PE=1 SV=1
comp25438_c0	414	225443835	XP_002266934.1	147	4.62e-09	PREDICTED: uncharacterized protein LOC100248051 [Vitis vinifera]	--	--	--	--
comp43527_c0	967	225428261	XP_002282368.1	935	5.91e-124	PREDICTED: uncharacterized protein LOC100255613 [Vitis vinifera] >gi|297744495|emb|CBI37757.3| unnamed protein product [Vitis vinifera]	--	--	--	--
comp39656_c1	974	147791475	CAN74505.1	876	2.18e-112	hypothetical protein VITISV_015889 [Vitis vinifera]	Q10MN6	684	2.05e-84	Probable protein phosphatase 2C 33 OS=Oryza sativa subsp. japonica GN=Os03g0301700 PE=2 SV=1
comp274687_c0	203	--	--	--	--	--	--	--	--	--
comp176466_c0	230	--	--	--	--	--	--	--	--	--
comp316619_c0	206	361127592	EHK99555.1	326	7.27e-34	putative Eukaryotic translation initiation factor 3 subunit C [Glarea lozoyensis 74030]	A6S043	279	1.18e-28	Eukaryotic translation initiation factor 3 subunit C OS=Botryotinia fuckeliana (strain B05.10) GN=nip1 PE=3 SV=1
comp41299_c0	705	--	--	--	--	--	--	--	--	--
comp49212_c0	2196	28804252	BAC58020.1	2099	0	angustifolia [Ipomoea nil] >gi|28804254|dbj|BAC58021.1| angustifolia [Ipomoea nil]	O23702	1814	0	C-terminal binding protein AN OS=Arabidopsis thaliana GN=AN PE=1 SV=1
comp22220_c0	1416	255569989	XP_002525957.1	1485	0	ecotropic viral integration site, putative [Ricinus communis] >gi|223534689|gb|EEF36381.1| ecotropic viral integration site, putative [Ricinus communis]	O60447	533	4.95e-58	Ecotropic viral integration site 5 protein homolog OS=Homo sapiens GN=EVI5 PE=1 SV=3
comp1873_c0	547	359488864	XP_003633835.1	684	4.08e-81	PREDICTED: GPI ethanolamine phosphate transferase 1-like [Vitis vinifera] >gi|296087714|emb|CBI34970.3| unnamed protein product [Vitis vinifera]	Q4W9R7	394	3e-42	GPI ethanolamine phosphate transferase 1 OS=Neosartorya fumigata (strain ATCC MYA-4609 / Af293 / CBS 101355 / FGSC A1100) GN=mcd4 PE=2 SV=1
comp37579_c0	410	290489848	ADD31331.1	281	4.79e-29	NADH-plastoquinone oxidoreductase subunit 6 protein [Ehretia acuminata]	Q0G9Q9	273	4.29e-29	NAD(P)H-quinone oxidoreductase subunit 6, chloroplastic OS=Daucus carota GN=ndhG PE=3 SV=1
comp45659_c0	1031	359497110	XP_002266298.2	913	2.18e-119	PREDICTED: thymidine kinase-like [Vitis vinifera]	O81263	785	2.05e-101	Thymidine kinase OS=Oryza sativa subsp. japonica GN=TK PE=2 SV=2
comp81285_c0	964	359497037	XP_002263775.2	985	2.3e-125	PREDICTED: uncharacterized protein LOC100247282 [Vitis vinifera]	--	--	--	--
comp62812_c0	301	255540273	XP_002511201.1	288	5.95e-28	ATP binding protein, putative [Ricinus communis] >gi|223550316|gb|EEF51803.1| ATP binding protein, putative [Ricinus communis]	--	--	--	--
comp44236_c1	2298	255547191	XP_002514653.1	1446	0	protein binding protein, putative [Ricinus communis] >gi|223546257|gb|EEF47759.1| protein binding protein, putative [Ricinus communis]	O54922	134	9.5e-07	Exocyst complex component 7 OS=Rattus norvegicus GN=Exoc7 PE=2 SV=1
comp44770_c0	2028	356507889	XP_003522695.1	2411	0	PREDICTED: eukaryotic translation initiation factor 3 subunit L-like [Glycine max]	A7SDW5	1112	2.92e-142	Eukaryotic translation initiation factor 3 subunit L OS=Nematostella vectensis GN=v1g169424 PE=3 SV=1
comp122007_c0	221	224122476	XP_002318846.1	164	7.51e-13	AP2/ERF domain-containing transcription factor [Populus trichocarpa] >gi|222859519|gb|EEE97066.1| AP2/ERF domain-containing transcription factor [Populus trichocarpa]	Q9FJ93	147	8.13e-12	Dehydration-responsive element-binding protein 1D OS=Arabidopsis thaliana GN=DREB1D PE=2 SV=1
comp45507_c0	1545	224136005	XP_002322215.1	1546	0	predicted protein [Populus trichocarpa] >gi|222869211|gb|EEF06342.1| predicted protein [Populus trichocarpa]	Q9C5M8	1469	0	Probable pectate lyase 18 OS=Arabidopsis thaliana GN=At4g24780 PE=2 SV=2
comp35554_c0	363	356573607	XP_003554949.1	556	5.92e-67	PREDICTED: LOW QUALITY PROTEIN: ATP sulfurylase 2-like [Glycine max]	Q43870	521	5.17e-63	ATP sulfurylase 2 OS=Arabidopsis thaliana GN=APS2 PE=1 SV=1
comp139256_c0	203	224129022	XP_002320481.1	276	1.28e-27	nucleobase ascorbate transporter [Populus trichocarpa] >gi|222861254|gb|EEE98796.1| nucleobase ascorbate transporter [Populus trichocarpa]	Q9SHZ3	259	2.04e-26	Nucleobase-ascorbate transporter 1 OS=Arabidopsis thaliana GN=NAT1 PE=2 SV=1
comp55321_c0	511	34481803	CAC87837.1	868	4.09e-113	cullin 1C [Nicotiana tabacum]	Q94AH6	758	9.41e-95	Cullin-1 OS=Arabidopsis thaliana GN=CUL1 PE=1 SV=1
comp33918_c0	309	--	--	--	--	--	--	--	--	--
comp47980_c0	3032	359485610	XP_002269303.2	2970	0	PREDICTED: ATP-dependent helicase rhp16-like [Vitis vinifera]	P79051	1216	2.25e-149	ATP-dependent helicase rhp16 OS=Schizosaccharomyces pombe (strain 972 / ATCC 24843) GN=rhp16 PE=2 SV=2
comp30263_c1	213	--	--	--	--	--	--	--	--	--
comp8262_c0	342	--	--	--	--	--	--	--	--	--
comp30352_c0	215	--	--	--	--	--	--	--	--	--
comp30132_c0	288	--	--	--	--	--	--	--	--	--
comp115817_c0	586	147846680	CAN78509.1	171	1.22e-11	hypothetical protein VITISV_031642 [Vitis vinifera]	--	--	--	--
comp20811_c1	223	327493185	AEA86299.1	257	5.8e-26	probable disease resistance leucine-rich repeat-containing protein [Solanum nigrum]	Q9LZ25	194	4.35e-17	Probable disease resistance protein At5g04720 OS=Arabidopsis thaliana GN=At5g04720 PE=2 SV=1
comp2057_c0	285	406859418	EKD12484.1	237	2.74e-22	hypothetical protein MBM_09350 [Marssonina brunnea f. sp. 'multigermtubi' MB_m1]	--	--	--	--
comp251335_c0	263	--	--	--	--	--	--	--	--	--
comp129220_c0	212	--	--	--	--	--	--	--	--	--
comp20372_c0	928	147789724	CAN67401.1	596	6.14e-69	hypothetical protein VITISV_025967 [Vitis vinifera]	Q9SR00	558	1.78e-64	Pentatricopeptide repeat-containing protein At3g04760, chloroplastic OS=Arabidopsis thaliana GN=At3g04760 PE=2 SV=1
comp34020_c1	340	--	--	--	--	--	--	--	--	--
comp32664_c0	530	--	--	--	--	--	--	--	--	--
comp25931_c0	950	225451181	XP_002272927.1	1252	1.32e-159	PREDICTED: protein HASTY 1 [Vitis vinifera] >gi|298204940|emb|CBI34247.3| unnamed protein product [Vitis vinifera]	Q0WP44	1018	1.36e-126	Protein HASTY 1 OS=Arabidopsis thaliana GN=HST1 PE=1 SV=1
comp48244_c0	1783	225441453	XP_002279599.1	1616	0	PREDICTED: probable protein phosphatase 2C 43 [Vitis vinifera] >gi|297739833|emb|CBI30015.3| unnamed protein product [Vitis vinifera]	Q7XUC5	1429	0	Probable protein phosphatase 2C 43 OS=Oryza sativa subsp. japonica GN=Os04g0584300 PE=2 SV=2
comp29486_c0	1122	255582018	XP_002531806.1	769	2.58e-90	ATP binding protein, putative [Ricinus communis] >gi|223528540|gb|EEF30563.1| ATP binding protein, putative [Ricinus communis]	C0LGD7	656	1.35e-75	Probable LRR receptor-like serine/threonine-protein kinase At1g06840 OS=Arabidopsis thaliana GN=At1g06840 PE=1 SV=2
comp307348_c0	231	--	--	--	--	--	--	--	--	--
comp32038_c1	706	356539114	XP_003538045.1	352	3.18e-36	PREDICTED: probable exonuclease V-like [Glycine max]	A2VDX7	135	4.21e-08	Probable exonuclease V OS=Bos taurus GN=DEM1 PE=2 SV=1
comp17451_c0	226	--	--	--	--	--	--	--	--	--
comp41166_c0	1374	406861080	EKD14136.1	1071	1.59e-141	hypothetical protein MBM_07813 [Marssonina brunnea f. sp. 'multigermtubi' MB_m1]	Q9Y7U1	184	9.5e-14	Protein sfk1 OS=Schizosaccharomyces pombe (strain 972 / ATCC 24843) GN=sfk1 PE=2 SV=1
comp42505_c0	1134	359474957	XP_003631558.1	1311	2.99e-178	PREDICTED: uncharacterized protein LOC100853859 [Vitis vinifera]	--	--	--	--
comp51946_c0	810	225459158	XP_002285712.1	471	4.51e-56	PREDICTED: bet1-like protein At4g14600 [Vitis vinifera] >gi|302142024|emb|CBI19227.3| unnamed protein product [Vitis vinifera]	Q8L9S0	414	1.1e-48	Bet1-like protein At1g29060 OS=Arabidopsis thaliana GN=At1g29060 PE=2 SV=1
comp27426_c0	342	259121403	ACV92021.1	160	7.15e-12	WRKY transcription factor 19 [(Populus tomentosa x P. bolleana) x P. tomentosa]	Q8GY11	135	5.53e-10	Probable WRKY transcription factor 43 OS=Arabidopsis thaliana GN=WRKY43 PE=1 SV=1
comp34577_c0	463	33519154	AAQ20892.1	670	1.06e-84	10-hydroxygeraniol oxidoreductase [Camptotheca acuminata]	Q2KNL6	660	2.09e-84	Geraniol dehydrogenase 1 OS=Ocimum basilicum GN=GEDH1 PE=1 SV=1
comp36421_c0	217	224121444	XP_002330829.1	287	5.25e-31	predicted protein [Populus trichocarpa] >gi|222872631|gb|EEF09762.1| predicted protein [Populus trichocarpa]	P54121	200	2.23e-19	Protein AIG2 OS=Arabidopsis thaliana GN=AIG2 PE=2 SV=1
comp126988_c0	281	--	--	--	--	--	--	--	--	--
comp31566_c0	250	--	--	--	--	--	--	--	--	--
comp42358_c1	1151	225462884	XP_002263188.1	1276	6.09e-172	PREDICTED: monoglyceride lipase [Vitis vinifera]	Q99685	374	1.29e-39	Monoglyceride lipase OS=Homo sapiens GN=MGLL PE=1 SV=2
comp14331_c0	289	--	--	--	--	--	--	--	--	--
comp40191_c0	607	--	--	--	--	--	--	--	--	--
comp44529_c0	1927	255574131	XP_002527981.1	1042	2.7e-132	conserved hypothetical protein [Ricinus communis] >gi|223532607|gb|EEF34393.1| conserved hypothetical protein [Ricinus communis]	--	--	--	--
comp147157_c0	317	--	--	--	--	--	--	--	--	--
comp39543_c0	1092	297734360	CBI15607.3	597	3.76e-85	unnamed protein product [Vitis vinifera]	Q94A76	531	2.3e-69	Potassium channel GORK OS=Arabidopsis thaliana GN=GORK PE=1 SV=2
comp16826_c0	228	297740552	CBI30734.3	133	9.83e-09	unnamed protein product [Vitis vinifera]	--	--	--	--
comp265492_c0	216	--	--	--	--	--	--	--	--	--
comp43653_c1	887	115110983	ABI84104.1	669	1.41e-84	GTP-binding Rop/Rac GTPase [Petunia integrifolia subsp. inflata]	Q38902	661	1.4e-84	Rac-like GTP-binding protein ARAC1 OS=Arabidopsis thaliana GN=ARAC1 PE=2 SV=1
comp44121_c0	719	407057059	AFS88924.1	582	6.55e-73	chloroplast photosystem I reaction center subunit V-1 [Musa AB Group] >gi|421958219|gb|AFX72948.1| photosystem I reaction center subunit V-1 [Musa AB Group]	Q9S7N7	545	2.07e-68	Photosystem I reaction center subunit V, chloroplastic OS=Arabidopsis thaliana GN=PSAG PE=1 SV=1
comp4893_c0	207	396197	CAA48413.1	178	6.98e-14	BPF-1 [Petroselinum crispum] >gi|441310|emb|CAA44518.1| BPF-1 [Petroselinum crispum]	--	--	--	--
comp22673_c0	1149	255545216	XP_002513669.1	509	1.66e-58	conserved hypothetical protein [Ricinus communis] >gi|223547577|gb|EEF49072.1| conserved hypothetical protein [Ricinus communis]	--	--	--	--
comp123840_c0	226	--	--	--	--	--	--	--	--	--
comp40889_c0	559	--	--	--	--	--	--	--	--	--
comp18984_c0	258	255558330	XP_002520192.1	237	1.52e-22	conserved hypothetical protein [Ricinus communis] >gi|223540684|gb|EEF42247.1| conserved hypothetical protein [Ricinus communis]	--	--	--	--
comp526438_c0	234	342880745	EGU81768.1	239	2.55e-22	hypothetical protein FOXB_07723 [Fusarium oxysporum Fo5176]	Q9US44	147	6.97e-11	Uncharacterized transporter C1002.16c OS=Schizosaccharomyces pombe (strain 972 / ATCC 24843) GN=SPAC1002.16c PE=2 SV=1
comp42772_c0	766	357441867	XP_003591211.1	554	2.35e-68	Universal stress protein A-like protein [Medicago truncatula] >gi|355480259|gb|AES61462.1| Universal stress protein A-like protein [Medicago truncatula]	Q8LGG8	139	3.64e-09	Universal stress protein A-like protein OS=Arabidopsis thaliana GN=At3g01520 PE=1 SV=2
comp29139_c0	609	--	--	--	--	--	--	--	--	--
comp25022_c0	712	359478215	XP_002274062.2	719	1.8e-92	PREDICTED: probable FKBP-type peptidyl-prolyl cis-trans isomerase 2, chloroplastic-like [Vitis vinifera] >gi|296084250|emb|CBI24638.3| unnamed protein product [Vitis vinifera]	O22870	683	2.33e-88	Peptidyl-prolyl cis-trans isomerase FKBP16-3, chloroplastic OS=Arabidopsis thaliana GN=FKBP16-3 PE=1 SV=2
comp36959_c0	3028	225456631	XP_002266698.1	3286	0	PREDICTED: pentatricopeptide repeat-containing protein At1g74750 [Vitis vinifera]	Q9SSF9	2957	0	Pentatricopeptide repeat-containing protein At1g74750 OS=Arabidopsis thaliana GN=At1g74750 PE=2 SV=1
comp3535_c0	302	--	--	--	--	--	--	--	--	--
comp22950_c0	395	297820024	XP_002877895.1	128	8.7e-07	enolase [Arabidopsis lyrata subsp. lyrata] >gi|297323733|gb|EFH54154.1| enolase [Arabidopsis lyrata subsp. lyrata]	P26300	122	3.16e-07	Enolase OS=Solanum lycopersicum GN=PGH1 PE=2 SV=1
comp2934_c0	328	--	--	--	--	--	--	--	--	--
comp24104_c0	542	255590973	XP_002535407.1	344	3.91e-36	conserved hypothetical protein [Ricinus communis] >gi|223523200|gb|EEF26976.1| conserved hypothetical protein [Ricinus communis]	Q9FZ52	189	1.6e-15	F-box/FBD/LRR-repeat protein At1g16930 OS=Arabidopsis thaliana GN=At1g16930 PE=2 SV=1
comp75835_c0	473	15226414	NP_179684.1	249	7.95e-25	protein EPIDERMAL PATTERNING FACTOR 1 [Arabidopsis thaliana] >gi|75160451|sp|Q8S8I4.1|EPF1_ARATH RecName: Full=Protein EPIDERMAL PATTERNING FACTOR 1; Flags: Precursor >gi|20197702|gb|AAM15214.1| predicted protein [Arabidopsis thaliana] >gi|330251996|gb|AEC07090.1| protein EPIDERMAL PATTERNING FACTOR 1 [Arabidopsis thaliana]	Q8S8I4	249	5.37e-26	Protein EPIDERMAL PATTERNING FACTOR 1 OS=Arabidopsis thaliana GN=EPF1 PE=2 SV=1
comp40816_c0	465	356530911	XP_003534022.1	163	3.75e-11	PREDICTED: zinc finger CCCH domain-containing protein 48-like [Glycine max]	Q9FNZ1	157	1.97e-11	Zinc finger CCCH domain-containing protein 63 OS=Arabidopsis thaliana GN=ZFWD2 PE=2 SV=1
comp41641_c1	281	--	--	--	--	--	--	--	--	--
comp157430_c0	282	359496132	XP_003635160.1	258	2.21e-24	PREDICTED: cysteine-rich receptor-like protein kinase 29-like [Vitis vinifera] >gi|302144222|emb|CBI23446.3| unnamed protein product [Vitis vinifera]	Q9C5S9	226	3.39e-21	Cysteine-rich receptor-like protein kinase 6 OS=Arabidopsis thaliana GN=CRK6 PE=1 SV=1
comp37463_c4	298	224060514	XP_002300227.1	487	3.72e-56	predicted protein [Populus trichocarpa] >gi|222847485|gb|EEE85032.1| predicted protein [Populus trichocarpa]	P42731	463	4.63e-54	Polyadenylate-binding protein 2 OS=Arabidopsis thaliana GN=PAB2 PE=1 SV=1
comp33943_c0	486	--	--	--	--	--	--	--	--	--
comp390905_c0	217	--	--	--	--	--	--	--	--	--
comp37476_c0	415	--	--	--	--	--	--	--	--	--
comp78496_c0	405	297737630	CBI26831.3	336	7.21e-36	unnamed protein product [Vitis vinifera]	F4IAW1	314	8.4e-34	UDP-3-O-[3-hydroxymyristoyl] N-acetylglucosamine deacetylase 5 OS=Arabidopsis thaliana GN=LPXC5 PE=2 SV=2
comp192882_c0	206	--	--	--	--	--	--	--	--	--
comp43829_c0	1226	118484498	ABK94124.1	400	1.3e-42	unknown [Populus trichocarpa]	--	--	--	--
comp175179_c0	262	225432688	XP_002282622.1	341	5.79e-36	PREDICTED: pentatricopeptide repeat-containing protein At4g14850-like [Vitis vinifera]	Q0WSH6	332	7.39e-36	Pentatricopeptide repeat-containing protein At4g14850 OS=Arabidopsis thaliana GN=LOI1 PE=1 SV=1
comp47014_c0	1217	225427356	XP_002282657.1	1494	0	PREDICTED: lon protease homolog 2, peroxisomal [Vitis vinifera] >gi|297742183|emb|CBI33970.3| unnamed protein product [Vitis vinifera]	O04979	1423	0	Lon protease homolog 2, peroxisomal OS=Spinacia oleracea PE=2 SV=2
comp318397_c0	359	1200249	CAA65020.1	303	8.54e-33	small heat shock protein [Petroselinum crispum]	O82013	289	6.44e-32	17.3 kDa class II heat shock protein OS=Solanum peruvianum PE=2 SV=1
comp106403_c0	380	--	--	--	--	--	--	--	--	--
comp391521_c0	320	--	--	--	--	--	--	--	--	--
comp45502_c0	1751	255558990	XP_002520518.1	1068	9.67e-138	protein with unknown function [Ricinus communis] >gi|223540360|gb|EEF41931.1| protein with unknown function [Ricinus communis]	Q54G80	153	1.44e-09	Transcription initiation factor IIA subunit 1 OS=Dictyostelium discoideum GN=gtf2a1 PE=3 SV=1
comp40923_c0	3437	359473511	XP_002272014.2	1859	0	PREDICTED: transcription elongation regulator 1-like [Vitis vinifera] >gi|297738259|emb|CBI27460.3| unnamed protein product [Vitis vinifera]	Q9LT25	1319	2.49e-163	Pre-mRNA-processing protein 40C OS=Arabidopsis thaliana GN=MED35C PE=1 SV=1
comp21926_c0	1403	224061236	XP_002300384.1	1172	7.42e-156	predicted protein [Populus trichocarpa] >gi|222847642|gb|EEE85189.1| predicted protein [Populus trichocarpa]	Q92503	193	2.79e-14	SEC14-like protein 1 OS=Homo sapiens GN=SEC14L1 PE=1 SV=2
comp34898_c0	304	147838177	CAN74145.1	517	5.8e-65	hypothetical protein VITISV_011749 [Vitis vinifera]	P51413	499	1.42e-63	60S ribosomal protein L17-2 OS=Arabidopsis thaliana GN=RPL17B PE=2 SV=2
comp42991_c0	681	225434433	XP_002272573.1	413	7.9e-48	PREDICTED: uncharacterized protein LOC100260457 [Vitis vinifera]	--	--	--	--
comp22326_c0	225	75277587	O24370.1	369	1.35e-39	RecName: Full=Linoleate 13S-lipoxygenase 2-1, chloroplastic; AltName: Full=Lipoxygenase 2-1; Flags: Precursor >gi|1495802|emb|CAA65268.1| 13-lipoxygenase [Solanum tuberosum]	O24370	369	9.09e-41	Linoleate 13S-lipoxygenase 2-1, chloroplastic OS=Solanum tuberosum GN=LOX2.1 PE=1 SV=1
comp110589_c0	336	--	--	--	--	--	--	--	--	--
comp22712_c0	226	225007946	ACN78665.1	349	5.63e-38	endo-beta-mannanase [Malus x domestica]	Q7Y223	331	1.08e-36	Mannan endo-1,4-beta-mannosidase 2 OS=Arabidopsis thaliana GN=MAN2 PE=2 SV=1
comp45506_c0	1664	302142813	CBI20108.3	1314	5.62e-171	unnamed protein product [Vitis vinifera]	P08770	465	2.12e-48	Putative AC transposase OS=Zea mays PE=2 SV=2
comp42760_c0	1295	224136548	XP_002322357.1	668	9.42e-81	predicted protein [Populus trichocarpa] >gi|222869353|gb|EEF06484.1| predicted protein [Populus trichocarpa]	A9ULZ2	122	7.14e-06	Baculoviral IAP repeat-containing protein 7-B OS=Xenopus laevis GN=birc7-b PE=2 SV=2
comp38668_c0	1324	355329950	BAL14274.1	1439	0	cyclophilin 40 [Nicotiana tabacum]	Q9C566	1381	0	Peptidyl-prolyl cis-trans isomerase CYP40 OS=Arabidopsis thaliana GN=CYP40 PE=2 SV=1
comp24179_c0	738	406865167	EKD18210.1	916	4.76e-117	heat shock protein SSB [Marssonina brunnea f. sp. 'multigermtubi' MB_m1]	Q707X3	693	4.53e-85	Heat shock protein SSB OS=Zygosaccharomyces rouxii (strain ATCC 2623 / CBS 732 / NBRC 1130 / NCYC 568 / NRRL Y-229) GN=SSB PE=3 SV=3
comp21170_c0	323	413968492	AFW90583.1	429	3.21e-50	60S ribosomal protein L4/L1 [Solanum tuberosum]	Q9SF40	429	2.12e-50	60S ribosomal protein L4-1 OS=Arabidopsis thaliana GN=RPL4A PE=2 SV=1
comp392092_c0	230	--	--	--	--	--	--	--	--	--
comp36161_c0	506	157679146	BAF80452.1	139	1.96e-08	DC1 domain containing protein [Nicotiana tabacum]	--	--	--	--
comp309928_c0	209	359492402	XP_002284452.2	280	1.15e-28	PREDICTED: auxin-induced protein 5NG4-like [Vitis vinifera] >gi|302141836|emb|CBI19039.3| unnamed protein product [Vitis vinifera]	Q6J163	121	1.22e-07	Auxin-induced protein 5NG4 OS=Pinus taeda PE=2 SV=1
comp24322_c0	245	--	--	--	--	--	--	--	--	--
comp41753_c0	406	22135892	AAM91528.1	619	3.68e-78	putative casein kinase [Arabidopsis thaliana]	--	--	--	--
comp46690_c0	2971	17384016	CAC87256.1	3768	0	NADPH oxidase [Nicotiana tabacum]	Q948U0	3737	0	Respiratory burst oxidase homolog protein A OS=Solanum tuberosum GN=RBOHA PE=1 SV=1
comp112771_c0	817	224065789	XP_002301962.1	132	1.69e-06	predicted protein [Populus trichocarpa] >gi|222843688|gb|EEE81235.1| predicted protein [Populus trichocarpa]	--	--	--	--
comp45487_c0	811	255571748	XP_002526817.1	473	2.84e-55	50S ribosomal protein L21, putative [Ricinus communis] >gi|223533821|gb|EEF35552.1| 50S ribosomal protein L21, putative [Ricinus communis]	P51412	406	1.81e-46	50S ribosomal protein L21, chloroplastic OS=Arabidopsis thaliana GN=RPL21 PE=2 SV=1
comp407449_c0	232	154296388	XP_001548625.1	341	1.52e-36	hypothetical protein BC1G_13020 [Botryotinia fuckeliana B05.10]	Q9L4K0	147	7.26e-11	Choline dehydrogenase OS=Chromohalobacter salexigens (strain DSM 3043 / ATCC BAA-138 / NCIMB 13768) GN=betA PE=1 SV=1
comp43453_c0	1813	255558113	XP_002520085.1	1941	0	Protein GPR89A, putative [Ricinus communis] >gi|223540849|gb|EEF42409.1| Protein GPR89A, putative [Ricinus communis]	Q0WQG8	1770	0	GPCR-type G protein 2 OS=Arabidopsis thaliana GN=GTG2 PE=1 SV=2
comp135356_c0	1054	224130054	XP_002320741.1	621	1.81e-75	predicted protein [Populus trichocarpa] >gi|222861514|gb|EEE99056.1| predicted protein [Populus trichocarpa]	--	--	--	--
comp39531_c0	1011	224126375	XP_002329538.1	905	1.87e-119	predicted protein [Populus trichocarpa] >gi|222870247|gb|EEF07378.1| predicted protein [Populus trichocarpa]	O80501	879	1.17e-116	Ras-related protein RABH1b OS=Arabidopsis thaliana GN=RABH1B PE=1 SV=1
comp46870_c0	1700	359484042	XP_002263050.2	1143	7.41e-151	PREDICTED: transmembrane protein 56-like [Vitis vinifera]	Q5XIY2	215	9.2e-18	Transmembrane protein 56-B OS=Danio rerio GN=tmem56b PE=2 SV=1
comp82579_c0	238	225461808	XP_002285634.1	381	1.04e-41	PREDICTED: probable rhamnose biosynthetic enzyme 1 [Vitis vinifera]	Q9SYM5	361	4.16e-40	Probable rhamnose biosynthetic enzyme 1 OS=Arabidopsis thaliana GN=RHM1 PE=1 SV=1
comp38395_c0	576	169244541	ACA50527.1	523	1.23e-63	putative manganese superoxide dismutase 1 [Brassica napus]	Q9SM64	513	2.46e-63	Superoxide dismutase [Mn], mitochondrial OS=Prunus persica GN=SOD PE=2 SV=1
comp42027_c0	2018	326531612	BAJ97810.1	978	1.61e-118	predicted protein [Hordeum vulgare subsp. vulgare]	Q7XTT4	206	1.96e-15	Nucleolin 2 OS=Oryza sativa subsp. japonica GN=Os04g0620700 PE=2 SV=2
comp40451_c0	1043	82623399	ABB87114.1	530	2.49e-63	cytochrome c oxidase family protein-like [Solanum tuberosum]	Q9SSB8	448	2.59e-52	Cytochrome c oxidase subunit 5b-2, mitochondrial OS=Arabidopsis thaliana GN=COX5B-2 PE=2 SV=1
comp37566_c0	359	--	--	--	--	--	--	--	--	--
comp61570_c0	256	403329876	AFR42220.1	406	2.17e-49	beta-tubulin, partial [Populus trichocarpa] >gi|403329882|gb|AFR42223.1| beta-tubulin, partial [Populus trichocarpa] >gi|403329886|gb|AFR42225.1| beta-tubulin, partial [Populus trichocarpa] >gi|403329906|gb|AFR42235.1| beta-tubulin, partial [Populus fremontii]	P28551	402	9.4e-47	Tubulin beta chain (Fragment) OS=Glycine max GN=TUBB PE=2 SV=2
comp35794_c2	440	297745316	CBI40396.3	211	4.7e-17	unnamed protein product [Vitis vinifera]	--	--	--	--
comp157867_c0	232	--	--	--	--	--	--	--	--	--
comp59315_c0	261	--	--	--	--	--	--	--	--	--
comp262658_c0	234	147794283	CAN60534.1	154	2.18e-11	hypothetical protein VITISV_013154 [Vitis vinifera]	--	--	--	--
comp43764_c0	720	--	--	--	--	--	--	--	--	--
comp42302_c0	1121	224065094	XP_002301667.1	531	2.55e-62	predicted protein [Populus trichocarpa] >gi|222843393|gb|EEE80940.1| predicted protein [Populus trichocarpa]	Q39263	350	9.14e-37	Zinc finger protein 4 OS=Arabidopsis thaliana GN=ZFP4 PE=2 SV=2
comp21282_c0	276	255543685	XP_002512905.1	254	9.53e-25	transcription factor, putative [Ricinus communis] >gi|223547916|gb|EEF49408.1| transcription factor, putative [Ricinus communis]	Q9LSD5	177	2.45e-15	Transcription factor TCP20 OS=Arabidopsis thaliana GN=TCP20 PE=1 SV=1
comp109922_c0	333	296088461	CBI37452.3	448	9.41e-51	unnamed protein product [Vitis vinifera]	Q9C6S7	417	1.66e-47	Probable methyltransferase PMT20 OS=Arabidopsis thaliana GN=At1g31850 PE=1 SV=1
comp25016_c0	442	3068714	AAC14414.1	355	5.4e-38	unknown [Arabidopsis thaliana]	O65023	355	4.44e-39	Probable envelope ADP,ATP carrier protein, chloroplastic OS=Arabidopsis thaliana GN=EAAC PE=2 SV=2
comp46461_c0	2191	225424885	XP_002269340.1	2102	0	PREDICTED: nitrate transporter 1.7 [Vitis vinifera] >gi|296086440|emb|CBI32029.3| unnamed protein product [Vitis vinifera]	Q8RX77	1818	0	Nitrate transporter 1.7 OS=Arabidopsis thaliana GN=NRT1.7 PE=1 SV=1
comp46797_c0	1602	225459544	XP_002285850.1	1466	0	PREDICTED: UDP-galactose transporter 1 isoform 1 [Vitis vinifera] >gi|225459546|ref|XP_002285851.1| PREDICTED: UDP-galactose transporter 1 isoform 2 [Vitis vinifera] >gi|147794987|emb|CAN67423.1| hypothetical protein VITISV_006650 [Vitis vinifera] >gi|302141824|emb|CBI19027.3| unnamed protein product [Vitis vinifera]	Q9SFE9	1410	0	GDP-mannose transporter GONST5 OS=Arabidopsis thaliana GN=GONST5 PE=2 SV=1
comp45057_c0	2153	225446529	XP_002279120.1	1241	4.36e-159	PREDICTED: uncharacterized protein LOC100253888 [Vitis vinifera] >gi|302143383|emb|CBI21944.3| unnamed protein product [Vitis vinifera]	--	--	--	--
comp71936_c0	293	147821028	CAN75386.1	285	3.48e-29	hypothetical protein VITISV_016218 [Vitis vinifera]	Q9AS36	284	7.95e-30	Cyclin-L1-1 OS=Oryza sativa subsp. japonica GN=CYCL1-1 PE=2 SV=1
comp48948_c0	3557	225462943	XP_002267746.1	3113	0	PREDICTED: protein argonaute 7-like [Vitis vinifera]	Q9C793	2582	0	Protein argonaute 7 OS=Arabidopsis thaliana GN=AGO7 PE=2 SV=1
comp35533_c0	359	--	--	--	--	--	--	--	--	--
comp45938_c0	2097	225435008	XP_002281203.1	1059	1.81e-133	PREDICTED: uncharacterized protein LOC100248378 [Vitis vinifera]	--	--	--	--
comp24007_c0	589	359493026	XP_003634495.1	340	1.59e-36	PREDICTED: protein MKS1-like [Vitis vinifera]	Q8LGD5	160	3e-12	Protein MKS1 OS=Arabidopsis thaliana GN=MKS1 PE=1 SV=2
comp317558_c0	211	--	--	--	--	--	--	--	--	--
comp438756_c0	219	--	--	--	--	--	--	--	--	--
comp47349_c0	3064	225425863	XP_002266185.1	2697	0	PREDICTED: cell division control protein 48 homolog C-like [Vitis vinifera]	Q9SS94	1981	0	Cell division control protein 48 homolog C OS=Arabidopsis thaliana GN=CDC48C PE=2 SV=2
comp77769_c0	414	--	--	--	--	--	--	--	--	--
comp37436_c0	1670	5702039	CAB52254.1	1836	0	Fuct c3 protein [Vigna radiata var. radiata]	Q9LJK1	1693	0	Glycoprotein 3-alpha-L-fucosyltransferase A OS=Arabidopsis thaliana GN=FUT11 PE=2 SV=1
comp42083_c0	1015	147838607	CAN69513.1	661	2.1e-81	hypothetical protein VITISV_018719 [Vitis vinifera]	P43394	459	2.54e-52	Fruit protein pKIWI502 OS=Actinidia deliciosa GN=pKIWI502 PE=2 SV=1
comp29214_c0	479	110741598	BAE98747.1	511	4.56e-60	serine/threonine-specific kinase like protein [Arabidopsis thaliana]	Q9SZD5	514	5.67e-60	L-type lectin-domain containing receptor kinase V.9 OS=Arabidopsis thaliana GN=LECRK59 PE=2 SV=1
comp191862_c0	220	--	--	--	--	--	--	--	--	--
comp588109_c0	241	--	--	--	--	--	--	--	--	--
comp34287_c2	252	--	--	--	--	--	--	--	--	--
comp41510_c0	2793	255539777	XP_002510953.1	3405	0	conserved hypothetical protein [Ricinus communis] >gi|223550068|gb|EEF51555.1| conserved hypothetical protein [Ricinus communis]	Q3T1G7	528	5.42e-55	Conserved oligomeric Golgi complex subunit 7 OS=Rattus norvegicus GN=Cog7 PE=2 SV=1
comp65736_c0	594	225437290	XP_002262984.1	397	9.16e-45	PREDICTED: dephospho-CoA kinase domain-containing protein [Vitis vinifera] >gi|297743850|emb|CBI36820.3| unnamed protein product [Vitis vinifera]	P34558	211	4.67e-19	Uncharacterized protein T05G5.5 OS=Caenorhabditis elegans GN=T05G5.5 PE=2 SV=2
comp48172_c0	281	124359440	ABN05887.1	419	8.21e-46	[2Fe-2S]-binding [Medicago truncatula]	--	--	--	--
comp31959_c0	2076	359484994	XP_003633196.1	1574	0	PREDICTED: general transcription factor IIE subunit 1-like [Vitis vinifera] >gi|297735317|emb|CBI17757.3| unnamed protein product [Vitis vinifera]	P29083	169	3.58e-11	General transcription factor IIE subunit 1 OS=Homo sapiens GN=GTF2E1 PE=1 SV=2
comp398672_c0	206	529954	AAA20819.1	351	4.19e-41	histone H3 [Emericella nidulans]	Q0UY45	350	3.53e-42	Histone H3 OS=Phaeosphaeria nodorum (strain SN15 / ATCC MYA-4574 / FGSC 10173) GN=HHT1 PE=3 SV=1
comp49254_c0	2808	224122300	XP_002330589.1	3053	0	predicted protein [Populus trichocarpa] >gi|222872147|gb|EEF09278.1| predicted protein [Populus trichocarpa]	Q84VX0	2712	0	Probable galactinol--sucrose galactosyltransferase 1 OS=Arabidopsis thaliana GN=RFS1 PE=2 SV=1
comp28450_c0	917	225433465	XP_002263351.1	303	6.67e-30	PREDICTED: uncharacterized protein LOC100262402 [Vitis vinifera] >gi|298205213|emb|CBI17272.3| unnamed protein product [Vitis vinifera]	Q9QZS2	133	5.05e-08	E3 ubiquitin-protein ligase RNF4 OS=Mus musculus GN=Rnf4 PE=1 SV=1
comp45995_c0	1359	225438799	XP_002283192.1	1396	0	PREDICTED: probable iron/ascorbate oxidoreductase DDB_G0283291 [Vitis vinifera] >gi|296082373|emb|CBI21378.3| unnamed protein product [Vitis vinifera]	Q54RA4	414	2.79e-44	Probable iron/ascorbate oxidoreductase DDB_G0283291 OS=Dictyostelium discoideum GN=DDB_G0283291 PE=3 SV=1
comp46003_c0	1224	255554877	XP_002518476.1	1358	3.25e-175	starch synthase, putative [Ricinus communis] >gi|223542321|gb|EEF43863.1| starch synthase, putative [Ricinus communis]	Q43846	1310	1.82e-167	Soluble starch synthase 3, chloroplastic/amyloplastic OS=Solanum tuberosum GN=SS3 PE=1 SV=1
comp24199_c0	294	--	--	--	--	--	--	--	--	--
comp22451_c0	830	359474841	XP_003631541.1	402	1.67e-45	PREDICTED: uncharacterized protein LOC100246973 [Vitis vinifera]	--	--	--	--
comp24884_c0	397	--	--	--	--	--	--	--	--	--
comp39658_c0	1226	296090315	CBI40134.3	886	5.85e-111	unnamed protein product [Vitis vinifera]	Q84TI7	740	9.13e-91	Sodium transporter HKT1 OS=Arabidopsis thaliana GN=HKT1 PE=1 SV=1
comp234340_c0	202	--	--	--	--	--	--	--	--	--
comp130068_c0	235	--	--	--	--	--	--	--	--	--
comp147959_c0	437	--	--	--	--	--	--	--	--	--
comp40657_c0	611	--	--	--	--	--	--	--	--	--
comp46149_c0	3060	225436140	XP_002275098.1	1659	0	PREDICTED: BEL1-like homeodomain protein 1 [Vitis vinifera]	Q9SJ56	895	7.65e-105	BEL1-like homeodomain protein 1 OS=Arabidopsis thaliana GN=BLH1 PE=1 SV=1
comp532_c0	257	296086267	CBI31708.3	126	9.27e-07	unnamed protein product [Vitis vinifera]	--	--	--	--
comp25864_c0	484	388516151	AFK46137.1	164	1.85e-11	unknown [Lotus japonicus]	--	--	--	--
comp29714_c0	272	361128644	EHL00574.1	467	3.17e-54	putative ATP synthase subunit beta, mitochondrial [Glarea lozoyensis 74030]	P23704	373	5.5e-42	ATP synthase subunit beta, mitochondrial OS=Neurospora crassa (strain ATCC 24698 / 74-OR23-1A / CBS 708.71 / DSM 1257 / FGSC 987) GN=atp-2 PE=2 SV=1
comp634293_c0	205	255558832	XP_002520439.1	199	1.44e-16	helicase, putative [Ricinus communis] >gi|223540281|gb|EEF41852.1| helicase, putative [Ricinus communis]	--	--	--	--
comp43103_c0	866	224107859	XP_002314629.1	679	7.49e-78	SIN3 component, histone deacetylase complex [Populus trichocarpa] >gi|222863669|gb|EEF00800.1| SIN3 component, histone deacetylase complex [Populus trichocarpa]	O04539	588	1.03e-66	Paired amphipathic helix protein Sin3-like 4 OS=Arabidopsis thaliana GN=SNL4 PE=3 SV=3
comp41026_c1	784	224108287	XP_002314788.1	207	3.32e-17	predicted protein [Populus trichocarpa] >gi|222863828|gb|EEF00959.1| predicted protein [Populus trichocarpa]	Q9LQU5	186	1.33e-15	Nudix hydrolase 18, mitochondrial OS=Arabidopsis thaliana GN=NUDT18 PE=2 SV=1
comp34770_c0	225	--	--	--	--	--	--	--	--	--
comp42836_c0	880	--	--	--	--	--	--	--	--	--
comp31949_c0	398	--	--	--	--	--	--	--	--	--
comp76342_c0	491	225456997	XP_002278928.1	280	2.54e-28	PREDICTED: uncharacterized protein LOC100246841 [Vitis vinifera] >gi|297733761|emb|CBI15008.3| unnamed protein product [Vitis vinifera]	--	--	--	--
comp225729_c0	234	--	--	--	--	--	--	--	--	--
comp39889_c0	1363	255552398	XP_002517243.1	1370	2.59e-179	Mitochondrial respiratory chain complexes assembly protein AFG3, putative [Ricinus communis] >gi|223543614|gb|EEF45143.1| Mitochondrial respiratory chain complexes assembly protein AFG3, putative [Ricinus communis]	B0K5A3	419	1.91e-43	ATP-dependent zinc metalloprotease FtsH 1 OS=Thermoanaerobacter sp. (strain X514) GN=ftsH1 PE=3 SV=1
comp43218_c0	1804	359482196	XP_002274714.2	1503	0	PREDICTED: apurinic endonuclease-redox protein-like [Vitis vinifera]	P45951	1416	0	Apurinic endonuclease-redox protein OS=Arabidopsis thaliana GN=ARP PE=2 SV=2
comp39317_c0	589	--	--	--	--	--	--	--	--	--
comp79961_c0	274	--	--	--	--	--	--	--	--	--
comp98796_c0	390	402465300	AAK31799.2	301	1.99e-29	plasma membrane H+ ATPase [Lilium longiflorum]	Q03194	293	1.7e-29	Plasma membrane ATPase 4 OS=Nicotiana plumbaginifolia GN=PMA4 PE=2 SV=1
comp11653_c0	246	--	--	--	--	--	--	--	--	--
comp33442_c0	416	--	--	--	--	--	--	--	--	--
comp219119_c0	209	--	--	--	--	--	--	--	--	--
comp124379_c0	254	--	--	--	--	--	--	--	--	--
comp19284_c0	368	147810963	CAN59805.1	222	4.98e-19	hypothetical protein VITISV_038877 [Vitis vinifera]	C0LGS3	177	3.61e-14	Probable LRR receptor-like serine/threonine-protein kinase At4g37250 OS=Arabidopsis thaliana GN=At4g37250 PE=2 SV=1
comp28831_c0	313	--	--	--	--	--	--	--	--	--
comp48616_c0	619	255585572	XP_002533475.1	342	7.34e-34	receptor protein kinase, putative [Ricinus communis] >gi|223526668|gb|EEF28907.1| receptor protein kinase, putative [Ricinus communis]	P43298	303	8.62e-30	Probable receptor protein kinase TMK1 OS=Arabidopsis thaliana GN=TMK1 PE=2 SV=1
comp42969_c0	866	359486362	XP_002278400.2	220	6.64e-20	PREDICTED: uncharacterized protein LOC100243311 [Vitis vinifera]	--	--	--	--
comp42181_c0	2642	225441834	XP_002284060.1	3069	0	PREDICTED: uncharacterized protein LOC100264133 [Vitis vinifera]	--	--	--	--
comp46043_c0	917	255558244	XP_002520149.1	403	9.24e-45	hypothetical protein RCOM_0698730 [Ricinus communis] >gi|223540641|gb|EEF42204.1| hypothetical protein RCOM_0698730 [Ricinus communis]	P0CJ66	299	1.17e-30	Uncharacterized protein At1g27050 OS=Arabidopsis thaliana GN=At1g27050 PE=2 SV=1
comp304662_c0	205	--	--	--	--	--	--	--	--	--
comp220916_c0	315	406866405	EKD19445.1	482	4.89e-56	platelet-activating factor acetylhydrolase [Marssonina brunnea f. sp. 'multigermtubi' MB_m1]	--	--	--	--
comp120848_c0	274	--	--	--	--	--	--	--	--	--
comp27599_c0	201	--	--	--	--	--	--	--	--	--
comp36074_c0	302	--	--	--	--	--	--	--	--	--
comp28285_c0	454	224063231	XP_002301052.1	157	2.53e-10	predicted protein [Populus trichocarpa] >gi|222842778|gb|EEE80325.1| predicted protein [Populus trichocarpa]	--	--	--	--
comp39774_c0	1094	217073744	ACJ85232.1	298	8.61e-29	unknown [Medicago truncatula]	--	--	--	--
comp48422_c1	1276	428697642	YP_007025921.1	1146	3.5e-154	cytochrome b6 [Vaccinium macrocarpon] >gi|374093729|gb|AEY84165.1| cytochrome b6 (chloroplast) [Vaccinium macrocarpon] >gi|385198157|gb|AFI44075.1| cytochrome b6 [Vaccinium macrocarpon]	Q49KW8	1119	1.88e-151	Cytochrome b6 OS=Eucalyptus globulus subsp. globulus GN=petB PE=3 SV=1
comp272481_c0	217	--	--	--	--	--	--	--	--	--
comp38806_c1	272	225431806	XP_002272864.1	431	1.3e-47	PREDICTED: phospholipase D p1-like [Vitis vinifera]	Q9LRZ5	313	8.93e-33	Phospholipase D p1 OS=Arabidopsis thaliana GN=PLDP1 PE=2 SV=1
comp354017_c0	207	--	--	--	--	--	--	--	--	--
comp23061_c1	209	--	--	--	--	--	--	--	--	--
comp42176_c0	1588	224105827	XP_002313946.1	1324	1.79e-176	predicted protein [Populus trichocarpa] >gi|222850354|gb|EEE87901.1| predicted protein [Populus trichocarpa]	--	--	--	--
comp234779_c0	231	--	--	--	--	--	--	--	--	--
comp24479_c0	315	224138592	XP_002326641.1	169	4.1e-13	predicted protein [Populus trichocarpa] >gi|222833963|gb|EEE72440.1| predicted protein [Populus trichocarpa]	Q94EI3	148	2.12e-11	Peroxisome biogenesis protein 19-2 OS=Arabidopsis thaliana GN=PEX19-2 PE=1 SV=1
comp34938_c0	700	225454793	XP_002276949.1	408	1.82e-47	PREDICTED: NADH dehydrogenase [ubiquinone] iron-sulfur protein 6, mitochondrial [Vitis vinifera] >gi|297737324|emb|CBI26525.3| unnamed protein product [Vitis vinifera]	Q9M9M6	408	1.27e-48	NADH dehydrogenase [ubiquinone] iron-sulfur protein 6, mitochondrial OS=Arabidopsis thaliana GN=At3g03070 PE=3 SV=1
comp26688_c0	489	297737091	CBI26292.3	357	7.23e-37	unnamed protein product [Vitis vinifera]	F4JIF5	213	1.73e-18	Protein tesmin/TSO1-like CXC 2 OS=Arabidopsis thaliana GN=TCX2 PE=1 SV=1
comp30980_c0	581	297733872	CBI15119.3	525	7.53e-65	unnamed protein product [Vitis vinifera]	Q9SVM8	318	3.52e-35	Glycine-rich RNA-binding protein 2, mitochondrial OS=Arabidopsis thaliana GN=GRP2 PE=1 SV=1
comp7362_c0	221	--	--	--	--	--	--	--	--	--
comp87957_c0	222	--	--	--	--	--	--	--	--	--
comp173438_c0	280	406866981	EKD20020.1	450	1.09e-51	sugar transporter family protein [Marssonina brunnea f. sp. 'multigermtubi' MB_m1]	P36035	205	1.85e-18	Carboxylic acid transporter protein homolog OS=Saccharomyces cerevisiae (strain ATCC 204508 / S288c) GN=JEN1 PE=1 SV=1
comp29318_c1	219	224150180	XP_002336919.1	158	3.04e-11	cc-nbs-lrr resistance protein [Populus trichocarpa] >gi|222837129|gb|EEE75508.1| cc-nbs-lrr resistance protein [Populus trichocarpa]	Q9SX38	120	2.92e-07	Putative disease resistance protein At1g50180 OS=Arabidopsis thaliana GN=At1g50180 PE=2 SV=2
comp18883_c0	277	--	--	--	--	--	--	--	--	--
comp28605_c0	239	--	--	--	--	--	--	--	--	--
comp160770_c0	251	--	--	--	--	--	--	--	--	--
comp42269_c0	995	224137982	XP_002322700.1	390	8.78e-40	predicted protein [Populus trichocarpa] >gi|222867330|gb|EEF04461.1| predicted protein [Populus trichocarpa]	Q9XHC6	316	4.64e-31	Beta-amyrin 24-hydroxylase OS=Glycine max GN=CYP93E1 PE=1 SV=1
comp40793_c0	2521	225430210	XP_002282464.1	1482	0	PREDICTED: pentatricopeptide repeat-containing protein At2g25580 [Vitis vinifera]	Q680H3	1131	8.32e-142	Pentatricopeptide repeat-containing protein At2g25580 OS=Arabidopsis thaliana GN=PCMP-H75 PE=2 SV=2
comp41709_c0	762	222424767	BAH20336.1	161	4.49e-11	AT5G54130 [Arabidopsis thaliana]	O81916	123	2.25e-06	Uncharacterized calcium-binding protein At1g02270 OS=Arabidopsis thaliana GN=At1g02270 PE=2 SV=2
comp43467_c0	1280	21553676	AAM62769.1	1131	8.32e-151	50S ribosomal protein L4 [Arabidopsis thaliana]	B6IRQ7	519	2.04e-61	50S ribosomal protein L4 OS=Rhodospirillum centenum (strain ATCC 51521 / SW) GN=rplD PE=3 SV=1
comp38815_c0	1415	359492545	XP_003634429.1	1450	0	PREDICTED: LOW QUALITY PROTEIN: F-box protein 7-like [Vitis vinifera]	Q9XI00	1367	0	F-box protein 7 OS=Arabidopsis thaliana GN=SKIP32 PE=1 SV=1
comp42069_c0	1506	359484612	XP_003633131.1	1635	0	PREDICTED: 3-hydroxyisobutyryl-CoA hydrolase-like protein 3, mitochondrial-like isoform 2 [Vitis vinifera]	Q9T0K7	1541	0	3-hydroxyisobutyryl-CoA hydrolase-like protein 3, mitochondrial OS=Arabidopsis thaliana GN=At4g13360 PE=1 SV=2
comp1875_c0	221	--	--	--	--	--	--	--	--	--
comp176172_c0	273	--	--	--	--	--	--	--	--	--
comp24292_c0	202	--	--	--	--	--	--	--	--	--
comp192987_c0	315	--	--	--	--	--	--	--	--	--
comp128484_c0	424	--	--	--	--	--	--	--	--	--
comp41655_c0	1077	296086770	CBI32919.3	146	9.1e-08	unnamed protein product [Vitis vinifera]	Q94B46	126	3.93e-08	F-box/LRR-repeat protein At4g14096 OS=Arabidopsis thaliana GN=At4g14096 PE=2 SV=1
comp194775_c0	347	255571552	XP_002526722.1	309	7.72e-31	conserved hypothetical protein [Ricinus communis] >gi|223533911|gb|EEF35636.1| conserved hypothetical protein [Ricinus communis]	--	--	--	--
comp48683_c1	243	--	--	--	--	--	--	--	--	--
comp13206_c0	240	--	--	--	--	--	--	--	--	--
comp83096_c0	247	--	--	--	--	--	--	--	--	--
comp164100_c0	286	--	--	--	--	--	--	--	--	--
comp110821_c0	354	--	--	--	--	--	--	--	--	--
comp36566_c0	2641	359475882	XP_002285522.2	2067	0	PREDICTED: BTB/POZ domain-containing protein NPY1-like isoform 1 [Vitis vinifera]	Q8H1D3	1473	0	BTB/POZ domain-containing protein NPY1 OS=Arabidopsis thaliana GN=NPY1 PE=2 SV=1
comp51271_c0	1614	359496003	XP_002266734.2	1590	0	PREDICTED: transaldolase-like [Vitis vinifera] >gi|298204833|emb|CBI25778.3| unnamed protein product [Vitis vinifera]	B0UV30	478	4.44e-53	Transaldolase OS=Haemophilus somnus (strain 2336) GN=tal PE=3 SV=1
comp28830_c0	216	154320237	XP_001559435.1	362	1.02e-40	ADP/ATP carrier protein [Botryotinia fuckeliana B05.10] >gi|347828184|emb|CCD43881.1| similar to ATP/ADP carrier protein [Botryotinia fuckeliana]	Q09188	318	2.11e-35	ADP,ATP carrier protein OS=Schizosaccharomyces pombe (strain 972 / ATCC 24843) GN=anc1 PE=2 SV=1
comp40564_c0	302	255546077	XP_002514098.1	147	2.04e-09	conserved hypothetical protein [Ricinus communis] >gi|223546554|gb|EEF48052.1| conserved hypothetical protein [Ricinus communis]	--	--	--	--
comp794_c0	243	--	--	--	--	--	--	--	--	--
comp39550_c0	528	--	--	--	--	--	--	--	--	--
comp44878_c0	343	--	--	--	--	--	--	--	--	--
comp176061_c0	234	357506963	XP_003623770.1	363	7.21e-39	Ankyrin repeat and zinc finger domain-containing protein [Medicago truncatula] >gi|355498785|gb|AES79988.1| Ankyrin repeat and zinc finger domain-containing protein [Medicago truncatula]	A2RUV5	128	3.16e-08	Probable ATP-dependent DNA helicase HFM1 OS=Xenopus tropicalis GN=hfm1 PE=2 SV=1
comp219289_c0	324	297739445	CBI29627.3	236	3.18e-22	unnamed protein product [Vitis vinifera]	P30236	196	4.1e-18	22.0 kDa class IV heat shock protein OS=Glycine max GN=HSP22.0 PE=3 SV=1
comp506304_c0	212	--	--	--	--	--	--	--	--	--
comp35219_c0	351	359477457	XP_002278619.2	424	5.37e-49	PREDICTED: uncharacterized protein LOC100252741 [Vitis vinifera] >gi|297736943|emb|CBI26144.3| unnamed protein product [Vitis vinifera]	--	--	--	--
comp148557_c0	250	255546139	XP_002514129.1	381	5.04e-42	calmodulin binding protein, putative [Ricinus communis] >gi|223546585|gb|EEF48083.1| calmodulin binding protein, putative [Ricinus communis]	--	--	--	--
comp217466_c0	323	225455619	XP_002270958.1	415	1.09e-45	PREDICTED: subtilisin-like protease [Vitis vinifera]	O65351	241	6.7e-23	Subtilisin-like protease OS=Arabidopsis thaliana GN=ARA12 PE=1 SV=1
comp47372_c1	4169	147775689	CAN67023.1	6035	0	hypothetical protein VITISV_036510 [Vitis vinifera]	P40468	274	1.17e-22	Cell morphogenesis protein PAG1 OS=Saccharomyces cerevisiae (strain ATCC 204508 / S288c) GN=TAO3 PE=1 SV=1
comp58295_c0	384	--	--	--	--	--	--	--	--	--
comp54320_c0	1390	297849204	XP_002892483.1	997	1.58e-129	ClpP protease complex subunit ClpR3 [Arabidopsis lyrata subsp. lyrata] >gi|297338325|gb|EFH68742.1| ClpP protease complex subunit ClpR3 [Arabidopsis lyrata subsp. lyrata]	Q8L770	994	2.46e-130	ATP-dependent Clp protease proteolytic subunit-related protein 3, chloroplastic OS=Arabidopsis thaliana GN=CLPR3 PE=1 SV=1
comp41016_c0	658	255583584	XP_002532548.1	187	1.88e-13	conserved hypothetical protein [Ricinus communis] >gi|223527737|gb|EEF29842.1| conserved hypothetical protein [Ricinus communis]	--	--	--	--
comp48486_c0	1560	225456791	XP_002277389.1	599	4.13e-69	PREDICTED: DNA-(apurinic or apyrimidinic site) lyase [Vitis vinifera] >gi|297733638|emb|CBI14885.3| unnamed protein product [Vitis vinifera]	Q0WQN4	192	4.64e-15	Ras-related protein RABA6b OS=Arabidopsis thaliana GN=RABA6B PE=2 SV=2
comp53709_c0	601	--	--	--	--	--	--	--	--	--
comp52068_c0	668	224119232	XP_002318020.1	355	1.12e-39	predicted protein [Populus trichocarpa] >gi|118482787|gb|ABK93311.1| unknown [Populus trichocarpa] >gi|118485213|gb|ABK94467.1| unknown [Populus trichocarpa] >gi|118487438|gb|ABK95547.1| unknown [Populus trichocarpa] >gi|222858693|gb|EEE96240.1| predicted protein [Populus trichocarpa]	Q93X17	211	8.7e-20	Snakin-2 OS=Solanum tuberosum GN=SN2 PE=1 SV=1
comp31697_c1	314	307135970	ADN33829.1	234	6.77e-22	naphthoate synthase [Cucumis melo subsp. melo]	Q8GYN9	200	3.01e-18	1,4-Dihydroxy-2-naphthoyl-CoA synthase, peroxisomal OS=Arabidopsis thaliana GN=MENB PE=1 SV=2
comp39256_c0	286	--	--	--	--	--	--	--	--	--
comp254603_c0	292	225435737	XP_002283563.1	358	7.24e-38	PREDICTED: G-type lectin S-receptor-like serine/threonine-protein kinase SD3-1-like [Vitis vinifera]	Q9XID3	250	2.87e-24	G-type lectin S-receptor-like serine/threonine-protein kinase At1g34300 OS=Arabidopsis thaliana GN=At1g34300 PE=1 SV=1
comp213678_c0	360	--	--	--	--	--	--	--	--	--
comp25202_c0	440	--	--	--	--	--	--	--	--	--
comp129150_c0	388	224104021	XP_002313285.1	325	3.64e-35	cytochrome P450 [Populus trichocarpa] >gi|222849693|gb|EEE87240.1| cytochrome P450 [Populus trichocarpa]	Q7XU38	257	3.04e-25	Cytochrome P450 87A3 OS=Oryza sativa subsp. japonica GN=CYP87A3 PE=2 SV=3
comp307694_c0	208	399108346	AFP20583.1	272	6.54e-29	cysteine endopeptidase [Jatropha curcas]	O65039	269	2.39e-28	Vignain OS=Ricinus communis GN=CYSEP PE=1 SV=1
comp190264_c0	222	--	--	--	--	--	--	--	--	--
comp37816_c0	2152	225438984	XP_002284345.1	1859	0	PREDICTED: BTB/POZ domain-containing protein NPY2-like [Vitis vinifera]	Q0WL52	1419	0	BTB/POZ domain-containing protein NPY5 OS=Arabidopsis thaliana GN=NPY5 PE=2 SV=2
comp29436_c0	257	--	--	--	--	--	--	--	--	--
comp233145_c0	260	372477804	AEX97096.1	326	5.9e-37	ABC tracsport G family member, partial [Malus x domestica]	Q2PCF1	306	9.57e-32	Pleiotropic drug resistance protein 2 OS=Nicotiana plumbaginifolia GN=PDR2 PE=2 SV=1
comp146653_c0	241	406864474	EKD17519.1	387	2.94e-44	Brix domain-containing protein-like protein [Marssonina brunnea f. sp. 'multigermtubi' MB_m1]	Q9UUG1	232	3.91e-23	Ribosome production factor 2 homolog OS=Schizosaccharomyces pombe (strain 972 / ATCC 24843) GN=SPAC926.08c PE=1 SV=1
comp25844_c0	333	--	--	--	--	--	--	--	--	--
comp44443_c0	728	61969082	AAX57358.1	916	4.95e-121	putative ferredoxin-NADP reductase [Solanum peruvianum] >gi|61969084|gb|AAX57359.1| putative ferredoxin-NADP reductase [Solanum peruvianum] >gi|61969086|gb|AAX57360.1| putative ferredoxin-NADP reductase [Solanum peruvianum] >gi|61969088|gb|AAX57361.1| putative ferredoxin-NADP reductase [Solanum peruvianum] >gi|61969094|gb|AAX57364.1| putative ferredoxin-NADP reductase [Solanum chilense] >gi|61969…	O04977	913	5.08e-121	Ferredoxin--NADP reductase, leaf-type isozyme, chloroplastic OS=Nicotiana tabacum GN=PETH PE=2 SV=1
comp56718_c0	510	--	--	--	--	--	--	--	--	--
comp38489_c0	1034	224969393	ACN71235.1	187	1.98e-14	bZIP transcription factor [Tamarix hispida]	P24068	121	1.17e-06	Ocs element-binding factor 1 OS=Zea mays GN=OBF1 PE=2 SV=2
comp31300_c0	207	--	--	--	--	--	--	--	--	--
comp49090_c2	2924	359477208	XP_002279515.2	1117	4.58e-135	PREDICTED: flowering time control protein FCA [Vitis vinifera]	O04425	844	2.8e-97	Flowering time control protein FCA OS=Arabidopsis thaliana GN=FCA PE=1 SV=2
comp48857_c0	3210	359481298	XP_003632604.1	2417	0	PREDICTED: LRR receptor-like serine/threonine-protein kinase GSO2-like [Vitis vinifera]	Q9C9H7	747	1.46e-82	Receptor-like protein 12 OS=Arabidopsis thaliana GN=RLP12 PE=2 SV=2
comp45148_c1	1838	302142198	CBI19401.3	1815	0	unnamed protein product [Vitis vinifera]	Q5BIM8	479	6.55e-52	DNA excision repair protein ERCC-8 OS=Bos taurus GN=ERCC8 PE=2 SV=1
comp73575_c0	290	--	--	--	--	--	--	--	--	--
comp27087_c0	217	--	--	--	--	--	--	--	--	--
comp221832_c0	212	440632467	ELR02386.1	260	1.85e-25	hypothetical protein GMDG_05447 [Geomyces destructans 20631-21]	--	--	--	--
comp33946_c0	221	--	--	--	--	--	--	--	--	--
comp36796_c0	2213	359497288	XP_002263566.2	2157	0	PREDICTED: 70 kDa peptidyl-prolyl isomerase [Vitis vinifera] >gi|296085741|emb|CBI29552.3| unnamed protein product [Vitis vinifera]	Q9FJL3	1988	0	Peptidyl-prolyl cis-trans isomerase FKBP65 OS=Arabidopsis thaliana GN=FKBP65 PE=1 SV=1
comp43247_c0	2634	359474852	XP_003631542.1	3082	0	PREDICTED: subtilisin-like protease-like [Vitis vinifera]	O65351	1735	0	Subtilisin-like protease OS=Arabidopsis thaliana GN=ARA12 PE=1 SV=1
comp39578_c1	456	297736269	CBI24907.3	332	2.45e-33	unnamed protein product [Vitis vinifera]	--	--	--	--
comp172913_c0	218	--	--	--	--	--	--	--	--	--
comp98667_c0	622	291278198	ADD91580.1	463	4.81e-50	calcium ATPase [Nicotiana benthamiana]	Q2QY12	412	2.71e-44	Probable calcium-transporting ATPase 4, plasma membrane-type OS=Oryza sativa subsp. japonica GN=Os12g0136900 PE=3 SV=1
comp96636_c0	250	255563874	XP_002522937.1	360	2.93e-39	cytochrome P450, putative [Ricinus communis] >gi|223537831|gb|EEF39448.1| cytochrome P450, putative [Ricinus communis]	Q50EK0	188	2.44e-16	Cytochrome P450 716B2 OS=Picea sitchensis GN=CYP716B2 PE=2 SV=1
comp25536_c0	233	--	--	--	--	--	--	--	--	--
comp76371_c0	859	--	--	--	--	--	--	--	--	--
comp30206_c0	932	359487742	XP_002280795.2	824	1.08e-106	PREDICTED: uncharacterized protein LOC100263014 [Vitis vinifera] >gi|296088328|emb|CBI36773.3| unnamed protein product [Vitis vinifera]	Q9QYI5	123	2.55e-06	DnaJ homolog subfamily B member 2 OS=Mus musculus GN=Dnajb2 PE=2 SV=2
comp45435_c1	1297	225445178	XP_002280736.1	1211	5.07e-160	PREDICTED: NADPH:adrenodoxin oxidoreductase, mitochondrial [Vitis vinifera] >gi|297738792|emb|CBI28037.3| unnamed protein product [Vitis vinifera]	P82861	619	1.31e-72	NADPH:adrenodoxin oxidoreductase, mitochondrial OS=Salvelinus fontinalis GN=fdxr PE=2 SV=1
comp49013_c0	255	--	--	--	--	--	--	--	--	--
comp381752_c0	262	--	--	--	--	--	--	--	--	--
comp21118_c0	495	118489827	ABK96713.1	477	2.89e-56	unknown [Populus trichocarpa x Populus deltoides]	Q3KKE2	132	7.1e-09	tRNA threonylcarbamoyladenosine biosynthesis protein RimN OS=Pseudomonas fluorescens (strain Pf0-1) GN=rimN PE=3 SV=1
comp196662_c0	532	255586940	XP_002534070.1	497	6.88e-57	pentatricopeptide repeat-containing protein, putative [Ricinus communis] >gi|223525897|gb|EEF28314.1| pentatricopeptide repeat-containing protein, putative [Ricinus communis]	Q9SJG6	384	4.88e-42	Pentatricopeptide repeat-containing protein At2g42920, chloroplastic OS=Arabidopsis thaliana GN=PCMP-E75 PE=2 SV=1
comp39379_c0	1145	224091256	XP_002309213.1	945	3.97e-120	predicted protein [Populus trichocarpa] >gi|222855189|gb|EEE92736.1| predicted protein [Populus trichocarpa]	--	--	--	--
comp27016_c0	319	--	--	--	--	--	--	--	--	--
comp29679_c0	490	296089754	CBI39573.3	158	5.94e-13	unnamed protein product [Vitis vinifera]	--	--	--	--
comp24643_c0	490	224143116	XP_002324853.1	167	7.76e-12	predicted protein [Populus trichocarpa] >gi|222866287|gb|EEF03418.1| predicted protein [Populus trichocarpa]	Q9SUV2	156	1.85e-11	Probable sugar phosphate/phosphate translocator At4g32390 OS=Arabidopsis thaliana GN=At4g32390 PE=2 SV=1
comp47172_c0	1129	400977293	4A3Y	1019	3.08e-131	Chain A, Crystal Structure Of Raucaffricine Glucosidase From Ajmaline Biosynthesis Pathway >gi|400977294|pdb|4A3Y|B Chain B, Crystal Structure Of Raucaffricine Glucosidase From Ajmaline Biosynthesis Pathway >gi|6103585|gb|AAF03675.1|AF149311_1 raucaffricine-O-beta-D-glucosidase [Rauvolfia serpentina]	Q5Z9Z0	944	1.18e-121	Beta-glucosidase 24 OS=Oryza sativa subsp. japonica GN=BGLU24 PE=2 SV=1
comp46439_c0	2025	402810586	AFR11354.1	1780	0	nitrate transporter [Cucumis sativus]	Q9SZY4	1652	0	Nitrate transporter 1.4 OS=Arabidopsis thaliana GN=NRT1.4 PE=1 SV=1
comp45994_c0	347	--	--	--	--	--	--	--	--	--
comp64054_c0	381	--	--	--	--	--	--	--	--	--
comp103720_c0	619	296089633	CBI39452.3	307	1.89e-29	unnamed protein product [Vitis vinifera]	O81908	274	3.99e-26	Pentatricopeptide repeat-containing protein At1g02060, chloroplastic OS=Arabidopsis thaliana GN=At1g02060 PE=2 SV=2
comp115662_c0	208	356495682	XP_003516703.1	160	3.38e-12	PREDICTED: uncharacterized protein LOC100775737 [Glycine max]	--	--	--	--
comp217753_c0	268	225440344	XP_002270135.1	463	1.23e-55	PREDICTED: uncharacterized protein LOC100247771 [Vitis vinifera]	--	--	--	--
comp31510_c0	569	224112609	XP_002316240.1	396	3e-46	predicted protein [Populus trichocarpa] >gi|118482276|gb|ABK93065.1| unknown [Populus trichocarpa] >gi|222865280|gb|EEF02411.1| predicted protein [Populus trichocarpa]	Q9C912	383	2e-45	60S ribosomal protein L35a-3 OS=Arabidopsis thaliana GN=RPL35AC PE=2 SV=1
comp31890_c0	941	350538565	NP_001234349.1	1082	2.09e-144	zinc transporter-like precursor [Solanum lycopersicum] >gi|119214944|gb|ABL61268.1| putative zinc transporter [Solanum lycopersicum]	Q852F6	930	1.77e-122	Zinc transporter 2 OS=Oryza sativa subsp. japonica GN=ZIP2 PE=2 SV=1
comp21573_c0	416	224115242	XP_002332196.1	392	1.31e-42	predicted protein [Populus trichocarpa] >gi|222875303|gb|EEF12434.1| predicted protein [Populus trichocarpa]	Q8GTB6	284	1.01e-28	Tetrahydrocannabinolic acid synthase OS=Cannabis sativa PE=1 SV=1
comp47765_c1	574	316996018	BAD83485.2	353	1.55e-38	hypothetical protein (mitochondrion) [Nicotiana tabacum]	P26863	133	2.11e-08	Ribosomal protein S1, mitochondrial OS=Marchantia polymorpha GN=RPS1 PE=3 SV=2
comp41755_c0	1462	225452190	XP_002266062.1	1364	0	PREDICTED: trihelix transcription factor GT-1 isoform 1 [Vitis vinifera]	Q9FX53	1175	4.67e-156	Trihelix transcription factor GT-1 OS=Arabidopsis thaliana GN=GT-1 PE=1 SV=1
comp221758_c0	311	224083179	XP_002306959.1	433	1.68e-49	predicted protein [Populus trichocarpa] >gi|222856408|gb|EEE93955.1| predicted protein [Populus trichocarpa]	--	--	--	--
comp42954_c0	1071	317373789	ADV16377.1	1377	0	enoyl-ACP reductase 2 [Helianthus annuus]	P80030	1270	8.11e-173	Enoyl-[acyl-carrier-protein] reductase [NADH], chloroplastic OS=Brassica napus PE=1 SV=2
comp49448_c0	1946	359479076	XP_002272083.2	610	6.38e-93	PREDICTED: uncharacterized protein LOC100254731 [Vitis vinifera]	Q6PKG0	279	3.78e-24	La-related protein 1 OS=Homo sapiens GN=LARP1 PE=1 SV=2
comp41470_c0	1608	224121586	XP_002330737.1	1347	0	predicted protein [Populus trichocarpa] >gi|222872513|gb|EEF09644.1| predicted protein [Populus trichocarpa]	Q8L7M1	1311	7.12e-177	Probable beta-1,3-galactosyltransferase 14 OS=Arabidopsis thaliana GN=B3GALT14 PE=2 SV=1
comp39874_c1	413	147776716	CAN76961.1	146	9.06e-09	hypothetical protein VITISV_029501 [Vitis vinifera]	--	--	--	--
comp3087_c0	212	255549323	XP_002515715.1	307	3.52e-31	translation elongation factor, putative [Ricinus communis] >gi|223545152|gb|EEF46662.1| translation elongation factor, putative [Ricinus communis]	Q8C0D5	187	3.33e-16	Elongation factor Tu GTP-binding domain-containing protein 1 OS=Mus musculus GN=Eftud1 PE=2 SV=1
comp172799_c0	248	255538000	XP_002510065.1	126	5.95e-07	conserved hypothetical protein [Ricinus communis] >gi|223550766|gb|EEF52252.1| conserved hypothetical protein [Ricinus communis]	--	--	--	--
comp536553_c0	267	--	--	--	--	--	--	--	--	--
comp102956_c0	367	37572449	BAC98494.1	150	6.3e-10	AG-motif binding protein-4 [Nicotiana tabacum]	--	--	--	--
comp45483_c0	2054	359479838	XP_002270509.2	2383	0	PREDICTED: cohesin subunit SA-1-like [Vitis vinifera]	Q9UJ98	542	1.57e-56	Cohesin subunit SA-3 OS=Homo sapiens GN=STAG3 PE=1 SV=2
comp49548_c0	2822	255560015	XP_002521026.1	3245	0	AP-1 complex subunit gamma-2, putative [Ricinus communis] >gi|223539863|gb|EEF41443.1| AP-1 complex subunit gamma-2, putative [Ricinus communis]	Q9ZUI6	3104	0	AP-1 complex subunit gamma-2 OS=Arabidopsis thaliana GN=At1g60070 PE=2 SV=2
comp147142_c0	450	--	--	--	--	--	--	--	--	--
comp426478_c0	262	--	--	--	--	--	--	--	--	--
comp52889_c0	202	1161573	CAA41116.1	350	6.13e-39	enolase [Solanum lycopersicum]	Q43321	353	6.86e-40	Enolase OS=Alnus glutinosa GN=PGH1 PE=2 SV=1
comp223570_c0	409	--	--	--	--	--	--	--	--	--
comp32499_c0	1106	359479048	XP_002264005.2	548	5.1e-66	PREDICTED: protein disulfide-isomerase 5-1 [Vitis vinifera]	Q8GYD1	517	1.17e-62	Protein disulfide-isomerase 5-1 OS=Arabidopsis thaliana GN=PDIL5-1 PE=2 SV=1
comp30102_c0	284	255538508	XP_002510319.1	469	8.49e-54	kinase, putative [Ricinus communis] >gi|223551020|gb|EEF52506.1| kinase, putative [Ricinus communis]	Q8RY67	425	1.14e-48	Wall-associated receptor kinase-like 14 OS=Arabidopsis thaliana GN=WAKL14 PE=2 SV=2
comp175031_c0	304	357518137	XP_003629357.1	404	4.96e-46	Transmembrane and coiled-coil domain-containing protein [Medicago truncatula] >gi|355523379|gb|AET03833.1| Transmembrane and coiled-coil domain-containing protein [Medicago truncatula]	Q5TGY1	135	4.95e-09	Transmembrane and coiled-coil domain-containing protein 4 OS=Homo sapiens GN=TMCO4 PE=2 SV=1
comp698_c0	216	--	--	--	--	--	--	--	--	--
comp29317_c0	237	--	--	--	--	--	--	--	--	--
comp21029_c0	1335	255561389	XP_002521705.1	194	2.81e-13	poly(A) polymerase, putative [Ricinus communis] >gi|223539096|gb|EEF40692.1| poly(A) polymerase, putative [Ricinus communis]	--	--	--	--
comp145905_c0	354	357472457	XP_003606513.1	139	4.18e-08	CCR4-NOT transcription complex subunit [Medicago truncatula] >gi|355507568|gb|AES88710.1| CCR4-NOT transcription complex subunit [Medicago truncatula]	--	--	--	--
comp20759_c0	452	356509765	XP_003523616.1	135	4.19e-18	PREDICTED: uncharacterized protein LOC100778129 [Glycine max]	--	--	--	--
comp32396_c0	263	--	--	--	--	--	--	--	--	--
comp98498_c0	510	--	--	--	--	--	--	--	--	--
comp41767_c0	1669	147782365	CAN70580.1	1694	0	hypothetical protein VITISV_033718 [Vitis vinifera]	O04373	1591	0	IAA-amino acid hydrolase ILR1-like 4 OS=Arabidopsis thaliana GN=ILL4 PE=1 SV=2
comp80818_c0	479	--	--	--	--	--	--	--	--	--
comp202188_c0	411	395827889	XP_003804139.1	530	5.72e-64	PREDICTED: 26S protease regulatory subunit 4 [Otolemur garnettii]	P46466	491	1.5e-58	26S protease regulatory subunit 4 homolog OS=Oryza sativa subsp. japonica GN=TBP2 PE=2 SV=2
comp38743_c0	2100	296090248	CBI40067.3	2632	0	unnamed protein product [Vitis vinifera]	F4J8D3	2445	0	Protein TPLATE OS=Arabidopsis thaliana GN=TPLATE PE=1 SV=1
comp419049_c0	221	147778443	CAN63032.1	120	5.21e-06	hypothetical protein VITISV_024672 [Vitis vinifera]	--	--	--	--
comp45817_c0	2460	359473277	XP_003631281.1	1996	0	PREDICTED: probable receptor-like protein kinase At5g15080-like [Vitis vinifera] >gi|296086431|emb|CBI32020.3| unnamed protein product [Vitis vinifera]	Q9LFP7	1689	0	Probable receptor-like protein kinase At5g15080 OS=Arabidopsis thaliana GN=At5g15080 PE=1 SV=1
comp173648_c0	209	--	--	--	--	--	--	--	--	--
comp24253_c0	622	--	--	--	--	--	--	--	--	--
comp29600_c0	231	--	--	--	--	--	--	--	--	--
comp220604_c0	232	118481389	ABK92637.1	340	1.19e-38	unknown [Populus trichocarpa]	Q67ZU1	259	9.79e-27	Triacylglycerol lipase 2 OS=Arabidopsis thaliana GN=LIP2 PE=2 SV=1
comp193166_c0	237	224133786	XP_002327680.1	125	8.99e-07	predicted protein [Populus trichocarpa] >gi|222836765|gb|EEE75158.1| predicted protein [Populus trichocarpa]	--	--	--	--
comp46562_c0	2126	359497369	XP_002264089.2	2258	0	PREDICTED: eukaryotic translation initiation factor 3 subunit D-like [Vitis vinifera]	P56820	1986	0	Eukaryotic translation initiation factor 3 subunit D OS=Arabidopsis thaliana GN=TIF3D1 PE=1 SV=1
comp83090_c0	870	17933110	AAL48201.1	351	8.05e-34	PNCBP [Solanum tuberosum]	--	--	--	--
comp176767_c0	320	406859955	EKD13016.1	551	2.82e-65	ABC transporter [Marssonina brunnea f. sp. 'multigermtubi' MB_m1]	P40024	481	1.55e-56	ABC transporter ATP-binding protein ARB1 OS=Saccharomyces cerevisiae (strain ATCC 204508 / S288c) GN=ARB1 PE=1 SV=1
comp173569_c0	274	--	--	--	--	--	--	--	--	--
comp33157_c0	241	406859113	EKD12184.1	290	6.31e-29	ABC1 family protein [Marssonina brunnea f. sp. 'multigermtubi' MB_m1]	--	--	--	--
comp43228_c0	852	225440878	XP_002282544.1	670	1.33e-83	PREDICTED: heme-binding-like protein At3g10130, chloroplastic-like [Vitis vinifera]	Q9SR77	587	4.31e-72	Heme-binding-like protein At3g10130, chloroplastic OS=Arabidopsis thaliana GN=At3g10130 PE=1 SV=1
comp27294_c0	291	356520579	XP_003528939.1	137	4.76e-09	PREDICTED: uncharacterized protein LOC100797863 [Glycine max]	--	--	--	--
comp31996_c0	1368	225446613	XP_002280622.1	1248	1.7e-167	PREDICTED: uncharacterized protein LOC100243760 [Vitis vinifera] >gi|302143424|emb|CBI21985.3| unnamed protein product [Vitis vinifera]	P08443	156	3.85e-11	ATP synthase protein I OS=Synechococcus sp. (strain ATCC 27144 / PCC 6301 / SAUG 1402/1) GN=atpI PE=3 SV=1
comp98247_c0	245	356546879	XP_003541849.1	186	5.34e-15	PREDICTED: beta-glucosidase 18-like [Glycine max]	Q7XPY5	176	4.34e-15	Putative beta-glucosidase 15 OS=Oryza sativa subsp. japonica GN=BGLU15 PE=5 SV=2
comp24961_c1	220	--	--	--	--	--	--	--	--	--
comp31578_c0	240	--	--	--	--	--	--	--	--	--
comp43834_c0	652	--	--	--	--	--	--	--	--	--
comp43151_c0	1666	225443415	XP_002268835.1	1115	4.1e-147	PREDICTED: E3 ubiquitin-protein ligase MARCH1 [Vitis vinifera] >gi|297735744|emb|CBI18431.3| unnamed protein product [Vitis vinifera]	Q9DBD2	153	7.94e-10	E3 ubiquitin-protein ligase MARCH8 OS=Mus musculus GN=March8 PE=2 SV=1
comp31536_c0	1211	297733623	CBI14870.3	1012	1.72e-133	unnamed protein product [Vitis vinifera]	--	--	--	--
comp31030_c0	308	--	--	--	--	--	--	--	--	--
comp48929_c0	1816	--	--	--	--	--	--	--	--	--
comp32743_c0	207	609434	AAA58720.1	119	1.66e-06	unknown protein, partial [Gallus gallus]	--	--	--	--
comp48013_c1	1418	359477020	XP_002274450.2	651	2.56e-78	PREDICTED: NAC domain-containing protein 78-like [Vitis vinifera]	Q84K00	552	7.9e-62	NAC domain-containing protein 78 OS=Arabidopsis thaliana GN=NAC078 PE=2 SV=2
comp48818_c0	2986	225439195	XP_002269509.1	2533	0	PREDICTED: probable inactive leucine-rich repeat receptor-like protein kinase At3g03770 [Vitis vinifera] >gi|296085894|emb|CBI31218.3| unnamed protein product [Vitis vinifera]	Q8LFN2	2176	0	Probable inactive leucine-rich repeat receptor-like protein kinase At3g03770 OS=Arabidopsis thaliana GN=At3g03770 PE=2 SV=1
comp2707_c0	223	147810042	CAN69364.1	166	7.13e-13	hypothetical protein VITISV_006045 [Vitis vinifera]	--	--	--	--
comp38019_c0	457	--	--	--	--	--	--	--	--	--
comp43404_c0	1355	359476700	XP_002266907.2	1158	1.6e-154	PREDICTED: CRAL-TRIO domain-containing protein C23B6.04c [Vitis vinifera]	Q55CU8	345	1.04e-34	Random slug protein 5 OS=Dictyostelium discoideum GN=rsc5 PE=2 SV=1
comp33684_c0	1682	359494238	XP_002269231.2	1788	0	PREDICTED: cytochrome c oxidase assembly protein COX15-like [Vitis vinifera] >gi|296089997|emb|CBI39816.3| unnamed protein product [Vitis vinifera]	Q9FKT8	1635	0	Cytochrome c oxidase assembly protein COX15 OS=Arabidopsis thaliana GN=COX15 PE=2 SV=1
comp46192_c0	1282	356530991	XP_003534062.1	1216	1.36e-164	PREDICTED: eukaryotic translation initiation factor 6-2-like isoform 1 [Glycine max] >gi|356530993|ref|XP_003534063.1| PREDICTED: eukaryotic translation initiation factor 6-2-like isoform 2 [Glycine max]	Q9M060	1185	6.04e-161	Eukaryotic translation initiation factor 6-2 OS=Arabidopsis thaliana GN=EIF6-2 PE=2 SV=1
comp116201_c0	237	255564294	XP_002523144.1	382	2.3e-43	transferase, transferring glycosyl groups, putative [Ricinus communis] >gi|223537706|gb|EEF39329.1| transferase, transferring glycosyl groups, putative [Ricinus communis]	Q8VYF4	371	1.09e-42	Probable galacturonosyltransferase-like 7 OS=Arabidopsis thaliana GN=GATL7 PE=2 SV=1
comp35479_c1	346	391324534	AFM39013.1	435	1.16e-48	glycosyl hydrolase [Sinapis alba]	P22507	131	2.44e-08	Beta-glucosidase 2 OS=Saccharomycopsis fibuligera GN=BGL2 PE=3 SV=1
comp128248_c0	289	--	--	--	--	--	--	--	--	--
comp197383_c0	261	--	--	--	--	--	--	--	--	--
comp106340_c0	507	--	--	--	--	--	--	--	--	--
comp25007_c0	489	359490171	XP_002270543.2	299	1.65e-28	PREDICTED: CCR4-NOT transcription complex subunit 1-like [Vitis vinifera]	--	--	--	--
comp19702_c0	225	--	--	--	--	--	--	--	--	--
comp34636_c0	336	--	--	--	--	--	--	--	--	--
comp44666_c0	702	357511057	XP_003625817.1	301	5.54e-32	Ubiquinol-cytochrome c reductase complex protein [Medicago truncatula] >gi|355500832|gb|AES82035.1| Ubiquinol-cytochrome c reductase complex protein [Medicago truncatula] >gi|388513479|gb|AFK44801.1| unknown [Medicago truncatula]	P46270	284	1.29e-30	Cytochrome b-c1 complex subunit 9 OS=Solanum tuberosum PE=1 SV=1
comp43303_c0	1446	147810266	CAN71449.1	954	1.29e-123	hypothetical protein VITISV_027853 [Vitis vinifera]	--	--	--	--
comp27352_c0	314	255537932	XP_002510031.1	230	6.7e-21	branched-chain amino acid aminotransferase, putative [Ricinus communis] >gi|223550732|gb|EEF52218.1| branched-chain amino acid aminotransferase, putative [Ricinus communis]	--	--	--	--
comp28709_c0	558	224140235	XP_002323489.1	600	1.13e-69	predicted protein [Populus trichocarpa] >gi|222868119|gb|EEF05250.1| predicted protein [Populus trichocarpa]	Q9FFN1	471	4.12e-53	Pentatricopeptide repeat-containing protein At5g03800 OS=Arabidopsis thaliana GN=EMB175 PE=2 SV=1
comp120910_c0	315	--	--	--	--	--	--	--	--	--
comp46411_c0	852	--	--	--	--	--	--	--	--	--
comp24744_c0	1052	147840631	CAN68318.1	578	4.88e-68	hypothetical protein VITISV_032190 [Vitis vinifera]	O49312	511	1.46e-58	Putative flavin-containing monooxygenase YUCCA7 OS=Arabidopsis thaliana GN=YUC7 PE=2 SV=1
comp48693_c1	273	--	--	--	--	--	--	--	--	--
comp23243_c0	807	--	--	--	--	--	--	--	--	--
comp45640_c0	1324	1350550	BAA12843.1	1165	9e-156	serine acetyltransferase [Citrullus lanatus] >gi|1841312|dbj|BAA08479.1| serine acetyltransferase. [Citrullus lanatus var. lanatus] >gi|2337772|dbj|BAA21827.1| serine acetyltransferase [Citrullus lanatus]	Q42538	1108	3.99e-148	Serine acetyltransferase 5 OS=Arabidopsis thaliana GN=SAT5 PE=1 SV=1
comp46356_c0	2567	225434355	XP_002268300.1	1982	0	PREDICTED: probable serine/threonine-protein kinase WNK4 [Vitis vinifera] >gi|297745773|emb|CBI15829.3| unnamed protein product [Vitis vinifera]	Q9LVL5	1645	0	Probable serine/threonine-protein kinase WNK4 OS=Arabidopsis thaliana GN=WNK4 PE=1 SV=1
comp260655_c0	253	--	--	--	--	--	--	--	--	--
comp180493_c0	212	--	--	--	--	--	--	--	--	--
comp26021_c0	232	255563657	XP_002522830.1	367	2.03e-40	conserved hypothetical protein [Ricinus communis] >gi|223537914|gb|EEF39528.1| conserved hypothetical protein [Ricinus communis]	Q9FH36	350	5.81e-39	Probable galacturonosyltransferase 12 OS=Arabidopsis thaliana GN=GAUT12 PE=2 SV=1
comp24153_c0	566	--	--	--	--	--	--	--	--	--
comp33640_c0	765	108863012	ABG22105.1	227	1.59e-20	Glycine-rich RNA-binding protein GRP1A, putative, expressed [Oryza sativa Japonica Group]	Q03250	216	1.36e-19	Glycine-rich RNA-binding protein 7 OS=Arabidopsis thaliana GN=GRP7 PE=1 SV=1
comp21690_c0	762	297744483	CBI37745.3	483	4.85e-53	unnamed protein product [Vitis vinifera]	Q0WQD2	421	9.26e-46	Probable galacturonosyltransferase 3 OS=Arabidopsis thaliana GN=GAUT3 PE=2 SV=2
comp10897_c0	338	356574487	XP_003555378.1	174	9.27e-13	PREDICTED: uncharacterized protein LOC100782613 [Glycine max]	--	--	--	--
comp30281_c0	797	225423893	XP_002281668.1	1055	2.48e-137	PREDICTED: Di-glucose binding protein with Leucine-rich repeat domain-like [Vitis vinifera] >gi|297737862|emb|CBI27063.3| unnamed protein product [Vitis vinifera]	Q9SNA3	155	1.89e-10	Putative receptor-like protein kinase At3g46340 OS=Arabidopsis thaliana GN=At3g46340 PE=3 SV=1
comp1309_c0	245	--	--	--	--	--	--	--	--	--
comp194469_c0	320	--	--	--	--	--	--	--	--	--
comp22908_c0	367	359492536	XP_002284503.2	195	1.26e-15	PREDICTED: IAA-amino acid hydrolase ILR1-like 6-like [Vitis vinifera]	Q8VYX0	165	8.79e-13	IAA-amino acid hydrolase ILR1-like 6 OS=Arabidopsis thaliana GN=ILL6 PE=2 SV=2
comp41743_c0	769	225458281	XP_002281422.1	895	1.45e-114	PREDICTED: cytosolic purine 5'-nucleotidase [Vitis vinifera] >gi|302142495|emb|CBI19698.3| unnamed protein product [Vitis vinifera]	Q54XC1	203	1.59e-16	Cytosolic purine 5'-nucleotidase OS=Dictyostelium discoideum GN=nt5c2 PE=3 SV=1
comp21895_c0	331	--	--	--	--	--	--	--	--	--
comp43434_c0	1907	225454753	XP_002273880.1	874	3.17e-158	PREDICTED: uncharacterized protein LOC100264883 [Vitis vinifera] >gi|297737299|emb|CBI26500.3| unnamed protein product [Vitis vinifera]	--	--	--	--
comp11915_c0	223	--	--	--	--	--	--	--	--	--
comp34935_c0	1302	359486637	XP_002279244.2	779	1.57e-88	PREDICTED: uncharacterized protein LOC100253034 [Vitis vinifera]	--	--	--	--
comp42357_c0	313	359496346	XP_003635214.1	289	6.37e-29	PREDICTED: lysine histidine transporter-like 8-like [Vitis vinifera]	Q9SX98	169	1.52e-13	Lysine histidine transporter-like 8 OS=Arabidopsis thaliana GN=AATL1 PE=1 SV=1
comp45645_c0	1871	224096772	XP_002310730.1	1091	1.81e-139	predicted protein [Populus trichocarpa] >gi|222853633|gb|EEE91180.1| predicted protein [Populus trichocarpa]	Q0JP99	643	3.52e-74	B3 domain-containing protein Os01g0234100 OS=Oryza sativa subsp. japonica GN=Os01g0234100 PE=2 SV=1
comp47333_c0	963	--	--	--	--	--	--	--	--	--
comp71968_c0	942	147867261	CAN81198.1	655	4.59e-81	hypothetical protein VITISV_036369 [Vitis vinifera]	--	--	--	--
comp10821_c0	209	359477881	XP_002266665.2	180	4.35e-14	PREDICTED: LOW QUALITY PROTEIN: DNA repair protein RAD50-like [Vitis vinifera]	Q9SL02	132	6.49e-09	DNA repair protein RAD50 OS=Arabidopsis thaliana GN=RAD50 PE=1 SV=2
comp44264_c0	868	86155939	ABC86707.1	407	3.52e-45	non-race specific disease resistance protein 1-like protein b [Coffea arabica]	O48915	198	7.02e-17	Protein NDR1 OS=Arabidopsis thaliana GN=NDR1 PE=1 SV=1
comp92457_c0	364	--	--	--	--	--	--	--	--	--
comp348912_c0	222	406861439	EKD14493.1	376	2.04e-41	major facilitator superfamily transporter [Marssonina brunnea f. sp. 'multigermtubi' MB_m1]	O94343	236	6.21e-23	Uncharacterized MFS-type transporter C1271.10c OS=Schizosaccharomyces pombe (strain 972 / ATCC 24843) GN=SPBC1271.10c PE=1 SV=1
comp68395_c0	858	351727799	NP_001237429.1	451	1.87e-52	uncharacterized protein LOC100305838 [Glycine max] >gi|255626741|gb|ACU13715.1| unknown [Glycine max]	Q67A25	246	2.26e-23	S-norcoclaurine synthase OS=Thalictrum flavum subsp. glaucum PE=1 SV=1
comp21693_c1	360	--	--	--	--	--	--	--	--	--
comp56203_c0	288	--	--	--	--	--	--	--	--	--
comp23575_c0	308	--	--	--	--	--	--	--	--	--
comp5699_c0	218	--	--	--	--	--	--	--	--	--
comp31329_c0	369	--	--	--	--	--	--	--	--	--
comp42349_c3	248	--	--	--	--	--	--	--	--	--
comp40028_c0	552	--	--	--	--	--	--	--	--	--
comp162655_c0	301	406862052	EKD15104.1	408	1.44e-45	hypothetical protein MBM_06865 [Marssonina brunnea f. sp. 'multigermtubi' MB_m1]	O00087	241	2.23e-23	Dihydrolipoyl dehydrogenase, mitochondrial OS=Schizosaccharomyces pombe (strain 972 / ATCC 24843) GN=dld1 PE=2 SV=2
comp2505_c0	437	359473634	XP_002266685.2	168	3.29e-12	PREDICTED: transcription factor BIM2-like [Vitis vinifera] >gi|297738196|emb|CBI27397.3| unnamed protein product [Vitis vinifera]	Q9CAA4	117	1.32e-06	Transcription factor BIM2 OS=Arabidopsis thaliana GN=BIM2 PE=1 SV=1
comp32020_c0	384	--	--	--	--	--	--	--	--	--
comp42459_c0	1612	224054234	XP_002298158.1	1582	0	predicted protein [Populus trichocarpa] >gi|222845416|gb|EEE82963.1| predicted protein [Populus trichocarpa]	Q803F5	459	1.65e-49	Adipocyte plasma membrane-associated protein OS=Danio rerio GN=apmap PE=2 SV=1
comp34853_c0	285	--	--	--	--	--	--	--	--	--
comp28819_c0	1183	255574857	XP_002528335.1	1042	7.66e-138	Vesicle transport protein SEC20, putative [Ricinus communis] >gi|223532203|gb|EEF34007.1| Vesicle transport protein SEC20, putative [Ricinus communis]	--	--	--	--
comp195580_c0	257	--	--	--	--	--	--	--	--	--
comp32348_c0	348	--	--	--	--	--	--	--	--	--
comp96253_c0	270	224112807	XP_002316298.1	155	2.01e-11	predicted protein [Populus trichocarpa] >gi|222865338|gb|EEF02469.1| predicted protein [Populus trichocarpa]	--	--	--	--
comp63779_c0	222	--	--	--	--	--	--	--	--	--
comp47805_c0	1539	224119080	XP_002331320.1	323	4.75e-30	f-box family protein [Populus trichocarpa] >gi|222873903|gb|EEF11034.1| f-box family protein [Populus trichocarpa]	Q9SMU0	165	6.38e-11	Putative F-box/FBD/LRR-repeat protein At3g49030 OS=Arabidopsis thaliana GN=At3g49030 PE=2 SV=1
comp35794_c0	214	--	--	--	--	--	--	--	--	--
comp45973_c0	521	--	--	--	--	--	--	--	--	--
comp1421_c0	504	--	--	--	--	--	--	--	--	--
comp35456_c0	268	--	--	--	--	--	--	--	--	--
comp223634_c0	403	--	--	--	--	--	--	--	--	--
comp61285_c0	203	--	--	--	--	--	--	--	--	--
comp218687_c0	274	--	--	--	--	--	--	--	--	--
comp345769_c0	213	255561540	XP_002521780.1	213	1.81e-18	conserved hypothetical protein [Ricinus communis] >gi|223538993|gb|EEF40590.1| conserved hypothetical protein [Ricinus communis]	--	--	--	--
comp36469_c0	930	359484818	XP_003633169.1	539	1.92e-104	PREDICTED: autophagy-related protein 18-like [Vitis vinifera]	A1DE24	235	2.77e-24	Autophagy-related protein 18 OS=Neosartorya fischeri (strain ATCC 1020 / DSM 3700 / FGSC A1164 / NRRL 181) GN=atg18 PE=3 SV=1
comp407295_c0	220	359482729	XP_002274489.2	255	7.18e-24	PREDICTED: LOW QUALITY PROTEIN: midasin-like [Vitis vinifera]	--	--	--	--
comp31718_c0	252	224136478	XP_002326870.1	249	3.73e-23	autoinhibited H+ ATPase [Populus trichocarpa] >gi|222835185|gb|EEE73620.1| autoinhibited H+ ATPase [Populus trichocarpa]	P20649	172	5.19e-14	ATPase 1, plasma membrane-type OS=Arabidopsis thaliana GN=AHA1 PE=1 SV=3
comp40599_c0	1106	224128404	XP_002320321.1	443	2.55e-49	predicted protein [Populus trichocarpa] >gi|222861094|gb|EEE98636.1| predicted protein [Populus trichocarpa]	--	--	--	--
comp53251_c0	409	--	--	--	--	--	--	--	--	--
comp28216_c1	202	259479222	BAI40146.1	226	1.4e-21	glutathione S-transferase 1 [Diospyros kaki]	Q9FUS8	176	6.83e-16	Glutathione S-transferase U17 OS=Arabidopsis thaliana GN=GSTU17 PE=2 SV=1
comp35639_c0	509	225428340	XP_002279994.1	376	6.77e-42	PREDICTED: pentatricopeptide repeat-containing protein At3g46870 [Vitis vinifera]	Q9STF9	150	5.31e-11	Pentatricopeptide repeat-containing protein At3g46870 OS=Arabidopsis thaliana GN=At3g46870 PE=2 SV=1
comp170167_c0	234	224117838	XP_002331644.1	236	1.17e-21	predicted protein [Populus trichocarpa] >gi|222874040|gb|EEF11171.1| predicted protein [Populus trichocarpa]	--	--	--	--
comp51323_c0	1203	255546017	XP_002514068.1	888	1.09e-115	Charged multivesicular body protein 2a, putative [Ricinus communis] >gi|223546524|gb|EEF48022.1| Charged multivesicular body protein 2a, putative [Ricinus communis]	Q9SKI2	863	4.47e-113	Vacuolar protein sorting-associated protein 2 homolog 1 OS=Arabidopsis thaliana GN=VPS2.1 PE=1 SV=2
comp121019_c0	456	--	--	--	--	--	--	--	--	--
comp243414_c0	227	--	--	--	--	--	--	--	--	--
comp26559_c0	275	--	--	--	--	--	--	--	--	--
comp42657_c0	571	224089128	XP_002308642.1	565	9.06e-67	beta-ketoacyl-coa synthase family protein [Populus trichocarpa] >gi|222854618|gb|EEE92165.1| beta-ketoacyl-coa synthase family protein [Populus trichocarpa]	O48780	534	1.8e-63	3-ketoacyl-CoA synthase 11 OS=Arabidopsis thaliana GN=KCS11 PE=1 SV=1
comp147774_c0	204	--	--	--	--	--	--	--	--	--
comp40788_c0	855	359474491	XP_002279304.2	274	7.33e-24	PREDICTED: regulator of nonsense transcripts 1 homolog [Vitis vinifera] >gi|297742168|emb|CBI33955.3| unnamed protein product [Vitis vinifera]	Q9FJR0	190	1.23e-14	Regulator of nonsense transcripts 1 homolog OS=Arabidopsis thaliana GN=UPF1 PE=1 SV=2
comp43534_c0	1841	225449953	XP_002271029.1	2148	0	PREDICTED: glycerol-3-phosphate dehydrogenase [NAD(P)+] [Vitis vinifera] >gi|296085118|emb|CBI28613.3| unnamed protein product [Vitis vinifera]	Q8S0G4	2040	0	Probable glycerol-3-phosphate dehydrogenase [NAD(+)] 1, cytosolic OS=Oryza sativa subsp. japonica GN=Os01g0939600 PE=2 SV=1
comp74526_c0	360	--	--	--	--	--	--	--	--	--
comp123506_c0	348	225426532	XP_002278708.1	297	3.92e-30	PREDICTED: probable beta-1,3-galactosyltransferase 6 [Vitis vinifera] >gi|297742464|emb|CBI34613.3| unnamed protein product [Vitis vinifera]	Q9MAP8	159	3.71e-12	Probable beta-1,3-galactosyltransferase 6 OS=Arabidopsis thaliana GN=B3GALT6 PE=2 SV=1
comp264963_c0	240	--	--	--	--	--	--	--	--	--
comp21045_c0	421	255559800	XP_002520919.1	139	6.48e-08	conserved hypothetical protein [Ricinus communis] >gi|223539885|gb|EEF41464.1| conserved hypothetical protein [Ricinus communis]	--	--	--	--
comp27769_c0	227	--	--	--	--	--	--	--	--	--
comp48208_c0	1811	225431820	XP_002273305.1	1570	0	PREDICTED: probable polygalacturonase-like [Vitis vinifera]	A7PZL3	1012	1.1e-128	Probable polygalacturonase OS=Vitis vinifera GN=GSVIVT00026920001 PE=1 SV=1
comp2117_c0	256	60656567	AAX33301.1	335	8.64e-35	putative endo-1,4-beta-xylanase [Populus tremula x Populus tremuloides]	--	--	--	--
comp161933_c0	228	--	--	--	--	--	--	--	--	--
comp49098_c0	4282	225445782	XP_002273616.1	3424	0	PREDICTED: uncharacterized protein LOC100267388 [Vitis vinifera]	Q51UJ9	179	1.18e-11	Autophagy-related protein 11 OS=Magnaporthe oryzae (strain 70-15 / ATCC MYA-4617 / FGSC 8958) GN=ATG11 PE=3 SV=3
comp55439_c0	255	--	--	--	--	--	--	--	--	--
comp391911_c0	219	--	--	--	--	--	--	--	--	--
comp158494_c0	236	--	--	--	--	--	--	--	--	--
comp42840_c0	558	224117200	XP_002317506.1	430	4.59e-51	predicted protein [Populus trichocarpa] >gi|222860571|gb|EEE98118.1| predicted protein [Populus trichocarpa]	Q86A88	205	2.24e-19	Dynein light chain, cytoplasmic OS=Dictyostelium discoideum GN=dlcB PE=3 SV=1
comp202735_c0	202	--	--	--	--	--	--	--	--	--
comp44994_c0	1111	224071175	XP_002303369.1	947	7.89e-125	predicted protein [Populus trichocarpa] >gi|222840801|gb|EEE78348.1| predicted protein [Populus trichocarpa]	Q2TBG8	509	2.98e-60	Ubiquitin carboxyl-terminal hydrolase isozyme L3 OS=Bos taurus GN=UCHL3 PE=2 SV=1
comp35251_c0	553	296087322	CBI33696.3	335	2.65e-33	unnamed protein product [Vitis vinifera]	--	--	--	--
comp35712_c0	277	255576521	XP_002529152.1	222	1.11e-19	conserved hypothetical protein [Ricinus communis] >gi|223531431|gb|EEF33265.1| conserved hypothetical protein [Ricinus communis]	Q7XYY2	171	8.32e-14	Mediator of RNA polymerase II transcription subunit 25 OS=Arabidopsis thaliana GN=MED25 PE=1 SV=1
comp46289_c1	1352	225442581	XP_002279139.1	1679	0	PREDICTED: acyl-CoA synthetase family member 3, mitochondrial-like [Vitis vinifera]	Q8H151	1580	0	Malonate--CoA ligase OS=Arabidopsis thaliana GN=AAE13 PE=1 SV=1
comp25179_c0	2239	225434674	XP_002279757.1	2413	0	PREDICTED: periplasmic beta-glucosidase-like [Vitis vinifera]	Q23892	662	4.35e-73	Lysosomal beta glucosidase OS=Dictyostelium discoideum GN=gluA PE=1 SV=2
comp34579_c0	263	--	--	--	--	--	--	--	--	--
comp49415_c0	1651	359493983	XP_002283596.2	1136	1.11e-140	PREDICTED: probable leucine-rich repeat receptor-like serine/threonine-protein kinase At3g14840-like [Vitis vinifera]	C0LGN2	932	6.22e-112	Probable leucine-rich repeat receptor-like serine/threonine-protein kinase At3g14840 OS=Arabidopsis thaliana GN=LRR-RLK PE=1 SV=1
comp42682_c0	933	225437366	XP_002268658.1	147	2.57e-08	PREDICTED: uncharacterized protein LOC100241933 [Vitis vinifera]	--	--	--	--
comp101648_c0	221	255544986	XP_002513554.1	328	1.3e-33	glutamate synthase, putative [Ricinus communis] >gi|223547462|gb|EEF48957.1| glutamate synthase, putative [Ricinus communis]	Q9LV03	318	1.82e-33	Glutamate synthase 1 [NADH], chloroplastic OS=Arabidopsis thaliana GN=GLT1 PE=1 SV=2
comp31520_c0	1400	224132304	XP_002321306.1	1574	0	predicted protein [Populus trichocarpa] >gi|222862079|gb|EEE99621.1| predicted protein [Populus trichocarpa]	Q8VZG8	1011	1.74e-124	Probable LRR receptor-like serine/threonine-protein kinase At4g08850 OS=Arabidopsis thaliana GN=At4g08850 PE=1 SV=3
comp52594_c0	1334	224056857	XP_002299058.1	936	5.76e-121	predicted protein [Populus trichocarpa] >gi|222846316|gb|EEE83863.1| predicted protein [Populus trichocarpa]	Q84W65	870	2.53e-111	SufE-like protein, chloroplastic OS=Arabidopsis thaliana GN=EMB1374 PE=1 SV=2
comp110860_c0	691	147796443	CAN74819.1	322	2.75e-44	hypothetical protein VITISV_034590 [Vitis vinifera]	--	--	--	--
comp22376_c0	264	50844675	AAT84459.1	149	6.09e-11	cytochrome b5 isoform Cb5-B [Vernicia fordii]	O04354	138	1.54e-10	Cytochrome b5 OS=Borago officinalis PE=2 SV=1
comp27914_c0	339	--	--	--	--	--	--	--	--	--
comp26164_c0	243	321268097	ADW78851.1	400	4.57e-46	putative galactinol synthase [Solanum tuberosum]	O22893	399	7.38e-47	Galactinol synthase 1 OS=Arabidopsis thaliana GN=GOLS1 PE=1 SV=1
comp194548_c0	381	--	--	--	--	--	--	--	--	--
comp101880_c0	213	255600713	XP_002537517.1	236	6.81e-23	conserved hypothetical protein [Ricinus communis] >gi|223516062|gb|EEF24866.1| conserved hypothetical protein [Ricinus communis]	Q9SNC3	225	6.68e-22	Fasciclin-like arabinogalactan protein 4 OS=Arabidopsis thaliana GN=FLA4 PE=1 SV=1
comp308762_c0	231	--	--	--	--	--	--	--	--	--
comp44446_c0	2860	359474639	XP_002265359.2	1748	0	PREDICTED: cyclin-dependent kinase F-4-like [Vitis vinifera] >gi|296088459|emb|CBI37450.3| unnamed protein product [Vitis vinifera]	Q6Z8C8	1392	0	Cyclin-dependent kinase F-4 OS=Oryza sativa subsp. japonica GN=CDKF-4 PE=2 SV=1
comp49128_c0	2905	255552969	XP_002517527.1	2797	0	ATP-dependent transporter, putative [Ricinus communis] >gi|223543159|gb|EEF44691.1| ATP-dependent transporter, putative [Ricinus communis]	Q9M1H3	2702	0	ABC transporter F family member 4 OS=Arabidopsis thaliana GN=ABCF4 PE=2 SV=1
comp115059_c0	327	255549038	XP_002515575.1	173	7.92e-13	UDP-glucuronosyltransferase, putative [Ricinus communis] >gi|223545519|gb|EEF47024.1| UDP-glucuronosyltransferase, putative [Ricinus communis]	Q9LME8	147	1.46e-10	UDP-glycosyltransferase 85A7 OS=Arabidopsis thaliana GN=UGT85A7 PE=2 SV=1
comp28283_c0	255	--	--	--	--	--	--	--	--	--
comp48750_c0	2513	359488786	XP_002271518.2	2597	0	PREDICTED: uncharacterized protein LOC100245845 [Vitis vinifera]	--	--	--	--
comp42223_c0	1072	297795569	XP_002865669.1	967	1.8e-128	60S ribosomal protein L13A [Arabidopsis lyrata subsp. lyrata] >gi|297311504|gb|EFH41928.1| 60S ribosomal protein L13A [Arabidopsis lyrata subsp. lyrata]	Q9FKC0	962	5.22e-129	60S ribosomal protein L13a-4 OS=Arabidopsis thaliana GN=RPL13AD PE=2 SV=1
comp26584_c0	508	--	--	--	--	--	--	--	--	--
comp70792_c0	355	--	--	--	--	--	--	--	--	--
comp49159_c1	606	--	--	--	--	--	--	--	--	--
comp48337_c1	1310	255558007	XP_002520032.1	1174	1.01e-146	Cellulose synthase A catalytic subunit 3 [UDP-forming], putative [Ricinus communis] >gi|223540796|gb|EEF42356.1| Cellulose synthase A catalytic subunit 3 [UDP-forming], putative [Ricinus communis]	Q9M9M4	996	6.76e-122	Cellulose synthase-like protein D3 OS=Arabidopsis thaliana GN=CSLD3 PE=1 SV=1
comp37766_c0	337	296083283	CBI22919.3	185	3.17e-14	unnamed protein product [Vitis vinifera]	--	--	--	--
comp39790_c0	625	255569869	XP_002525898.1	136	1.73e-07	hypothetical protein RCOM_0540750 [Ricinus communis] >gi|223534812|gb|EEF36502.1| hypothetical protein RCOM_0540750 [Ricinus communis]	--	--	--	--
comp123295_c0	292	63087726	CAI93178.1	296	1.7e-30	glycosyltransferase [Populus balsamifera]	Q9ZQC6	254	6.82e-26	Probable beta-1,4-xylosyltransferase IRX9 OS=Arabidopsis thaliana GN=IRX9 PE=2 SV=1
comp39077_c0	1774	296087683	CBI34939.3	1776	0	unnamed protein product [Vitis vinifera]	Q86K80	298	2.87e-27	UPF0420 protein OS=Dictyostelium discoideum GN=DDB_G0277179 PE=3 SV=1
comp1030_c0	287	224134118	XP_002327760.1	382	6.11e-42	predicted protein [Populus trichocarpa] >gi|222836845|gb|EEE75238.1| predicted protein [Populus trichocarpa] >gi|347466555|gb|AEO97190.1| endo-1,4-beta-glucanase [Populus trichocarpa] >gi|347466609|gb|AEO97217.1| endo-1,4-beta-glucanase [Populus trichocarpa]	Q69SG5	348	1.92e-38	Endoglucanase 24 OS=Oryza sativa subsp. japonica GN=Os09g0533900 PE=2 SV=1
comp141243_c0	487	357441055	XP_003590805.1	637	2.64e-80	Peptide transporter PTR3-A [Medicago truncatula] >gi|355479853|gb|AES61056.1| Peptide transporter PTR3-A [Medicago truncatula]	Q9FNL7	623	2.3e-76	Peptide transporter PTR3-A OS=Arabidopsis thaliana GN=PTR3-A PE=2 SV=1
comp147678_c0	230	--	--	--	--	--	--	--	--	--
comp20573_c0	549	--	--	--	--	--	--	--	--	--
comp22237_c0	611	255556318	XP_002519193.1	290	2.11e-30	conserved hypothetical protein [Ricinus communis] >gi|223541508|gb|EEF43057.1| conserved hypothetical protein [Ricinus communis]	--	--	--	--
comp157881_c0	286	406863564	EKD16611.1	447	4.31e-50	cAMP-mediated signaling protein Sok1 [Marssonina brunnea f. sp. 'multigermtubi' MB_m1]	--	--	--	--
comp71384_c0	278	224060269	XP_002300115.1	204	2.28e-19	predicted protein [Populus trichocarpa] >gi|222847373|gb|EEE84920.1| predicted protein [Populus trichocarpa]	--	--	--	--
comp22904_c0	959	225463402	XP_002273897.1	603	1.5e-74	PREDICTED: putative pterin-4-alpha-carbinolamine dehydratase isoform 1 [Vitis vinifera] >gi|297740640|emb|CBI30822.3| unnamed protein product [Vitis vinifera]	C1DQH9	242	2.01e-23	Putative pterin-4-alpha-carbinolamine dehydratase OS=Azotobacter vinelandii (strain DJ / ATCC BAA-1303) GN=Avin_34660 PE=3 SV=1
comp78441_c0	393	--	--	--	--	--	--	--	--	--
comp37614_c0	419	--	--	--	--	--	--	--	--	--
comp8031_c0	368	--	--	--	--	--	--	--	--	--
comp74610_c0	442	--	--	--	--	--	--	--	--	--
comp193194_c0	417	297743855	CBI36825.3	517	2.24e-60	unnamed protein product [Vitis vinifera]	P0C0M3	419	2.79e-47	Probable indole-3-acetic acid-amido synthetase GH3.11 OS=Oryza sativa subsp. japonica GN=GH3.11 PE=2 SV=1
comp260109_c0	319	13518491	NP_084849.1	562	5.97e-72	NADH dehydrogenase subunit I [Lotus japonicus] >gi|31563216|sp|Q9BBP0.1|NDHI_LOTJA RecName: Full=NAD(P)H-quinone oxidoreductase subunit I, chloroplastic; AltName: Full=NAD(P)H dehydrogenase subunit I; Short=NDH subunit I; AltName: Full=NADH-plastoquinone oxidoreductase subunit I >gi|13359032|dbj|BAB33249.1| NADH dehydrogenase subunit [Lotus japonicus]	Q9BBP0	562	4.03e-73	NAD(P)H-quinone oxidoreductase subunit I, chloroplastic OS=Lotus japonicus GN=ndhI PE=3 SV=1
comp164463_c0	232	--	--	--	--	--	--	--	--	--
comp31347_c0	518	255557552	XP_002519806.1	351	2.09e-36	serine hydroxymethyltransferase, putative [Ricinus communis] >gi|223541045|gb|EEF42602.1| serine hydroxymethyltransferase, putative [Ricinus communis]	Q54EW1	155	4.43e-11	Serine hydroxymethyltransferase 2 OS=Dictyostelium discoideum GN=shmt2 PE=3 SV=1
comp27040_c0	333	--	--	--	--	--	--	--	--	--
comp31651_c0	689	296089783	CBI39602.3	516	3.35e-58	unnamed protein product [Vitis vinifera]	--	--	--	--
comp318098_c0	234	297733692	CBI14939.3	299	1.49e-31	unnamed protein product [Vitis vinifera]	--	--	--	--
comp35911_c0	558	--	--	--	--	--	--	--	--	--
comp52022_c0	215	--	--	--	--	--	--	--	--	--
comp38280_c0	527	--	--	--	--	--	--	--	--	--
comp27510_c0	394	224085670	XP_002307658.1	225	2.84e-21	predicted protein [Populus trichocarpa] >gi|118485504|gb|ABK94606.1| unknown [Populus trichocarpa] >gi|222857107|gb|EEE94654.1| predicted protein [Populus trichocarpa]	Q9SIM4	215	5.42e-21	60S ribosomal protein L14-1 OS=Arabidopsis thaliana GN=RPL14A PE=2 SV=1
comp20688_c0	610	255581829	XP_002531715.1	275	2.28e-28	Cytochrome c oxidase copper chaperone, putative [Ricinus communis] >gi|223528658|gb|EEF30674.1| Cytochrome c oxidase copper chaperone, putative [Ricinus communis]	Q54ID0	178	1.01e-15	Cytochrome c oxidase copper chaperone OS=Dictyostelium discoideum GN=cox17 PE=3 SV=1
comp101545_c0	244	--	--	--	--	--	--	--	--	--
comp46454_c0	2406	255543060	XP_002512593.1	2032	0	Glycerol uptake protein, putative [Ricinus communis] >gi|223548554|gb|EEF50045.1| Glycerol uptake protein, putative [Ricinus communis]	P53154	715	3.43e-82	Glycerol uptake protein 1 OS=Saccharomyces cerevisiae (strain ATCC 204508 / S288c) GN=GUP1 PE=1 SV=1
comp4107_c0	238	--	--	--	--	--	--	--	--	--
comp40817_c0	319	--	--	--	--	--	--	--	--	--
comp139049_c0	300	255570386	XP_002526152.1	446	1.92e-52	conserved hypothetical protein [Ricinus communis] >gi|223534529|gb|EEF36228.1| conserved hypothetical protein [Ricinus communis]	P87055	168	6.2e-14	Uncharacterized protein C57A10.07 OS=Schizosaccharomyces pombe (strain 972 / ATCC 24843) GN=SPAC57A10.07 PE=2 SV=1
comp26302_c0	333	359474871	XP_002277289.2	458	1.55e-50	PREDICTED: uncharacterized protein LOC100264071 [Vitis vinifera]	--	--	--	--
comp25606_c0	448	224066893	XP_002302266.1	485	1.38e-57	predicted protein [Populus trichocarpa] >gi|222843992|gb|EEE81539.1| predicted protein [Populus trichocarpa]	--	--	--	--
comp145416_c0	300	--	--	--	--	--	--	--	--	--
comp22864_c0	796	--	--	--	--	--	--	--	--	--
comp56816_c0	450	224137102	XP_002327022.1	169	2.39e-12	predicted protein [Populus trichocarpa] >gi|222835337|gb|EEE73772.1| predicted protein [Populus trichocarpa]	--	--	--	--
comp82639_c0	912	297737630	CBI26831.3	843	4.24e-109	unnamed protein product [Vitis vinifera]	F4IAW1	736	6.89e-94	UDP-3-O-[3-hydroxymyristoyl] N-acetylglucosamine deacetylase 5 OS=Arabidopsis thaliana GN=LPXC5 PE=2 SV=2
comp122694_c0	241	--	--	--	--	--	--	--	--	--
comp36386_c1	303	--	--	--	--	--	--	--	--	--
comp25559_c0	333	--	--	--	--	--	--	--	--	--
comp43338_c1	646	--	--	--	--	--	--	--	--	--
comp37487_c0	2145	359496575	XP_002271481.2	1412	5.26e-172	PREDICTED: uncharacterized protein LOC100263747 [Vitis vinifera]	Q755J9	178	4.13e-12	Vacuolar protein sorting-associated protein 27 OS=Ashbya gossypii (strain ATCC 10895 / CBS 109.51 / FGSC 9923 / NRRL Y-1056) GN=VPS27 PE=3 SV=1
comp38695_c0	717	224117042	XP_002331815.1	633	2.98e-80	predicted protein [Populus trichocarpa] >gi|222874511|gb|EEF11642.1| predicted protein [Populus trichocarpa]	--	--	--	--
comp129899_c0	267	297744776	CBI38044.3	441	8.01e-51	unnamed protein product [Vitis vinifera]	Q9C5X3	424	9.47e-49	SNARE-interacting protein KEULE OS=Arabidopsis thaliana GN=KEU PE=1 SV=2
comp47226_c0	1682	225442781	XP_002285217.1	1606	0	PREDICTED: uncharacterized protein LOC100241221 [Vitis vinifera]	Q0WP36	1369	0	Molybdate transporter 2 OS=Arabidopsis thaliana GN=MOT2 PE=1 SV=2
comp131976_c0	385	225432704	XP_002278798.1	274	1.3e-26	PREDICTED: uncharacterized protein LOC100254579 [Vitis vinifera]	Q9SKZ5	231	1.89e-21	Folate-biopterin transporter 1, chloroplastic OS=Arabidopsis thaliana GN=At2g32040 PE=2 SV=2
comp19694_c0	222	--	--	--	--	--	--	--	--	--
comp63023_c0	284	--	--	--	--	--	--	--	--	--
comp36592_c0	599	255572230	XP_002527054.1	128	1.3e-07	conserved hypothetical protein [Ricinus communis] >gi|255572234|ref|XP_002527056.1| conserved hypothetical protein [Ricinus communis] >gi|255588670|ref|XP_002534680.1| conserved hypothetical protein [Ricinus communis] >gi|223524778|gb|EEF27705.1| conserved hypothetical protein [Ricinus communis] >gi|223533559|gb|EEF35298.1| conserved hypothetical protein [Ricinus communis] >gi|223533561|gb|EEF353…	--	--	--	--
comp26422_c1	254	--	--	--	--	--	--	--	--	--
comp221658_c0	245	361067939	AEW08281.1	366	4.78e-43	Pinus taeda anonymous locus 2_5438_01 genomic sequence >gi|383140130|gb|AFG51347.1| Pinus taeda anonymous locus 2_5438_01 genomic sequence >gi|383140132|gb|AFG51348.1| Pinus taeda anonymous locus 2_5438_01 genomic sequence >gi|383140134|gb|AFG51349.1| Pinus taeda anonymous locus 2_5438_01 genomic sequence >gi|383140136|gb|AFG51350.1| Pinus taeda anonymous locus 2_5438_01 genomic sequence >gi|3831…	--	--	--	--
comp46363_c0	803	93280152	ABF06704.1	415	2.06e-47	Joka20 [Nicotiana plumbaginifolia]	P36688	409	2.82e-47	50S ribosomal protein L12, chloroplastic OS=Nicotiana sylvestris PE=2 SV=1
comp37800_c0	217	--	--	--	--	--	--	--	--	--
comp18465_c0	405	147815100	CAN76892.1	218	4.35e-18	hypothetical protein VITISV_005356 [Vitis vinifera]	--	--	--	--
comp33558_c0	2300	225470070	XP_002269458.1	547	1.86e-59	PREDICTED: uncharacterized protein LOC100259805 [Vitis vinifera] >gi|147866927|emb|CAN83059.1| hypothetical protein VITISV_010304 [Vitis vinifera]	--	--	--	--
comp46735_c0	2297	254028670	ACT53268.1	2506	0	transport inhibitor response 1 [Nicotiana tabacum]	Q570C0	2429	0	Protein TRANSPORT INHIBITOR RESPONSE 1 OS=Arabidopsis thaliana GN=TIR1 PE=1 SV=2
comp29238_c0	690	224063064	XP_002300979.1	136	4.64e-07	predicted protein [Populus trichocarpa] >gi|222842705|gb|EEE80252.1| predicted protein [Populus trichocarpa]	--	--	--	--
comp36851_c0	1437	225446553	XP_002279537.1	1427	0	PREDICTED: uncharacterized protein HI_0077-like [Vitis vinifera]	P43935	366	4.34e-38	Uncharacterized protein HI_0077 OS=Haemophilus influenzae (strain ATCC 51907 / DSM 11121 / KW20 / Rd) GN=HI_0077 PE=4 SV=1
comp34598_c0	497	357519623	XP_003630100.1	638	3.54e-76	ABC transporter-like protein [Medicago truncatula] >gi|355524122|gb|AET04576.1| ABC transporter-like protein [Medicago truncatula]	P73627	291	2.94e-29	Uncharacterized protein sll1770 OS=Synechocystis sp. (strain PCC 6803 / Kazusa) GN=sll1770 PE=3 SV=1
comp31903_c0	262	123548	P27396.1	291	1.7e-31	RecName: Full=17.8 kDa class I heat shock protein; AltName: Full=Clone DCHSP17.7 >gi|18353|emb|CAA37847.1| heat shock protein [Daucus carota]	P27396	291	1.15e-32	17.8 kDa class I heat shock protein OS=Daucus carota PE=3 SV=1
comp35211_c0	1639	147846506	CAN83760.1	1977	0	hypothetical protein VITISV_043742 [Vitis vinifera] >gi|229609819|gb|ACQ83525.1| CBL-interacting protein kinase 09 [Vitis vinifera]	Q9LDI3	1811	0	CBL-interacting serine/threonine-protein kinase 24 OS=Arabidopsis thaliana GN=CIPK24 PE=1 SV=1
comp2012_c0	241	--	--	--	--	--	--	--	--	--
comp46544_c0	1689	296082252	CBI21257.3	176	4.13e-12	unnamed protein product [Vitis vinifera]	--	--	--	--
comp122393_c0	221	--	--	--	--	--	--	--	--	--
comp44975_c0	653	--	--	--	--	--	--	--	--	--
comp110157_c0	568	--	--	--	--	--	--	--	--	--
comp20634_c0	375	--	--	--	--	--	--	--	--	--
comp30854_c0	419	225431281	XP_002268784.1	629	6.23e-76	PREDICTED: pentatricopeptide repeat-containing protein At5g44230-like [Vitis vinifera]	Q9FFG8	491	4.35e-57	Pentatricopeptide repeat-containing protein At5g44230 OS=Arabidopsis thaliana GN=PCMP-H17 PE=2 SV=1
comp232191_c0	232	359489512	XP_002272077.2	195	4.81e-16	PREDICTED: receptor-like serine/threonine-protein kinase At2g45590-like [Vitis vinifera]	O64639	148	5e-11	Receptor-like serine/threonine-protein kinase At2g45590 OS=Arabidopsis thaliana GN=At2g45590 PE=2 SV=1
comp29309_c0	509	--	--	--	--	--	--	--	--	--
comp48798_c0	2390	225427718	XP_002274534.1	3435	0	PREDICTED: DNA replication licensing factor MCM4 [Vitis vinifera]	P29458	1781	0	DNA replication licensing factor mcm4 OS=Schizosaccharomyces pombe (strain 972 / ATCC 24843) GN=mcm4 PE=1 SV=2
comp163440_c0	293	297745052	CBI38644.3	307	3.82e-31	unnamed protein product [Vitis vinifera]	Q8TCT0	117	9.12e-07	Ceramide kinase OS=Homo sapiens GN=CERK PE=1 SV=1
comp36237_c0	905	255576633	XP_002529206.1	671	2.69e-85	Regulator of ribonuclease activity A, putative [Ricinus communis] >gi|223531324|gb|EEF33162.1| Regulator of ribonuclease activity A, putative [Ricinus communis]	Q9FH13	614	8.64e-78	Regulator of ribonuclease-like protein 3 OS=Arabidopsis thaliana GN=At5g56260 PE=2 SV=1
comp35173_c0	452	--	--	--	--	--	--	--	--	--
comp36695_c0	235	356543766	XP_003540331.1	140	1.28e-08	PREDICTED: G-type lectin S-receptor-like serine/threonine-protein kinase At2g19130-like [Glycine max]	--	--	--	--
comp45488_c0	1683	388490814	AFK33473.1	621	5.32e-73	unknown [Medicago truncatula]	--	--	--	--
comp30609_c0	226	--	--	--	--	--	--	--	--	--
comp149865_c0	325	224107955	XP_002314667.1	477	1.26e-54	sulfate/bicarbonate/oxalate exchanger and transporter sat-1 [Populus trichocarpa] >gi|222863707|gb|EEF00838.1| sulfate/bicarbonate/oxalate exchanger and transporter sat-1 [Populus trichocarpa]	Q9SV13	424	2.5e-48	Sulfate transporter 3.1 OS=Arabidopsis thaliana GN=SULTR3;1 PE=2 SV=1
comp309313_c0	223	406864397	EKD17442.1	361	7.12e-41	hypothetical protein MBM_04303 [Marssonina brunnea f. sp. 'multigermtubi' MB_m1]	Q9P7B4	144	3.41e-11	Uncharacterized oxidoreductase C521.03 OS=Schizosaccharomyces pombe (strain 972 / ATCC 24843) GN=SPAC521.03 PE=1 SV=1
comp36003_c0	712	255546143	XP_002514131.1	313	4.46e-33	conserved hypothetical protein [Ricinus communis] >gi|223546587|gb|EEF48085.1| conserved hypothetical protein [Ricinus communis]	--	--	--	--
comp26390_c0	416	--	--	--	--	--	--	--	--	--
comp13826_c0	251	--	--	--	--	--	--	--	--	--
comp48675_c0	2155	359488293	XP_003633736.1	1546	0	PREDICTED: uncharacterized protein LOC100853921 [Vitis vinifera]	A0JMW6	152	5.81e-09	Transmembrane protein 214-A OS=Xenopus laevis GN=tmem214-a PE=2 SV=1
comp45081_c0	715	302142098	CBI19301.3	489	8.82e-58	unnamed protein product [Vitis vinifera]	Q6EP49	387	8.44e-44	MADS-box transcription factor 27 OS=Oryza sativa subsp. japonica GN=MADS27 PE=2 SV=2
comp37428_c0	1169	224142856	XP_002335976.1	1415	0	predicted protein [Populus trichocarpa] >gi|222836542|gb|EEE74949.1| predicted protein [Populus trichocarpa]	Q80SY6	640	6.25e-78	Adenosine deaminase-like protein OS=Mus musculus GN=Adal PE=2 SV=1
comp37940_c1	610	350535176	NP_001234692.1	395	9.2e-43	protein phosphatase 2C AHG3 homolog [Solanum lycopersicum] >gi|258546338|dbj|BAI39596.1| protein phosphatase 2C AHG3 homolog [Solanum lycopersicum]	P49598	307	1.93e-31	Protein phosphatase 2C 37 OS=Arabidopsis thaliana GN=PP2CA PE=1 SV=1
comp172643_c0	357	406863524	EKD16571.1	456	8.91e-56	hypothetical protein MBM_05040 [Marssonina brunnea f. sp. 'multigermtubi' MB_m1]	Q6YFE4	356	4.37e-42	Monothiol glutaredoxin-5, mitochondrial OS=Lachancea kluyveri GN=GRX5 PE=3 SV=1
comp159972_c0	253	--	--	--	--	--	--	--	--	--
comp36788_c0	368	398025469	AFO70206.1	596	4.1e-71	putative potassium transporter KUP6, partial [Alternanthera philoxeroides]	Q6YWQ4	559	1.48e-66	Potassium transporter 25 OS=Oryza sativa subsp. japonica GN=HAK25 PE=2 SV=1
comp141902_c0	535	--	--	--	--	--	--	--	--	--
comp174856_c0	582	297735762	CBI18449.3	789	1.31e-93	unnamed protein product [Vitis vinifera]	Q00416	370	1.28e-38	Helicase SEN1 OS=Saccharomyces cerevisiae (strain ATCC 204508 / S288c) GN=SEN1 PE=1 SV=2
comp194038_c0	369	225438607	XP_002280782.1	289	4.59e-29	PREDICTED: transcription factor TGA1 [Vitis vinifera]	Q39162	270	1.37e-27	Transcription factor TGA4 OS=Arabidopsis thaliana GN=TGA4 PE=1 SV=2
comp78492_c0	222	--	--	--	--	--	--	--	--	--
comp35223_c0	792	147785392	CAN68680.1	222	1.09e-19	hypothetical protein VITISV_041943 [Vitis vinifera]	--	--	--	--
comp568488_c0	244	400594254	EJP62110.1	391	1.91e-42	Plasma membrane ATPase (Proton pump) [Beauveria bassiana ARSEF 2860]	P07038	358	4.07e-39	Plasma membrane ATPase OS=Neurospora crassa (strain ATCC 24698 / 74-OR23-1A / CBS 708.71 / DSM 1257 / FGSC 987) GN=pma-1 PE=1 SV=1
comp36106_c0	273	--	--	--	--	--	--	--	--	--
comp137315_c0	318	268326822	CAT00082.1	408	7.59e-46	hydroxycinnamoyl-CoA shikimate/quinate hydroxycinnamoyl transferase [Coffea arabica]	Q94CD1	385	1.38e-43	Omega-hydroxypalmitate O-feruloyl transferase OS=Arabidopsis thaliana GN=HHT1 PE=1 SV=1
comp34135_c0	321	119367488	ABL67658.1	316	1.09e-34	putative multiple stress-responsive zinc-finger protein [Citrus hybrid cultivar]	Q6H7P8	312	3.04e-35	Zinc finger A20 and AN1 domain-containing stress-associated protein 4 OS=Oryza sativa subsp. japonica GN=SAP4 PE=2 SV=1
comp197687_c0	284	297726841	NP_001175784.1	161	3.07e-11	Os09g0334900 [Oryza sativa Japonica Group] >gi|50252358|dbj|BAD28446.1| ankyrin repeat family protein-like [Oryza sativa Japonica Group] >gi|50252564|dbj|BAD28737.1| ankyrin repeat family protein-like [Oryza sativa Japonica Group] >gi|125605281|gb|EAZ44317.1| hypothetical protein OsJ_28939 [Oryza sativa Japonica Group] >gi|255678798|dbj|BAH94512.1| Os09g0334900 [Oryza sativa Japonica Group]	--	--	--	--
comp42139_c0	1958	225461181	XP_002280309.1	1998	0	PREDICTED: organic cation transporter protein-like [Vitis vinifera]	Q9LHQ6	1837	0	Organic cation/carnitine transporter 4 OS=Arabidopsis thaliana GN=OCT4 PE=2 SV=1
comp37053_c0	826	297733835	CBI15082.3	668	3.92e-82	unnamed protein product [Vitis vinifera]	--	--	--	--
comp22952_c0	1337	297744369	CBI37339.3	421	1.22e-45	unnamed protein product [Vitis vinifera]	--	--	--	--
comp43236_c0	679	359478967	XP_003632197.1	380	9.21e-44	PREDICTED: uncharacterized protein LOC100854232 isoform 1 [Vitis vinifera] >gi|359478969|ref|XP_003632198.1| PREDICTED: uncharacterized protein LOC100854232 isoform 2 [Vitis vinifera] >gi|297746099|emb|CBI16155.3| unnamed protein product [Vitis vinifera]	--	--	--	--
comp20533_c0	206	34811740	AAQ82703.1	279	8.98e-29	potyviral capsid protein interacting protein 2b [Nicotiana tabacum]	Q9D832	182	2.87e-16	DnaJ homolog subfamily B member 4 OS=Mus musculus GN=Dnajb4 PE=2 SV=1
comp20935_c0	1195	225450630	XP_002278172.1	1335	5.77e-178	PREDICTED: pentatricopeptide repeat-containing protein At5g16420, mitochondrial [Vitis vinifera] >gi|296089757|emb|CBI39576.3| unnamed protein product [Vitis vinifera]	Q9FFE3	1178	4.62e-156	Pentatricopeptide repeat-containing protein At5g16420, mitochondrial OS=Arabidopsis thaliana GN=At5g16420 PE=2 SV=1
comp46799_c0	1724	255546185	XP_002514152.1	1377	0	Grave disease carrier protein, putative [Ricinus communis] >gi|223546608|gb|EEF48106.1| Grave disease carrier protein, putative [Ricinus communis]	O04619	547	2.78e-62	Mitochondrial adenine nucleotide transporter ADNT1 OS=Arabidopsis thaliana GN=ADNT1 PE=2 SV=1
comp32894_c0	314	217073618	ACJ85169.1	510	2.99e-63	unknown [Medicago truncatula]	P49363	523	3.24e-64	Aminomethyltransferase, mitochondrial OS=Flaveria pringlei GN=GDCST PE=2 SV=1
comp90675_c0	419	--	--	--	--	--	--	--	--	--
comp28960_c0	687	255645463	ACU23227.1	392	5.22e-44	unknown [Glycine max]	Q9LUA9	393	1.74e-43	Zinc finger protein CONSTANS-LIKE 10 OS=Arabidopsis thaliana GN=COL10 PE=1 SV=1
comp47071_c1	312	--	--	--	--	--	--	--	--	--
comp303951_c0	243	224062864	XP_002300908.1	382	1.87e-43	predicted protein [Populus trichocarpa] >gi|222842634|gb|EEE80181.1| predicted protein [Populus trichocarpa]	Q9ZVM9	277	1.32e-28	Probable serine/threonine-protein kinase At1g54610 OS=Arabidopsis thaliana GN=At1g54610 PE=1 SV=1
comp36117_c0	571	--	--	--	--	--	--	--	--	--
comp75895_c0	417	--	--	--	--	--	--	--	--	--
comp40010_c0	1271	225453038	XP_002266453.1	933	3.62e-121	PREDICTED: uncharacterized protein LOC100243269 [Vitis vinifera] >gi|302143637|emb|CBI22390.3| unnamed protein product [Vitis vinifera]	--	--	--	--
comp43203_c0	1978	359483574	XP_002269681.2	890	1.32e-107	PREDICTED: transcription factor GTE9-like [Vitis vinifera]	Q9LS28	359	3.9e-35	Transcription factor GTE12 OS=Arabidopsis thaliana GN=GTE12 PE=2 SV=2
comp7324_c0	232	--	--	--	--	--	--	--	--	--
comp300867_c0	231	406866230	EKD19270.1	382	7.69e-43	dihydrouridine synthase [Marssonina brunnea f. sp. 'multigermtubi' MB_m1]	P53720	168	5.13e-14	tRNA-dihydrouridine(20) synthase [NAD(P)+] OS=Saccharomyces cerevisiae (strain ATCC 204508 / S288c) GN=SMM1 PE=1 SV=1
comp336880_c0	219	406859828	EKD12891.1	204	3.7e-17	guanyl-nucleotide exchange factor [Marssonina brunnea f. sp. 'multigermtubi' MB_m1]	--	--	--	--
comp41800_c0	469	289540935	ADD09606.1	815	6.15e-100	kinesin-related protein [Trifolium repens]	Q6S001	436	3.48e-49	Kinesin-related protein 11 OS=Dictyostelium discoideum GN=kif11 PE=3 SV=1
comp36138_c0	1012	356526999	XP_003532102.1	485	7.68e-57	PREDICTED: 50S ribosomal protein L14-like isoform 1 [Glycine max] >gi|356527001|ref|XP_003532103.1| PREDICTED: 50S ribosomal protein L14-like isoform 2 [Glycine max] >gi|356527003|ref|XP_003532104.1| PREDICTED: 50S ribosomal protein L14-like isoform 3 [Glycine max]	B0T2D2	313	2.31e-33	50S ribosomal protein L14 OS=Caulobacter sp. (strain K31) GN=rplN PE=3 SV=1
comp93317_c0	518	224116716	XP_002331860.1	629	2.16e-78	predicted protein [Populus trichocarpa] >gi|222875378|gb|EEF12509.1| predicted protein [Populus trichocarpa]	--	--	--	--
comp231798_c0	282	--	--	--	--	--	--	--	--	--
comp35558_c0	240	224143772	XP_002325070.1	251	1.07e-23	predicted protein [Populus trichocarpa] >gi|222866504|gb|EEF03635.1| predicted protein [Populus trichocarpa]	--	--	--	--
comp172851_c0	239	--	--	--	--	--	--	--	--	--
comp41288_c1	1795	356525465	XP_003531345.1	1950	0	PREDICTED: probable LRR receptor-like serine/threonine-protein kinase At5g10290-like [Glycine max]	C0LGT1	1763	0	Probable LRR receptor-like serine/threonine-protein kinase At5g10290 OS=Arabidopsis thaliana GN=At5g10290 PE=1 SV=1
comp332596_c0	255	296084590	CBI25611.3	320	5.8e-33	unnamed protein product [Vitis vinifera]	P33992	154	1.29e-11	DNA replication licensing factor MCM5 OS=Homo sapiens GN=MCM5 PE=1 SV=5
comp34035_c0	424	356551480	XP_003544102.1	150	2.23e-09	PREDICTED: ATP-dependent zinc metalloprotease FTSH 11, chloroplastic/mitochondrial-like [Glycine max]	Q9FGM0	131	4.14e-08	ATP-dependent zinc metalloprotease FTSH 11, chloroplastic/mitochondrial OS=Arabidopsis thaliana GN=FTSH11 PE=1 SV=1
comp33905_c0	206	--	--	--	--	--	--	--	--	--
comp117099_c0	1108	225454359	XP_002276054.1	1168	3.73e-150	PREDICTED: uncharacterized protein LOC100258534 [Vitis vinifera]	--	--	--	--
comp222041_c0	203	--	--	--	--	--	--	--	--	--
comp38804_c0	875	225432426	XP_002278120.1	470	5.07e-56	PREDICTED: NADH dehydrogenase [ubiquinone] 1 alpha subcomplex subunit 8-B isoform 2 [Vitis vinifera] >gi|225432428|ref|XP_002278102.1| PREDICTED: NADH dehydrogenase [ubiquinone] 1 alpha subcomplex subunit 8-B isoform 1 [Vitis vinifera] >gi|297736935|emb|CBI26136.3| unnamed protein product [Vitis vinifera]	Q8LGE7	425	1.69e-50	NADH dehydrogenase [ubiquinone] 1 alpha subcomplex subunit 8-B OS=Arabidopsis thaliana GN=At5g18800 PE=2 SV=1
comp166703_c0	272	--	--	--	--	--	--	--	--	--
comp48558_c0	2156	297742360	CBI34509.3	2151	0	unnamed protein product [Vitis vinifera]	P52410	1803	0	3-oxoacyl-[acyl-carrier-protein] synthase I, chloroplastic OS=Arabidopsis thaliana GN=KAS1 PE=1 SV=2
comp27581_c0	369	--	--	--	--	--	--	--	--	--
comp19164_c0	201	--	--	--	--	--	--	--	--	--
comp2173_c0	235	--	--	--	--	--	--	--	--	--
comp205157_c0	290	225470686	XP_002263312.1	247	1.03e-22	PREDICTED: uncharacterized protein LOC100261746 [Vitis vinifera]	P0CO44	164	6.3e-13	Branchpoint-bridging protein OS=Cryptococcus neoformans var. neoformans serotype D (strain JEC21 / ATCC MYA-565) GN=BBP PE=3 SV=1
comp204934_c0	204	--	--	--	--	--	--	--	--	--
comp285406_c0	212	--	--	--	--	--	--	--	--	--
comp45239_c0	1947	225456309	XP_002279988.1	1892	0	PREDICTED: uncharacterized protein LOC100268151 [Vitis vinifera]	O54922	159	6.81e-10	Exocyst complex component 7 OS=Rattus norvegicus GN=Exoc7 PE=2 SV=1
comp33094_c1	352	255559991	XP_002521014.1	169	2.33e-12	conserved hypothetical protein [Ricinus communis] >gi|223539851|gb|EEF41431.1| conserved hypothetical protein [Ricinus communis]	Q0V7S6	135	5.9e-09	F-box/kelch-repeat protein OR23 OS=Arabidopsis thaliana GN=OR23 PE=2 SV=1
comp38756_c0	491	359479250	XP_002275790.2	145	5.16e-11	PREDICTED: pentatricopeptide repeat-containing protein At5g01110-like [Vitis vinifera]	--	--	--	--
comp198318_c0	300	--	--	--	--	--	--	--	--	--
comp43165_c0	226	--	--	--	--	--	--	--	--	--
comp390151_c0	225	--	--	--	--	--	--	--	--	--
comp31370_c0	664	--	--	--	--	--	--	--	--	--
comp26170_c0	545	255540739	XP_002511434.1	197	3.91e-15	serine-threonine protein kinase, plant-type, putative [Ricinus communis] >gi|223550549|gb|EEF52036.1| serine-threonine protein kinase, plant-type, putative [Ricinus communis]	--	--	--	--
comp35409_c0	1020	224109532	XP_002315228.1	807	3.66e-104	predicted protein [Populus trichocarpa] >gi|222864268|gb|EEF01399.1| predicted protein [Populus trichocarpa]	Q0P4C4	410	5e-46	Dephospho-CoA kinase domain-containing protein OS=Danio rerio GN=dcakd PE=2 SV=1
comp22879_c0	717	--	--	--	--	--	--	--	--	--
comp24032_c0	622	224130166	XP_002328670.1	173	3.88e-12	predicted protein [Populus trichocarpa] >gi|222838846|gb|EEE77197.1| predicted protein [Populus trichocarpa]	--	--	--	--
comp28514_c0	784	225453979	XP_002280387.1	425	1.03e-48	PREDICTED: uncharacterized protein LOC100260776 [Vitis vinifera]	P33080	174	1.14e-14	Auxin-induced protein X10A OS=Glycine max PE=2 SV=1
comp101176_c0	341	224108852	XP_002314991.1	586	6.37e-69	predicted protein [Populus trichocarpa] >gi|222864031|gb|EEF01162.1| predicted protein [Populus trichocarpa]	Q562E7	284	2.55e-28	WD repeat-containing protein 81 OS=Homo sapiens GN=WDR81 PE=1 SV=2
comp99143_c0	437	255566827	XP_002524397.1	219	6.06e-20	conserved hypothetical protein [Ricinus communis] >gi|223536358|gb|EEF38008.1| conserved hypothetical protein [Ricinus communis]	--	--	--	--
comp45862_c0	1693	224117488	XP_002331687.1	1947	0	SET domain protein [Populus trichocarpa] >gi|222874165|gb|EEF11296.1| SET domain protein [Populus trichocarpa]	B7ZUF3	214	1e-16	Histone-lysine N-methyltransferase setd3 OS=Xenopus tropicalis GN=setd3 PE=2 SV=1
comp44191_c0	371	224143353	XP_002324926.1	148	2.73e-10	predicted protein [Populus trichocarpa] >gi|222866360|gb|EEF03491.1| predicted protein [Populus trichocarpa]	--	--	--	--
comp287360_c0	271	--	--	--	--	--	--	--	--	--
comp324660_c0	220	--	--	--	--	--	--	--	--	--
comp21294_c0	495	--	--	--	--	--	--	--	--	--
comp42276_c0	352	225461395	XP_002284821.1	264	2.34e-27	PREDICTED: uncharacterized protein LOC100257155 isoform 2 [Vitis vinifera]	--	--	--	--
comp36849_c1	1342	359478149	XP_002264839.2	1269	1.25e-159	PREDICTED: probable serine/threonine-protein kinase GCN2-like [Vitis vinifera]	Q9LX30	1164	2e-145	Probable serine/threonine-protein kinase GCN2 OS=Arabidopsis thaliana GN=GCN2 PE=2 SV=2
comp29683_c0	241	--	--	--	--	--	--	--	--	--
comp20233_c0	367	--	--	--	--	--	--	--	--	--
comp192531_c0	245	--	--	--	--	--	--	--	--	--
comp33081_c0	249	296082991	CBI22292.3	172	6.19e-13	unnamed protein product [Vitis vinifera]	Q9SHD0	123	6.29e-08	Zinc finger protein ZAT4 OS=Arabidopsis thaliana GN=ZAT4 PE=2 SV=1
comp32028_c0	339	--	--	--	--	--	--	--	--	--
comp517625_c0	202	406860757	EKD13814.1	157	5.35e-12	DnaJ domain-containing protein [Marssonina brunnea f. sp. 'multigermtubi' MB_m1]	--	--	--	--
comp75588_c0	223	--	--	--	--	--	--	--	--	--
comp32775_c0	586	224087937	XP_002308266.1	502	4.81e-61	predicted protein [Populus trichocarpa] >gi|222854242|gb|EEE91789.1| predicted protein [Populus trichocarpa]	Q9LF64	222	3.2e-20	RING-H2 finger protein ATL52 OS=Arabidopsis thaliana GN=ATL52 PE=2 SV=1
comp388160_c0	217	388506026	AFK41079.1	247	4.94e-25	unknown [Lotus japonicus]	--	--	--	--
comp33685_c0	343	586099	Q07090.1	230	1.74e-22	RecName: Full=Thioredoxin H-type 2; Short=Trx-H2 >gi|297519|emb|CAA77847.1| THIOREDOXIN [Nicotiana tabacum] >gi|447151|prf||1913431A thioredoxin	Q07090	230	1.18e-23	Thioredoxin H-type 2 OS=Nicotiana tabacum PE=3 SV=1
comp33036_c0	1345	224098740	XP_002311251.1	1585	0	predicted protein [Populus trichocarpa] >gi|222851071|gb|EEE88618.1| predicted protein [Populus trichocarpa]	--	--	--	--
comp95890_c0	307	224074733	XP_002304445.1	518	6.95e-60	predicted protein [Populus trichocarpa] >gi|222841877|gb|EEE79424.1| predicted protein [Populus trichocarpa]	Q5VQ09	496	5e-58	Armadillo repeat-containing kinesin-like protein 2 OS=Oryza sativa subsp. japonica GN=Os06g0137100 PE=2 SV=1
comp109647_c0	217	225454236	XP_002274751.1	335	1.07e-36	PREDICTED: gibberellin 20 oxidase 1-B [Vitis vinifera] >gi|147834194|emb|CAN75307.1| hypothetical protein VITISV_040404 [Vitis vinifera] >gi|297745296|emb|CBI40376.3| unnamed protein product [Vitis vinifera]	P93771	170	2.71e-14	Gibberellin 20 oxidase 1 OS=Oryza sativa subsp. japonica GN=20ox1 PE=2 SV=2
comp93246_c0	534	--	--	--	--	--	--	--	--	--
comp21483_c0	300	--	--	--	--	--	--	--	--	--
comp30567_c0	245	224126997	XP_002319981.1	227	6.3e-23	predicted protein [Populus trichocarpa] >gi|222858357|gb|EEE95904.1| predicted protein [Populus trichocarpa]	P46269	216	1.78e-22	Cytochrome b-c1 complex subunit 8 OS=Solanum tuberosum PE=1 SV=2
comp41052_c0	638	296088218	CBI35733.3	338	3.04e-33	unnamed protein product [Vitis vinifera]	O49545	257	1.46e-23	Leucine-rich repeat receptor-like serine/threonine-protein kinase BAM1 OS=Arabidopsis thaliana GN=BAM1 PE=1 SV=1
comp35413_c0	674	224134927	XP_002327524.1	830	2.61e-104	predicted protein [Populus trichocarpa] >gi|222836078|gb|EEE74499.1| predicted protein [Populus trichocarpa]	P03010	242	1.23e-21	Putative AC9 transposase OS=Zea mays PE=4 SV=1
comp149563_c0	209	--	--	--	--	--	--	--	--	--
comp47593_c0	475	255540299	XP_002511214.1	383	3.16e-43	adenylate kinase 1, putative [Ricinus communis] >gi|223550329|gb|EEF51816.1| adenylate kinase 1, putative [Ricinus communis]	Q08480	367	6.76e-42	Adenylate kinase B OS=Oryza sativa subsp. japonica GN=ADK-B PE=2 SV=1
comp86592_c0	277	255557168	XP_002519615.1	167	4.91e-12	lupus la ribonucleoprotein, putative [Ricinus communis] >gi|223541205|gb|EEF42760.1| lupus la ribonucleoprotein, putative [Ricinus communis]	--	--	--	--
comp419107_c0	210	406868698	EKD21735.1	351	1.61e-39	putative 2-hydroxy-3-keto-5-methylthiopentenyl-1-phosphate phosphatase [Marssonina brunnea f. sp. 'multigermtubi' MB_m1]	Q9P6N2	285	2.77e-31	Pdp3-interacting factor 1 OS=Schizosaccharomyces pombe (strain 972 / ATCC 24843) GN=ptf1 PE=1 SV=1
comp42107_c0	1091	351722571	NP_001235713.1	978	3.95e-130	uncharacterized protein LOC100305973 [Glycine max] >gi|255627153|gb|ACU13921.1| unknown [Glycine max]	Q6GPW4	274	5.17e-27	Transmembrane protein 205 OS=Xenopus laevis GN=tmem205 PE=2 SV=1
comp35468_c0	268	147856803	CAN79179.1	223	8.23e-21	hypothetical protein VITISV_016730 [Vitis vinifera]	Q9LDD4	133	6.06e-09	AT-rich interactive domain-containing protein 2 OS=Arabidopsis thaliana GN=ARID2 PE=2 SV=1
comp1161_c0	375	332371443	BAK22391.1	501	3.23e-61	carotenoid cleavage dioxygenase 4 [Eustoma exaltatum subsp. russellianum]	O49675	470	9.56e-55	Probable carotenoid cleavage dioxygenase 4, chloroplastic OS=Arabidopsis thaliana GN=CCD4 PE=1 SV=1
comp33258_c1	1384	359478237	XP_002275927.2	1013	4.25e-132	PREDICTED: uncharacterized protein LOC100264576 [Vitis vinifera]	Q4LDF9	997	7.84e-131	Outer envelope pore protein 37, chloroplastic OS=Pisum sativum GN=OEP37 PE=1 SV=1
comp49697_c0	701	282848248	ADB02905.1	326	1.38e-35	cytochrome b-c1 complex subunit 8 [Jatropha curcas]	P46269	306	8.09e-34	Cytochrome b-c1 complex subunit 8 OS=Solanum tuberosum PE=1 SV=2
comp31717_c0	763	21105742	AAM34770.1	227	1.9e-18	nam-like protein 7 [Petunia x hybrida]	--	--	--	--
comp34250_c0	258	--	--	--	--	--	--	--	--	--
comp47281_c0	1322	225424803	XP_002271160.1	1344	0	PREDICTED: probable galacturonosyltransferase-like 9-like [Vitis vinifera]	O04536	1314	4.32e-178	Probable galacturonosyltransferase-like 9 OS=Arabidopsis thaliana GN=GATL9 PE=2 SV=1
comp36000_c0	449	--	--	--	--	--	Q9AT00	117	1.51e-06	Protein TRIGALACTOSYLDIACYLGLYCEROL 3, chloroplastic OS=Arabidopsis thaliana GN=TGD3 PE=1 SV=1
comp22935_c0	394	--	--	--	--	--	--	--	--	--
comp46040_c0	847	356527466	XP_003532331.1	146	5.69e-08	PREDICTED: protein BONZAI 1-like [Glycine max]	--	--	--	--
comp36308_c0	710	339715868	AEJ88218.1	815	2.24e-107	chalcone flavonone isomerase [Prunus persica]	Q6BEH3	209	1.7e-18	Chalcone--flavonone isomerase OS=Eustoma exaltatum subsp. russellianum GN=CHI PE=2 SV=1
comp126430_c0	251	--	--	--	--	--	--	--	--	--
comp151698_c0	207	--	--	--	--	--	--	--	--	--
comp176165_c0	304	--	--	--	--	--	--	--	--	--
comp48756_c0	2293	225457590	XP_002273276.1	2149	0	PREDICTED: F-box/kelch-repeat protein At5g42350-like [Vitis vinifera]	Q9FII2	1664	0	F-box/kelch-repeat protein At5g42350 OS=Arabidopsis thaliana GN=At5g42350 PE=2 SV=1
comp33501_c0	563	225458948	XP_002285532.1	487	1.03e-59	PREDICTED: ergosterol biosynthetic protein 28 [Vitis vinifera] >gi|302142135|emb|CBI19338.3| unnamed protein product [Vitis vinifera]	O80594	457	2.24e-56	Ergosterol biosynthetic protein 28 OS=Arabidopsis thaliana GN=At1g10030 PE=2 SV=2
comp47288_c0	1441	225445384	XP_002281699.1	647	1.85e-99	PREDICTED: uncharacterized protein LOC100262914 [Vitis vinifera]	--	--	--	--
comp158311_c0	212	--	--	--	--	--	--	--	--	--
comp37601_c0	329	224101583	XP_002312340.1	462	5.99e-52	predicted protein [Populus trichocarpa] >gi|222852160|gb|EEE89707.1| predicted protein [Populus trichocarpa]	Q6P2K6	144	5.21e-10	Serine/threonine-protein phosphatase 4 regulatory subunit 3A OS=Mus musculus GN=Smek1 PE=1 SV=1
comp48702_c1	727	--	--	--	--	--	--	--	--	--
comp37352_c0	207	--	--	--	--	--	--	--	--	--
comp200325_c0	315	--	--	--	--	--	--	--	--	--
comp120624_c0	351	--	--	--	--	--	--	--	--	--
comp311951_c0	223	154305400	XP_001553102.1	381	2.94e-45	hypothetical protein BC1G_08469 [Botryotinia fuckeliana B05.10]	Q9P7N2	285	5.73e-32	AP-1 complex subunit sigma-1 OS=Schizosaccharomyces pombe (strain 972 / ATCC 24843) GN=SPAP27G11.06c PE=2 SV=1
comp21816_c0	794	356526605	XP_003531907.1	202	1.59e-15	PREDICTED: uncharacterized protein LOC100802139 [Glycine max]	--	--	--	--
comp10333_c0	238	255570783	XP_002526344.1	344	6.71e-37	hydrolase, putative [Ricinus communis] >gi|223534303|gb|EEF36015.1| hydrolase, putative [Ricinus communis]	--	--	--	--
comp46305_c0	1670	297733853	CBI15100.3	661	1.91e-78	unnamed protein product [Vitis vinifera]	P34909	164	1.39e-10	General negative regulator of transcription subunit 4 OS=Saccharomyces cerevisiae (strain ATCC 204508 / S288c) GN=MOT2 PE=1 SV=1
comp26046_c0	227	224122612	XP_002330525.1	262	2.43e-25	predicted protein [Populus trichocarpa] >gi|222872459|gb|EEF09590.1| predicted protein [Populus trichocarpa]	Q9M0G0	239	2.89e-23	Gamma-glutamyltranspeptidase 3 OS=Arabidopsis thaliana GN=GGT3 PE=2 SV=1
comp1227_c0	259	--	--	--	--	--	--	--	--	--
comp23583_c0	433	225434670	XP_002279721.1	303	1.65e-29	PREDICTED: ATP-dependent zinc metalloprotease FTSH 9, chloroplastic-like [Vitis vinifera]	Q9SD67	246	4.39e-23	ATP-dependent zinc metalloprotease FTSH 7, chloroplastic OS=Arabidopsis thaliana GN=FTSH7 PE=2 SV=1
comp44676_c0	636	--	--	--	--	--	--	--	--	--
comp21629_c1	263	147767361	CAN68994.1	145	1.52e-09	hypothetical protein VITISV_040294 [Vitis vinifera]	Q7XT99	135	2e-09	Probable aldo-keto reductase 2 OS=Oryza sativa subsp. japonica GN=Os04g0338000 PE=2 SV=2
comp41626_c1	319	--	--	--	--	--	--	--	--	--
comp38064_c0	673	145338889	NP_189052.2	151	9.58e-11	uncharacterized protein [Arabidopsis thaliana] >gi|13878137|gb|AAK44146.1|AF370331_1 unknown protein [Arabidopsis thaliana] >gi|23296709|gb|AAN13152.1| unknown protein [Arabidopsis thaliana] >gi|332643336|gb|AEE76857.1| uncharacterized protein [Arabidopsis thaliana]	--	--	--	--
comp32155_c1	461	224055699	XP_002298609.1	341	7.07e-35	predicted protein [Populus trichocarpa] >gi|222845867|gb|EEE83414.1| predicted protein [Populus trichocarpa]	Q8LFN2	156	3.61e-11	Probable inactive leucine-rich repeat receptor-like protein kinase At3g03770 OS=Arabidopsis thaliana GN=At3g03770 PE=2 SV=1
comp31418_c0	231	--	--	--	--	--	--	--	--	--
comp48599_c0	2595	255579971	XP_002530820.1	2225	0	hect ubiquitin-protein ligase, putative [Ricinus communis] >gi|223529612|gb|EEF31560.1| hect ubiquitin-protein ligase, putative [Ricinus communis]	Q6WWW4	2070	0	E3 ubiquitin-protein ligase UPL3 OS=Arabidopsis thaliana GN=UPL3 PE=1 SV=1
comp296088_c0	547	359479939	XP_003632379.1	326	2.83e-33	PREDICTED: LOW QUALITY PROTEIN: kynurenine--oxoglutarate transaminase-like [Vitis vinifera]	--	--	--	--
comp108445_c0	296	--	--	--	--	--	--	--	--	--
comp29564_c0	1318	297743282	CBI36149.3	1091	5.16e-144	unnamed protein product [Vitis vinifera]	Q9BUU2	350	3.41e-35	Methyltransferase-like protein 22 OS=Homo sapiens GN=METTL22 PE=2 SV=2
comp24202_c0	215	--	--	--	--	--	--	--	--	--
comp418280_c0	201	--	--	--	--	--	--	--	--	--
comp22231_c0	236	255577159	XP_002529463.1	347	1.02e-37	conserved hypothetical protein [Ricinus communis] >gi|223531079|gb|EEF32929.1| conserved hypothetical protein [Ricinus communis]	Q8RWE8	300	2.52e-32	GDP-L-galactose phosphorylase 1 OS=Arabidopsis thaliana GN=VTC2 PE=1 SV=1
comp45847_c1	690	225455598	XP_002270309.1	147	2.78e-13	PREDICTED: xyloglucan galactosyltransferase KATAMARI1 homolog [Vitis vinifera]	--	--	--	--
comp69130_c0	417	255628781	ACU14735.1	143	2.51e-09	unknown [Glycine max]	--	--	--	--
comp443322_c0	224	225349287	ACN87547.1	221	2.93e-21	NBS-containing resistance-like protein [Corylus avellana]	Q6L439	164	5e-13	Putative late blight resistance protein homolog R1A-4 OS=Solanum demissum GN=R1A-4 PE=5 SV=2
comp32934_c0	325	356512089	XP_003524753.1	205	2.79e-17	PREDICTED: phytoene dehydrogenase, chloroplastic/chromoplastic-like [Glycine max]	--	--	--	--
comp331956_c0	263	--	--	--	--	--	--	--	--	--
comp39333_c0	323	--	--	--	--	--	--	--	--	--
comp45132_c0	1100	359472952	XP_002279311.2	705	5e-88	PREDICTED: 50S ribosomal protein L15, chloroplastic-like [Vitis vinifera] >gi|297737813|emb|CBI27014.3| unnamed protein product [Vitis vinifera]	P25873	623	8.74e-77	50S ribosomal protein L15, chloroplastic OS=Arabidopsis thaliana GN=RPL15 PE=1 SV=2
comp43819_c0	1204	356566594	XP_003551515.1	271	1.16e-23	PREDICTED: uncharacterized protein LOC100795977 [Glycine max]	--	--	--	--
comp175992_c0	273	406866640	EKD19679.1	293	1.42e-29	CFEM domain-containing protein [Marssonina brunnea f. sp. 'multigermtubi' MB_m1]	--	--	--	--
comp183622_c0	244	--	--	--	--	--	--	--	--	--
comp160685_c0	299	2662048	BAA23676.1	131	2.68e-07	receptor kinase 1 [Brassica rapa]	Q39086	119	6.61e-07	Receptor-like serine/threonine-protein kinase SD1-7 OS=Arabidopsis thaliana GN=SD17 PE=1 SV=1
comp42998_c0	528	--	--	--	--	--	--	--	--	--
comp105010_c0	333	--	--	--	--	--	--	--	--	--
comp72098_c0	312	255545130	XP_002513626.1	187	1.18e-15	conserved hypothetical protein [Ricinus communis] >gi|223547534|gb|EEF49029.1| conserved hypothetical protein [Ricinus communis]	--	--	--	--
comp35757_c0	338	296083140	CBI22776.3	167	6.76e-12	unnamed protein product [Vitis vinifera]	--	--	--	--
comp43966_c0	1237	224085051	XP_002307471.1	1113	9.4e-149	predicted protein [Populus trichocarpa] >gi|222856920|gb|EEE94467.1| predicted protein [Populus trichocarpa]	Q8VZN9	1045	3.24e-138	Probable protein phosphatase 2C 11 OS=Arabidopsis thaliana GN=At1g43900 PE=2 SV=1
comp383885_c0	228	--	--	--	--	--	--	--	--	--
comp37935_c0	282	--	--	--	--	--	--	--	--	--
comp43159_c0	1444	317106639	BAJ53145.1	699	9.38e-85	JHL05D22.16 [Jatropha curcas]	O64640	613	3.49e-73	Probable carboxylesterase 8 OS=Arabidopsis thaliana GN=CXE8 PE=2 SV=1
comp2260_c0	217	--	--	--	--	--	--	--	--	--
comp319509_c0	233	406863942	EKD16988.1	304	7.43e-31	hypothetical protein MBM_04565 [Marssonina brunnea f. sp. 'multigermtubi' MB_m1]	Q09917	168	1.12e-13	TRP-like ion channel pkd2 OS=Schizosaccharomyces pombe (strain 972 / ATCC 24843) GN=pkd2 PE=1 SV=1
comp99640_c0	583	225424779	XP_002269424.1	589	5.86e-71	PREDICTED: IAA-amino acid hydrolase ILR1-like 4-like [Vitis vinifera]	Q8H3C9	441	2.54e-50	IAA-amino acid hydrolase ILR1-like 7 OS=Oryza sativa subsp. japonica GN=ILL7 PE=2 SV=1
comp33419_c0	291	--	--	--	--	--	--	--	--	--
comp34703_c0	753	--	--	--	--	--	--	--	--	--
comp37709_c0	221	--	--	--	--	--	--	--	--	--
comp3030_c0	418	356567761	XP_003552084.1	410	2.13e-45	PREDICTED: UDP-glycosyltransferase 91A1-like [Glycine max]	Q66PF2	322	3.07e-34	Putative UDP-rhamnose:rhamnosyltransferase 1 OS=Fragaria ananassa GN=GT4 PE=2 SV=1
comp45616_c0	2777	402770461	AFQ98370.1	3266	0	hydroxymethylbutenyl diphosphate synthase [Camellia sinensis]	F4K0E8	3119	0	4-hydroxy-3-methylbut-2-en-1-yl diphosphate synthase, chloroplastic OS=Arabidopsis thaliana GN=ISPG PE=1 SV=1
comp47394_c0	2441	255542946	XP_002512536.1	2471	0	beta-fructofuranosidase, putative [Ricinus communis] >gi|223548497|gb|EEF49988.1| beta-fructofuranosidase, putative [Ricinus communis]	--	--	--	--
comp27125_c0	261	--	--	--	--	--	--	--	--	--
comp333837_c0	285	--	--	--	--	--	--	--	--	--
comp10751_c0	310	--	--	--	--	--	--	--	--	--
comp33273_c0	1302	224076922	XP_002305051.1	880	3.84e-111	predicted protein [Populus trichocarpa] >gi|222848015|gb|EEE85562.1| predicted protein [Populus trichocarpa]	Q9URW6	354	1.42e-35	SH3 domain-containing protein PJ696.02 OS=Schizosaccharomyces pombe (strain 972 / ATCC 24843) GN=SPAPJ696.02 PE=1 SV=1
comp25996_c1	323	--	--	--	--	--	--	--	--	--
comp33800_c0	326	224084297	XP_002307253.1	119	6.91e-06	predicted protein [Populus trichocarpa] >gi|222856702|gb|EEE94249.1| predicted protein [Populus trichocarpa]	--	--	--	--
comp22378_c0	716	303746	BAA02114.1	651	1.79e-82	GTP-binding protein [Pisum sativum] >gi|738938|prf||2001457F GTP-binding protein	Q40194	647	4.91e-83	Ras-related protein Rab11D OS=Lotus japonicus GN=RAB11D PE=2 SV=1
comp41489_c0	1106	225446329	XP_002273804.1	693	1.21e-85	PREDICTED: uncharacterized protein LOC100265959 [Vitis vinifera]	--	--	--	--
comp45978_c0	807	297737532	CBI26733.3	655	2.64e-81	unnamed protein product [Vitis vinifera]	Q9VVE5	312	1.32e-31	RNA-binding protein Musashi homolog Rbp6 OS=Drosophila melanogaster GN=Rbp6 PE=2 SV=3
comp45494_c0	1721	224064862	XP_002301588.1	621	2.85e-71	f-box family protein [Populus trichocarpa] >gi|222843314|gb|EEE80861.1| f-box family protein [Populus trichocarpa]	Q9SFC7	508	4.76e-56	F-box protein At3g07870 OS=Arabidopsis thaliana GN=At3g07870 PE=2 SV=1
comp43873_c0	679	225428065	XP_002279626.1	734	2.84e-96	PREDICTED: trafficking protein particle complex subunit 2-like protein [Vitis vinifera] >gi|297744593|emb|CBI37855.3| unnamed protein product [Vitis vinifera]	Q54CU7	374	3.06e-43	Trafficking protein particle complex subunit 2-like protein OS=Dictyostelium discoideum GN=trappc2l PE=3 SV=1
comp399784_c0	283	--	--	--	--	--	--	--	--	--
comp44150_c0	3935	255573671	XP_002527757.1	4384	0	Importin-7, putative [Ricinus communis] >gi|223532844|gb|EEF34618.1| Importin-7, putative [Ricinus communis]	Q55CX9	1191	8.67e-141	Probable importin-7 homolog OS=Dictyostelium discoideum GN=DDB_G0269860 PE=3 SV=1
comp46511_c0	651	224088446	XP_002308453.1	555	1.45e-65	iaa-amino acid hydrolase 1 [Populus trichocarpa] >gi|222854429|gb|EEE91976.1| iaa-amino acid hydrolase 1 [Populus trichocarpa]	P54968	489	4.49e-57	IAA-amino acid hydrolase ILR1 OS=Arabidopsis thaliana GN=ILR1 PE=1 SV=2
comp66227_c0	336	--	--	--	--	--	--	--	--	--
comp41427_c0	201	--	--	--	--	--	--	--	--	--
comp47625_c0	2386	284437902	ADB85572.1	1762	0	GDP-L-galactose phosphorylase [Actinidia deliciosa]	Q8RWE8	1609	0	GDP-L-galactose phosphorylase 1 OS=Arabidopsis thaliana GN=VTC2 PE=1 SV=1
comp28614_c0	321	--	--	--	--	--	--	--	--	--
comp10081_c0	268	12744925	AAK06850.1	363	3.24e-42	cell wall invertase [Citrus unshiu]	Q43089	340	2.05e-37	Beta-fructofuranosidase, cell wall isozyme OS=Pisum sativum GN=BFRUCT1 PE=2 SV=1
comp37833_c0	266	347840463	CCD55035.1	465	4.39e-54	similar to sulfate adenylyltransferase [Botryotinia fuckeliana]	Q0V6P9	458	9.95e-54	Sulfate adenylyltransferase OS=Phaeosphaeria nodorum (strain SN15 / ATCC MYA-4574 / FGSC 10173) GN=MET3 PE=3 SV=1
comp30832_c0	843	224074329	XP_002304353.1	672	1.06e-85	predicted protein [Populus trichocarpa] >gi|222841785|gb|EEE79332.1| predicted protein [Populus trichocarpa]	Q9AWK2	586	2.6e-73	Probable calcium-binding protein CML11 OS=Oryza sativa subsp. japonica GN=CML11 PE=2 SV=1
comp261967_c0	276	--	--	--	--	--	--	--	--	--
comp109957_c0	439	22128587	AAM52339.1	191	9.4e-15	fertility restorer [Petunia x hybrida]	Q6NQ83	170	4.07e-13	Pentatricopeptide repeat-containing protein At3g22470, mitochondrial OS=Arabidopsis thaliana GN=At3g22470 PE=2 SV=1
comp45146_c0	281	255570232	XP_002526076.1	133	1.69e-07	chaperone clpb, putative [Ricinus communis] >gi|223534573|gb|EEF36270.1| chaperone clpb, putative [Ricinus communis]	Q9LF37	116	1.54e-06	Chaperone protein ClpB3, chloroplastic OS=Arabidopsis thaliana GN=CLPB3 PE=1 SV=1
comp23609_c0	299	224108585	XP_002314900.1	343	2.08e-35	aminophospholipid ATPase [Populus trichocarpa] >gi|222863940|gb|EEF01071.1| aminophospholipid ATPase [Populus trichocarpa]	Q9LI83	337	8.03e-36	Phospholipid-transporting ATPase 10 OS=Arabidopsis thaliana GN=ALA10 PE=1 SV=1
comp119784_c0	238	224113145	XP_002316406.1	285	2.61e-31	predicted protein [Populus trichocarpa] >gi|222865446|gb|EEF02577.1| predicted protein [Populus trichocarpa]	--	--	--	--
comp24022_c0	228	213385143	BAG84267.1	302	5.95e-32	phenylcoumaran benzylic ether reductase [Nicotiana tabacum]	E1U332	271	1.06e-28	Isoflavone reductase-like protein OS=Olea europaea PE=1 SV=1
comp210377_c0	283	--	--	--	--	--	--	--	--	--
comp1637_c0	323	--	--	--	--	--	P17965	306	2.5e-31	RNA replication protein OS=Potato virus M (strain Russian) PE=3 SV=2
comp85301_c0	808	388511615	AFK43869.1	752	7.23e-96	unknown [Medicago truncatula]	Q5PQL2	634	1.66e-79	Cell differentiation protein RCD1 homolog OS=Rattus norvegicus GN=Rqcd1 PE=1 SV=1
comp26278_c0	316	356538113	XP_003537549.1	256	1.33e-23	PREDICTED: uncharacterized protein LOC100799016 [Glycine max]	--	--	--	--
comp21333_c1	205	224108834	XP_002333339.1	272	4.86e-27	predicted protein [Populus trichocarpa] >gi|222836259|gb|EEE74680.1| predicted protein [Populus trichocarpa]	A6P6V9	239	1.68e-23	Cannabidiolic acid synthase OS=Cannabis sativa GN=CBDAS PE=1 SV=1
comp3664_c0	262	--	--	--	--	--	--	--	--	--
comp35928_c0	382	--	--	--	--	--	--	--	--	--
comp94442_c0	231	--	--	--	--	--	--	--	--	--
comp2239_c0	219	296089993	CBI39812.3	282	1.18e-28	unnamed protein product [Vitis vinifera]	Q9FF99	230	2.06e-22	Probable amino acid permease 7 OS=Arabidopsis thaliana GN=AAP7 PE=1 SV=1
comp29988_c0	201	1171996	P45729.1	121	2.53e-06	RecName: Full=Phenylalanine ammonia-lyase 3 >gi|535008|emb|CAA57057.1| phenylalanine ammonia-lyase 3 [Petroselinum crispum]	P45729	121	1.71e-07	Phenylalanine ammonia-lyase 3 OS=Petroselinum crispum GN=PAL3 PE=2 SV=1
comp35569_c0	978	255540481	XP_002511305.1	660	1.07e-82	conserved hypothetical protein [Ricinus communis] >gi|223550420|gb|EEF51907.1| conserved hypothetical protein [Ricinus communis]	Q9FGS5	471	1.45e-55	High-affinity nitrate transporter 3.1 OS=Arabidopsis thaliana GN=NRT3.1 PE=1 SV=1
comp136123_c0	495	357510087	XP_003625332.1	284	7.74e-27	Phosphatidylcholine-sterol acyltransferase [Medicago truncatula] >gi|355500347|gb|AES81550.1| Phosphatidylcholine-sterol acyltransferase [Medicago truncatula]	Q4VCM1	266	1.27e-25	Phospholipid--sterol O-acyltransferase OS=Arabidopsis thaliana GN=PSAT PE=2 SV=2
comp25394_c0	572	302142987	CBI20282.3	456	9.97e-55	unnamed protein product [Vitis vinifera]	F4HPR5	457	3.23e-51	Dynamin-related protein 5A OS=Arabidopsis thaliana GN=DRP5A PE=2 SV=1
comp37923_c0	419	--	--	--	--	--	--	--	--	--
comp34342_c0	283	--	--	--	--	--	--	--	--	--
comp404775_c0	242	--	--	--	--	--	--	--	--	--
comp103829_c0	722	224071864	XP_002303585.1	960	5.05e-117	jumonji domain protein [Populus trichocarpa] >gi|222841017|gb|EEE78564.1| jumonji domain protein [Populus trichocarpa]	P47156	169	2.18e-12	Histone demethylase JHD2 OS=Saccharomyces cerevisiae (strain ATCC 204508 / S288c) GN=JHD2 PE=1 SV=1
comp233168_c0	227	--	--	--	--	--	--	--	--	--
comp24196_c1	254	255547784	XP_002514949.1	372	1.56e-43	OTU domain-containing protein 6B, putative [Ricinus communis] >gi|223546000|gb|EEF47503.1| OTU domain-containing protein 6B, putative [Ricinus communis]	Q8LBZ4	359	3.26e-41	OTU domain-containing protein At3g57810 OS=Arabidopsis thaliana GN=At3g57810 PE=2 SV=1
comp37011_c0	658	359475320	XP_003631653.1	196	1.01e-16	PREDICTED: uncharacterized protein LOC100853459 isoform 2 [Vitis vinifera]	--	--	--	--
comp176251_c0	335	--	--	--	--	--	--	--	--	--
comp38702_c0	834	225451435	XP_002273841.1	905	1.38e-116	PREDICTED: pentatricopeptide repeat-containing protein At5g06540-like [Vitis vinifera]	Q9FMA1	540	8.51e-63	Pentatricopeptide repeat-containing protein At5g56310 OS=Arabidopsis thaliana GN=PCMP-E13 PE=2 SV=1
comp41911_c0	1305	225444922	XP_002282173.1	533	6.08e-61	PREDICTED: uncharacterized protein LOC100261004 [Vitis vinifera] >gi|297738668|emb|CBI27913.3| unnamed protein product [Vitis vinifera]	Q9SZI6	298	1.25e-28	Putative GATA transcription factor 22 OS=Arabidopsis thaliana GN=GATA22 PE=2 SV=1
comp380632_c0	218	13509215	CAC35327.1	224	6.06e-20	N1-A protein [Linum usitatissimum]	Q9FL92	153	1.5e-11	Probable WRKY transcription factor 16 OS=Arabidopsis thaliana GN=WRKY16 PE=2 SV=1
comp40867_c0	1304	225439715	XP_002268101.1	700	8.72e-85	PREDICTED: uncharacterized protein LOC100261869 isoform 1 [Vitis vinifera] >gi|297735530|emb|CBI18024.3| unnamed protein product [Vitis vinifera]	--	--	--	--
comp255568_c0	264	--	--	--	--	--	--	--	--	--
comp49259_c0	2187	255540279	XP_002511204.1	2753	0	Conserved oligomeric Golgi complex component, putative [Ricinus communis] >gi|223550319|gb|EEF51806.1| Conserved oligomeric Golgi complex component, putative [Ricinus communis]	Q921L5	690	1.09e-77	Conserved oligomeric Golgi complex subunit 2 OS=Mus musculus GN=Cog2 PE=2 SV=2
comp49997_c0	1806	225458942	XP_002285521.1	1183	4.55e-155	PREDICTED: homeobox protein knotted-1-like 2 [Vitis vinifera]	Q41330	1081	4.01e-141	Homeotic protein knotted-1 OS=Solanum lycopersicum GN=KN1 PE=2 SV=1
comp45417_c0	4022	356566785	XP_003551608.1	4102	0	PREDICTED: phospholipid-transporting ATPase 1-like [Glycine max]	P98204	2993	0	Phospholipid-transporting ATPase 1 OS=Arabidopsis thaliana GN=ALA1 PE=1 SV=1
comp38711_c0	254	--	--	--	--	--	--	--	--	--
comp48285_c0	2597	359472571	XP_002281609.2	2052	0	PREDICTED: protein OBERON 3-like [Vitis vinifera]	Q94B71	1641	0	Protein OBERON 3 OS=Arabidopsis thaliana GN=OBE3 PE=1 SV=1
comp40725_c0	1348	224120182	XP_002318266.1	1691	0	potassium efflux antiporter [Populus trichocarpa] >gi|222858939|gb|EEE96486.1| potassium efflux antiporter [Populus trichocarpa]	Q8VYR9	1644	0	K(+) efflux antiporter 5 OS=Arabidopsis thaliana GN=KEA5 PE=2 SV=1
comp38313_c0	1050	255581186	XP_002531406.1	1515	0	purine permease, putative [Ricinus communis] >gi|223528999|gb|EEF30990.1| purine permease, putative [Ricinus communis]	Q27GI3	1434	0	Nucleobase-ascorbate transporter 6 OS=Arabidopsis thaliana GN=NAT6 PE=2 SV=2
comp82581_c0	229	296089395	CBI39214.3	314	7.85e-35	unnamed protein product [Vitis vinifera]	Q8LAH7	297	5.38e-32	12-oxophytodienoate reductase 1 OS=Arabidopsis thaliana GN=OPR1 PE=1 SV=2
comp8275_c0	368	359482494	XP_002276086.2	166	7.29e-12	PREDICTED: uncharacterized protein LOC100246362 [Vitis vinifera]	--	--	--	--
comp29802_c0	202	--	--	--	--	--	--	--	--	--
comp44388_c0	1402	225449700	XP_002265392.1	747	6.4e-90	PREDICTED: cyanidin-3-O-glucoside 2-O-glucuronosyltransferase-like [Vitis vinifera]	Q5NTH0	627	5.3e-74	Cyanidin-3-O-glucoside 2-O-glucuronosyltransferase OS=Bellis perennis GN=UGAT PE=1 SV=1
comp33043_c0	1228	296086383	CBI31972.3	1393	0	unnamed protein product [Vitis vinifera]	--	--	--	--
comp42593_c1	391	--	--	--	--	--	--	--	--	--
comp3021_c0	227	225437531	XP_002270249.1	338	1.59e-35	PREDICTED: probable beta-D-xylosidase 2 [Vitis vinifera] >gi|297743965|emb|CBI36935.3| unnamed protein product [Vitis vinifera]	Q94KD8	299	2.24e-31	Probable beta-D-xylosidase 2 OS=Arabidopsis thaliana GN=BXL2 PE=2 SV=1
comp27705_c0	927	359472577	XP_002281541.2	1126	4.85e-138	PREDICTED: THO complex subunit 2-like [Vitis vinifera]	B0KWH8	277	2.75e-25	THO complex subunit 2 OS=Callithrix jacchus GN=THOC2 PE=3 SV=1
comp311679_c0	263	406860460	EKD13518.1	223	2.11e-20	nucleosome assembly protein [Marssonina brunnea f. sp. 'multigermtubi' MB_m1]	O59797	129	1.58e-08	Putative nucleosome assembly protein C364.06 OS=Schizosaccharomyces pombe (strain 972 / ATCC 24843) GN=SPCC364.06 PE=1 SV=1
comp49102_c0	3677	359486781	XP_002278108.2	3444	0	PREDICTED: pumilio homolog 1-like [Vitis vinifera]	Q9ZW07	2489	0	Pumilio homolog 1 OS=Arabidopsis thaliana GN=APUM1 PE=1 SV=1
comp41574_c0	828	356501981	XP_003519801.1	474	8.32e-52	PREDICTED: protein NLRC3-like [Glycine max]	--	--	--	--
comp20311_c0	241	--	--	--	--	--	--	--	--	--
comp2227_c1	232	224065723	XP_002301939.1	324	6.18e-34	predicted protein [Populus trichocarpa] >gi|222843665|gb|EEE81212.1| predicted protein [Populus trichocarpa]	Q9FND6	278	1.15e-28	Pentatricopeptide repeat-containing protein At5g40410, mitochondrial OS=Arabidopsis thaliana GN=PCMP-H15 PE=2 SV=1
comp36221_c0	407	357465155	XP_003602859.1	523	5.56e-61	Protein TRANSPARENT TESTA [Medicago truncatula] >gi|355491907|gb|AES73110.1| Protein TRANSPARENT TESTA [Medicago truncatula]	Q9LYT3	269	8.74e-27	Protein TRANSPARENT TESTA 12 OS=Arabidopsis thaliana GN=TT12 PE=2 SV=1
comp20745_c0	519	--	--	--	--	--	--	--	--	--
comp505967_c0	225	147841252	CAN64515.1	360	1.44e-39	hypothetical protein VITISV_023819 [Vitis vinifera]	Q9ZT63	334	3.32e-37	Metal tolerance protein 1 OS=Arabidopsis thaliana GN=MTP1 PE=1 SV=2
comp180302_c0	509	359497290	XP_002268807.2	785	8.99e-98	PREDICTED: pentatricopeptide repeat-containing protein At3g49710-like [Vitis vinifera]	Q9M2Y7	666	2.15e-81	Pentatricopeptide repeat-containing protein At3g49710 OS=Arabidopsis thaliana GN=PCMP-H79 PE=2 SV=1
comp312332_c0	239	--	--	--	--	--	--	--	--	--
comp217661_c0	336	406861180	EKD14235.1	322	1.38e-32	CP2 transcription factor [Marssonina brunnea f. sp. 'multigermtubi' MB_m1]	--	--	--	--
comp130885_c0	229	359480142	XP_002269196.2	244	1.93e-22	PREDICTED: uncharacterized protein LOC100267035 [Vitis vinifera]	--	--	--	--
comp33689_c0	463	--	--	--	--	--	--	--	--	--
comp202195_c0	229	297612697	NP_001066197.2	198	2.78e-16	Os12g0156200 [Oryza sativa Japonica Group] >gi|108862221|gb|ABA96496.2| retrotransposon protein, putative, unclassified, expressed [Oryza sativa Japonica Group] >gi|255670064|dbj|BAF29216.2| Os12g0156200 [Oryza sativa Japonica Group]	P93295	118	6.03e-08	Uncharacterized mitochondrial protein AtMg00310 OS=Arabidopsis thaliana GN=AtMg00310 PE=4 SV=1
comp24001_c0	486	--	--	--	--	--	--	--	--	--
comp45906_c0	1803	359488959	XP_003633847.1	1976	0	PREDICTED: probable ubiquitin conjugation factor E4-like [Vitis vinifera] >gi|296082973|emb|CBI22274.3| unnamed protein product [Vitis vinifera]	Q9LF41	1758	0	Probable ubiquitin conjugation factor E4 OS=Arabidopsis thaliana GN=PUB1 PE=1 SV=1
comp150062_c0	292	--	--	--	--	--	--	--	--	--
comp46926_c0	523	255586647	XP_002533954.1	129	1.41e-06	ATP binding protein, putative [Ricinus communis] >gi|223526067|gb|EEF28423.1| ATP binding protein, putative [Ricinus communis]	--	--	--	--
comp34980_c0	368	--	--	--	--	--	--	--	--	--
comp89138_c0	493	224112162	XP_002316103.1	225	9.08e-19	predicted protein [Populus trichocarpa] >gi|222865143|gb|EEF02274.1| predicted protein [Populus trichocarpa]	--	--	--	--
comp38183_c0	1832	255586107	XP_002533717.1	1149	4.08e-147	conserved hypothetical protein [Ricinus communis] >gi|223526372|gb|EEF28662.1| conserved hypothetical protein [Ricinus communis]	F4ISY0	736	2.17e-87	WEB family protein At2g38370 OS=Arabidopsis thaliana GN=At2g38370 PE=2 SV=1
comp218932_c0	359	317038775	XP_001402188.2	217	1.48e-18	polyamine transporter 3 [Aspergillus niger CBS 513.88] >gi|350631857|gb|EHA20226.1| hypothetical protein ASPNIDRAFT_45927 [Aspergillus niger ATCC 1015]	Q06451	162	2.75e-12	Polyamine transporter 3 OS=Saccharomyces cerevisiae (strain ATCC 204508 / S288c) GN=TPO3 PE=1 SV=1
comp23557_c1	305	379698661	BAL70385.1	514	4.75e-64	elongation factor 1-alpha, partial [Alstroemeria ligtu subsp. ligtu]	P25698	517	5.24e-63	Elongation factor 1-alpha OS=Glycine max GN=TEFS1 PE=3 SV=2
comp88467_c0	296	7525086	NP_051110.1	403	4.76e-49	photosystem I subunit VII [Arabidopsis thaliana] >gi|11466016|ref|NP_054558.1| photosystem I subunit VII [Nicotiana tabacum] >gi|13518393|ref|NP_084752.1| photosystem I subunit VII [Oenothera elata subsp. hookeri] >gi|13518488|ref|NP_084846.1| photosystem I subunit VII [Lotus japonicus] >gi|28261770|ref|NP_783283.1| photosystem I subunit VII [Atropa belladonna] >gi|32480896|ref|NP_862806.1| photo…
photosystem I subunit VII (chloroplast) [Datura stramonium] >gi|350996564|gb|AEQ37075.1| photosystem I subunit VII [Datura stramonium] >gi|356461534|gb|AET08359.1| photosystem I subunit VII [Erodium cygnorum] >gi|356462312|gb|AET08830.1| photosystem I subunit VII [Erodium guttatum] >gi|357198790|gb|AET62706.1| photosystem I subunit VII (chloroplast) [Fragaria chiloensis] >gi|357198876|gb|AET62791…	458599503	KC456166.1	257	8.53e-131	Schefflera delavayi chloroplast, complete genome	K02691	GO:0006118//GO:0006354//GO:0009773	electron transport//DNA-dependent transcription, elongation//photosynthetic electron transport in photosystem I	GO:0009055//GO:0046872//GO:0051536//GO:0016491//GO:0051539	electron carrier activity//metal ion binding//iron-sulfur cluster binding//oxidoreductase activity//4 iron, 4 sulfur cluster binding
comp44895_c0	2078	86212374	ABC87760.1	2376	0	jasmonic acid-amino acid-conjugating enzyme [Nicotiana attenuata]	Q6I581	2082	0	Probable indole-3-acetic acid-amido synthetase GH3.5 OS=Oryza sativa subsp. japonica GN=GH3.5 PE=2 SV=1
comp137019_c0	234	--	--	--	--	--	--	--	--	--
comp161846_c0	232	255599623	XP_002537268.1	347	3.23e-39	endo-1,3(4)-beta-glucanase, putative [Ricinus communis] >gi|223516901|gb|EEF25115.1| endo-1,3(4)-beta-glucanase, putative [Ricinus communis]	--	--	--	--
comp117403_c0	434	359488329	XP_002277911.2	730	6.53e-93	PREDICTED: COBRA-like protein 4-like, partial [Vitis vinifera]	Q9LFW3	697	2.48e-89	COBRA-like protein 4 OS=Arabidopsis thaliana GN=COBL4 PE=2 SV=2
comp29171_c1	764	225456705	XP_002273979.1	246	1.02e-21	PREDICTED: uncharacterized protein LOC100241687 [Vitis vinifera] >gi|297734009|emb|CBI15256.3| unnamed protein product [Vitis vinifera]	--	--	--	--
comp43554_c0	1874	89274062	BAE80740.1	1897	0	cysteine proteinase [Platycodon grandiflorus]	P43297	1634	0	Cysteine proteinase RD21a OS=Arabidopsis thaliana GN=RD21A PE=1 SV=1
comp36370_c0	407	--	--	--	--	--	--	--	--	--
comp91792_c0	800	--	--	--	--	--	--	--	--	--
comp23579_c0	717	255543819	XP_002512972.1	310	4.53e-29	kinesin heavy chain, putative [Ricinus communis] >gi|223547983|gb|EEF49475.1| kinesin heavy chain, putative [Ricinus communis]	--	--	--	--
comp27838_c0	442	--	--	--	--	--	--	--	--	--
comp44937_c1	330	224136548	XP_002322357.1	187	3.06e-15	predicted protein [Populus trichocarpa] >gi|222869353|gb|EEF06484.1| predicted protein [Populus trichocarpa]	--	--	--	--
comp34573_c0	2193	225456246	XP_002279352.1	2547	0	PREDICTED: uncharacterized protein LOC100264639 [Vitis vinifera]	--	--	--	--
comp48038_c0	237	--	--	--	--	--	--	--	--	--
comp44298_c1	1596	224056565	XP_002298913.1	1054	1.71e-137	predicted protein [Populus trichocarpa] >gi|222846171|gb|EEE83718.1| predicted protein [Populus trichocarpa]	Q8WXA9	150	5.6e-09	Splicing regulatory glutamine/lysine-rich protein 1 OS=Homo sapiens GN=SREK1 PE=1 SV=1
comp45467_c0	453	225427898	XP_002276690.1	214	2.37e-17	PREDICTED: uncharacterized protein LOC100248664 [Vitis vinifera]	--	--	--	--
comp35288_c0	960	356552737	XP_003544719.1	1273	4.87e-174	PREDICTED: pirin-like protein-like [Glycine max]	Q9SEE4	1077	1.02e-145	Pirin-like protein OS=Solanum lycopersicum PE=2 SV=1
comp217736_c0	394	--	--	--	--	--	--	--	--	--
comp23553_c0	276	413919025	AFW58957.1	283	7.64e-30	hypothetical protein ZEAMMB73_714923 [Zea mays]	Q9M2E2	216	7.69e-21	(+)-neomenthol dehydrogenase OS=Arabidopsis thaliana GN=SDR1 PE=1 SV=1
comp42290_c0	1904	225458045	XP_002277913.1	872	7.18e-107	PREDICTED: zinc finger CCCH domain-containing protein 6-like [Vitis vinifera]	Q56XU4	632	2.61e-73	Zinc finger CCCH domain-containing protein 6 OS=Arabidopsis thaliana GN=At1g19860 PE=2 SV=1
comp38802_c0	602	225436777	XP_002268050.1	371	1.93e-42	PREDICTED: glutaredoxin-C13 [Vitis vinifera]	Q9M9Y9	333	5.07e-38	Monothiol glutaredoxin-S11 OS=Arabidopsis thaliana GN=GRXS11 PE=2 SV=1
comp21031_c0	259	--	--	--	--	--	--	--	--	--
comp48722_c1	458	--	--	--	--	--	--	--	--	--
comp260291_c0	228	--	--	--	--	--	--	--	--	--
comp177382_c0	341	225459405	XP_002284293.1	304	1.16e-30	PREDICTED: pentatricopeptide repeat-containing protein At4g18520-like [Vitis vinifera]	Q0WNP3	249	4.69e-24	Pentatricopeptide repeat-containing protein At4g18520 OS=Arabidopsis thaliana GN=PCMP-A2 PE=2 SV=1
comp1024_c0	249	224105941	XP_002313987.1	299	4.48e-31	predicted protein [Populus trichocarpa] >gi|222850395|gb|EEE87942.1| predicted protein [Populus trichocarpa]	O80871	285	3.23e-30	Probable protein phosphatase 2C 25 OS=Arabidopsis thaliana GN=At2g30020 PE=1 SV=1
comp51814_c0	654	357475731	XP_003608151.1	184	4.83e-15	MLP3.2 protein [Medicago truncatula] >gi|355509206|gb|AES90348.1| MLP3.2 protein [Medicago truncatula]	--	--	--	--
comp42750_c0	1812	255586905	XP_002534057.1	1518	0	amino acid transporter, putative [Ricinus communis] >gi|223525920|gb|EEF28328.1| amino acid transporter, putative [Ricinus communis]	Q28HE5	289	1.99e-26	Probable sodium-coupled neutral amino acid transporter 6 OS=Xenopus tropicalis GN=slc38a6 PE=2 SV=1
comp63942_c0	596	--	--	--	--	--	--	--	--	--
comp28468_c0	302	--	--	--	--	--	--	--	--	--
comp24028_c0	248	147777060	CAN70068.1	296	8.61e-30	hypothetical protein VITISV_015041 [Vitis vinifera]	O64639	263	2.05e-26	Receptor-like serine/threonine-protein kinase At2g45590 OS=Arabidopsis thaliana GN=At2g45590 PE=2 SV=1
comp58233_c0	241	357461157	XP_003600860.1	129	3.14e-07	BAHD acyltransferase DCR [Medicago truncatula] >gi|355489908|gb|AES71111.1| BAHD acyltransferase DCR [Medicago truncatula]	--	--	--	--
comp35453_c0	225	--	--	--	--	--	--	--	--	--
comp195960_c0	246	9758283	BAB08807.1	290	1.97e-29	unnamed protein product [Arabidopsis thaliana]	--	--	--	--
comp124548_c0	282	--	--	--	--	--	--	--	--	--
comp47040_c1	1455	297738020	CBI27221.3	1174	2.61e-155	unnamed protein product [Vitis vinifera]	O43670	319	1.03e-30	Zinc finger protein 207 OS=Homo sapiens GN=ZNF207 PE=1 SV=1
comp32696_c1	1261	359495871	XP_003635105.1	1064	3.42e-138	PREDICTED: UDP-glycosyltransferase 91A1-like [Vitis vinifera]	Q940V3	1022	4.41e-133	UDP-glycosyltransferase 91A1 OS=Arabidopsis thaliana GN=UGT91A1 PE=2 SV=1
comp43378_c0	1595	359486519	XP_002270770.2	1162	5e-147	PREDICTED: uncharacterized protein LOC100263830 [Vitis vinifera]	Q8BTK5	187	2.35e-13	SET and MYND domain-containing protein 4 OS=Mus musculus GN=Smyd4 PE=2 SV=2
comp28053_c0	576	--	--	--	--	--	--	--	--	--
comp182532_c0	273	--	--	--	--	--	--	--	--	--
comp30625_c0	394	224081501	XP_002306436.1	589	5.28e-69	glutamate-gated kainate-type ion channel receptor subunit GluR5 [Populus trichocarpa] >gi|222855885|gb|EEE93432.1| glutamate-gated kainate-type ion channel receptor subunit GluR5 [Populus trichocarpa]	Q84W41	530	4.42e-62	Glutamate receptor 3.6 OS=Arabidopsis thaliana GN=GLR3.6 PE=2 SV=1
comp22959_c0	360	--	--	--	--	--	--	--	--	--
comp30776_c0	580	224062005	XP_002300707.1	243	1.69e-23	predicted protein [Populus trichocarpa] >gi|222842433|gb|EEE79980.1| predicted protein [Populus trichocarpa]	Q93X17	222	1.34e-21	Snakin-2 OS=Solanum tuberosum GN=SN2 PE=1 SV=1
comp139144_c0	240	--	--	--	--	--	--	--	--	--
comp193242_c0	239	225432624	XP_002281882.1	395	2.79e-45	PREDICTED: thermospermine synthase ACAULIS5 [Vitis vinifera] >gi|297737031|emb|CBI26232.3| unnamed protein product [Vitis vinifera]	Q9S7X6	331	5.47e-37	Thermospermine synthase ACAULIS5 OS=Arabidopsis thaliana GN=ACL5 PE=1 SV=1
comp43714_c0	277	--	--	--	--	--	--	--	--	--
comp115262_c0	286	--	--	--	--	--	--	--	--	--
comp7456_c0	331	357467951	XP_003604260.1	141	1.5e-13	CNGC5-like protein [Medicago truncatula] >gi|355505315|gb|AES86457.1| CNGC5-like protein [Medicago truncatula]	--	--	--	--
comp177454_c0	205	--	--	--	--	--	--	--	--	--
comp259519_c0	217	--	--	--	--	--	--	--	--	--
comp33424_c0	274	--	--	--	--	--	--	--	--	--
comp19221_c0	254	--	--	--	--	--	--	--	--	--
comp123500_c0	443	297742035	CBI33822.3	744	1.43e-96	unnamed protein product [Vitis vinifera]	Q5ZJX1	426	3.46e-50	Abhydrolase domain-containing protein FAM108C1 OS=Gallus gallus GN=FAM108C1 PE=2 SV=1
comp41280_c0	2729	225438442	XP_002275036.1	1837	0	PREDICTED: uncharacterized protein LOC100249111 [Vitis vinifera]	P32361	718	2.74e-78	Serine/threonine-protein kinase/endoribonuclease IRE1 OS=Saccharomyces cerevisiae (strain ATCC 204508 / S288c) GN=IRE1 PE=1 SV=2
comp59238_c0	330	--	--	--	--	--	--	--	--	--
comp40039_c1	2369	225440606	XP_002277969.1	1292	0	PREDICTED: mRNA-capping enzyme [Vitis vinifera] >gi|297740251|emb|CBI30433.3| unnamed protein product [Vitis vinifera]	O55236	391	2.29e-38	mRNA-capping enzyme OS=Mus musculus GN=Rngtt PE=1 SV=1
comp45075_c0	2176	298204381	CBI16861.3	1742	0	unnamed protein product [Vitis vinifera]	Q61749	868	1.87e-105	Translation initiation factor eIF-2B subunit delta OS=Mus musculus GN=Eif2b4 PE=2 SV=2
comp254030_c0	241	--	--	--	--	--	--	--	--	--
comp38916_c0	1166	225431605	XP_002282776.1	524	1.83e-60	PREDICTED: uncharacterized protein LOC100267710 [Vitis vinifera] >gi|296088617|emb|CBI37608.3| unnamed protein product [Vitis vinifera]	Q54ED3	122	6.43e-06	DnaJ homolog subfamily A member 1 homolog OS=Dictyostelium discoideum GN=dnaja1 PE=3 SV=1
comp43435_c0	290	--	--	--	--	--	--	--	--	--
comp30113_c0	604	147777589	CAN62729.1	609	2.47e-72	hypothetical protein VITISV_003091 [Vitis vinifera]	Q93X23	595	1.87e-71	Myrcene synthase, chloroplastic OS=Quercus ilex PE=1 SV=1
comp21084_c0	265	--	--	--	--	--	--	--	--	--
comp275457_c0	206	--	--	--	--	--	--	--	--	--
comp41217_c0	2721	255582203	XP_002531894.1	1862	0	dead box ATP-dependent RNA helicase, putative [Ricinus communis] >gi|223528461|gb|EEF30493.1| dead box ATP-dependent RNA helicase, putative [Ricinus communis]	O49289	1695	0	Putative DEAD-box ATP-dependent RNA helicase 29 OS=Arabidopsis thaliana GN=RH29 PE=3 SV=1
comp333563_c0	258	--	--	--	--	--	--	--	--	--
comp37851_c0	2003	224086589	XP_002307913.1	2236	0	predicted protein [Populus trichocarpa] >gi|222853889|gb|EEE91436.1| predicted protein [Populus trichocarpa]	Q84P54	2152	0	Gamma aminobutyrate transaminase 1, mitochondrial OS=Solanum lycopersicum GN=GABA-TP1 PE=1 SV=1
comp28531_c0	258	225442357	XP_002281282.1	174	1.09e-16	PREDICTED: charged multivesicular body protein 1 [Vitis vinifera] >gi|147855645|emb|CAN79153.1| hypothetical protein VITISV_016190 [Vitis vinifera]	O96552	125	1.19e-08	Charged multivesicular body protein 1 OS=Dictyostelium discoideum GN=chmp1 PE=3 SV=1
comp27493_c0	297	225432426	XP_002278120.1	123	2.87e-07	PREDICTED: NADH dehydrogenase [ubiquinone] 1 alpha subcomplex subunit 8-B isoform 2 [Vitis vinifera] >gi|225432428|ref|XP_002278102.1| PREDICTED: NADH dehydrogenase [ubiquinone] 1 alpha subcomplex subunit 8-B isoform 1 [Vitis vinifera] >gi|297736935|emb|CBI26136.3| unnamed protein product [Vitis vinifera]	Q8LGE7	107	2.81e-06	NADH dehydrogenase [ubiquinone] 1 alpha subcomplex subunit 8-B OS=Arabidopsis thaliana GN=At5g18800 PE=2 SV=1
comp44162_c0	560	--	--	--	--	--	--	--	--	--
comp14689_c0	238	--	--	--	--	--	--	--	--	--
comp105845_c0	649	225463392	XP_002271932.1	925	9.75e-121	PREDICTED: carboxyl-terminal-processing protease [Vitis vinifera]	Q55669	435	2.84e-49	Carboxyl-terminal-processing protease OS=Synechocystis sp. (strain PCC 6803 / Kazusa) GN=ctpA PE=3 SV=1
comp12001_c0	219	406866658	EKD19697.1	197	4.24e-17	hypothetical protein MBM_01649 [Marssonina brunnea f. sp. 'multigermtubi' MB_m1]	--	--	--	--
comp43624_c0	1452	163717541	ABY40731.1	775	2.22e-94	FERONIA receptor-like kinase [Citrus trifoliata]	Q9SR05	756	9.14e-89	Receptor-like protein kinase ANXUR1 OS=Arabidopsis thaliana GN=ANX1 PE=2 SV=1
comp194282_c0	207	--	--	--	--	--	--	--	--	--
comp58260_c0	247	--	--	--	--	--	--	--	--	--
comp33796_c0	207	--	--	--	--	--	--	--	--	--
comp1374_c0	293	351726598	NP_001236876.1	156	1.04e-10	ferric reductase defective 3b [Glycine max] >gi|190701031|gb|ACE89002.1| ferric reductase defective 3b [Glycine max] >gi|190701033|gb|ACE89003.1| ferric reductase defective 3b [Glycine max]	Q9SFB0	136	3.76e-09	MATE efflux family protein FRD3 OS=Arabidopsis thaliana GN=FRD3 PE=1 SV=1
comp47066_c0	2092	224109578	XP_002333236.1	2121	0	predicted protein [Populus trichocarpa] >gi|222835558|gb|EEE73993.1| predicted protein [Populus trichocarpa]	Q71N54	1873	0	Lecithine-cholesterol acyltransferase-like 4 OS=Arabidopsis thaliana GN=LCAT4 PE=2 SV=1
comp73883_c0	535	225428362	XP_002280082.1	660	2.8e-83	PREDICTED: uncharacterized protein LOC100252027 [Vitis vinifera]	--	--	--	--
comp235274_c0	207	--	--	--	--	--	--	--	--	--
comp181147_c0	232	--	--	--	--	--	--	--	--	--
comp40377_c0	818	224099343	XP_002311446.1	529	1.86e-64	predicted protein [Populus trichocarpa] >gi|118481362|gb|ABK92624.1| unknown [Populus trichocarpa] >gi|222851266|gb|EEE88813.1| predicted protein [Populus trichocarpa]	Q31QE7	195	1.61e-17	ATP-dependent Clp protease adapter protein ClpS OS=Synechococcus elongatus (strain PCC 7942) GN=clpS PE=3 SV=1
comp23244_c0	312	--	--	--	--	--	--	--	--	--
comp18749_c0	249	--	--	--	--	--	--	--	--	--
comp70224_c0	245	--	--	--	--	--	--	--	--	--
comp164191_c0	309	--	--	--	--	--	--	--	--	--
comp379081_c0	245	--	--	--	--	--	--	--	--	--
comp46610_c0	1485	356543448	XP_003540172.1	1048	1.16e-135	PREDICTED: double-stranded RNA-binding protein 2-like [Glycine max]	Q9SKN2	959	4.72e-123	Double-stranded RNA-binding protein 2 OS=Arabidopsis thaliana GN=DRB2 PE=1 SV=1
comp30506_c0	218	18307504	CAD21166.1	125	6.96e-07	SDL-1 protein [Nicotiana plumbaginifolia]	--	--	--	--
comp42651_c0	1852	359486440	XP_002275845.2	975	3.41e-148	PREDICTED: probable receptor-like protein kinase At5g59700-like [Vitis vinifera]	Q9FN92	725	1.36e-104	Probable receptor-like protein kinase At5g59700 OS=Arabidopsis thaliana GN=At5g59700 PE=1 SV=1
comp40794_c0	450	--	--	--	--	--	--	--	--	--
comp47511_c4	1790	356565012	XP_003550739.1	436	2.91e-46	PREDICTED: CASP-like protein At2g36330-like [Glycine max]	Q84WP5	398	4.26e-42	CASP-like protein At2g36330 OS=Arabidopsis thaliana GN=At2g36330 PE=1 SV=1
comp69431_c0	449	--	--	--	--	--	--	--	--	--
comp42189_c0	1329	356504012	XP_003520793.1	456	1.71e-49	PREDICTED: uncharacterized protein LOC100815893 [Glycine max]	--	--	--	--
comp43919_c0	1287	357484065	XP_003612319.1	1178	2.15e-157	Serine acetyltransferase [Medicago truncatula] >gi|355513654|gb|AES95277.1| Serine acetyltransferase [Medicago truncatula]	Q10S58	1105	3.17e-147	Probable serine acetyltransferase 2 OS=Oryza sativa subsp. japonica GN=SAT2 PE=2 SV=1
comp318256_c0	238	440636455	ELR06374.1	327	1.48e-33	hypothetical protein GMDG_02091 [Geomyces destructans 20631-21]	A7ENU3	327	1.12e-34	Clustered mitochondria protein homolog OS=Sclerotinia sclerotiorum (strain ATCC 18683 / 1980 / Ss-1) GN=clu1 PE=3 SV=1
comp177508_c0	288	225448703	XP_002275275.1	264	6.18e-25	PREDICTED: probably inactive leucine-rich repeat receptor-like protein kinase At3g28040-like [Vitis vinifera]	Q9LRT1	181	4.9e-15	Probably inactive leucine-rich repeat receptor-like protein kinase At3g28040 OS=Arabidopsis thaliana GN=At3g28040 PE=2 SV=1
comp42205_c0	268	297736448	CBI25319.3	266	1.11e-26	unnamed protein product [Vitis vinifera]	Q9FYB7	243	1.44e-24	Serine/arginine-rich splicing factor RS2Z32 OS=Arabidopsis thaliana GN=RS2Z32 PE=1 SV=1
comp30469_c0	210	--	--	--	--	--	--	--	--	--
comp41981_c0	1080	255546658	XP_002514388.1	807	5.99e-105	clathrin coat assembly protein ap19, putative [Ricinus communis] >gi|223546485|gb|EEF47984.1| clathrin coat assembly protein ap19, putative [Ricinus communis]	O23685	773	5.57e-101	AP-1 complex subunit sigma-2 OS=Arabidopsis thaliana GN=AAP19-2 PE=2 SV=1
comp173703_c0	365	224129054	XP_002320489.1	446	1.74e-49	argonaute protein group [Populus trichocarpa] >gi|222861262|gb|EEE98804.1| argonaute protein group [Populus trichocarpa]	Q6YSJ5	356	3.02e-38	Protein argonaute 16 OS=Oryza sativa subsp. japonica GN=AGO16 PE=2 SV=2
comp37254_c0	487	290489662	ADD31215.1	229	2.44e-20	RNA polymerase alpha subunit protein [Ilex cornuta]	A6MM68	228	1.85e-21	DNA-directed RNA polymerase subunit alpha OS=Buxus microphylla GN=rpoA PE=3 SV=1
comp38014_c0	242	--	--	--	--	--	--	--	--	--
comp541876_c0	415	--	--	--	--	--	--	--	--	--
comp133072_c0	369	--	--	--	--	--	--	--	--	--
comp35681_c0	1831	359492469	XP_002285728.2	1757	0	PREDICTED: protein TRANSPARENT TESTA 12-like [Vitis vinifera]	Q9LYT3	938	1.88e-117	Protein TRANSPARENT TESTA 12 OS=Arabidopsis thaliana GN=TT12 PE=2 SV=1
comp49173_c0	300	--	--	--	--	--	--	--	--	--
comp34526_c0	1428	224124424	XP_002319328.1	289	5.15e-26	predicted protein [Populus trichocarpa] >gi|222857704|gb|EEE95251.1| predicted protein [Populus trichocarpa]	Q9LQL5	191	1.24e-14	Putative F-box protein At1g32420 OS=Arabidopsis thaliana GN=At1g32420 PE=4 SV=1
comp43717_c0	1442	147841260	CAN75612.1	527	1.29e-59	hypothetical protein VITISV_022290 [Vitis vinifera]	Q9D1C9	146	6.07e-09	Ribosomal RNA-processing protein 7 homolog A OS=Mus musculus GN=Rrp7a PE=2 SV=1
comp256138_c0	248	--	--	--	--	--	--	--	--	--
comp22277_c0	1486	296084479	CBI25038.3	831	4.76e-104	unnamed protein product [Vitis vinifera]	Q8GY55	428	2.59e-46	Protein TIFY 4B OS=Arabidopsis thaliana GN=TIFY4B PE=1 SV=1
comp90991_c0	499	255584984	XP_002533203.1	194	5.01e-15	conserved hypothetical protein [Ricinus communis] >gi|223526979|gb|EEF29174.1| conserved hypothetical protein [Ricinus communis]	--	--	--	--
comp39382_c0	354	--	--	--	--	--	--	--	--	--
comp33180_c0	413	224101031	XP_002334314.1	192	4.78e-16	predicted protein [Populus trichocarpa] >gi|222871051|gb|EEF08182.1| predicted protein [Populus trichocarpa]	Q40392	142	1.79e-09	TMV resistance protein N OS=Nicotiana glutinosa GN=N PE=1 SV=1
comp45546_c0	952	296082911	CBI22212.3	143	2.76e-07	unnamed protein product [Vitis vinifera]	--	--	--	--
comp47325_c0	1011	147807555	CAN77418.1	548	6e-64	hypothetical protein VITISV_023449 [Vitis vinifera]	Q06190	223	1.47e-18	Serine/threonine-protein phosphatase 2A regulatory subunit B'' subunit alpha OS=Homo sapiens GN=PPP2R3A PE=1 SV=1
comp38940_c0	372	223946283	ACN27225.1	193	2.65e-15	unknown [Zea mays]	--	--	--	--
comp47887_c0	1565	224107859	XP_002314629.1	1295	4.59e-161	SIN3 component, histone deacetylase complex [Populus trichocarpa] >gi|222863669|gb|EEF00800.1| SIN3 component, histone deacetylase complex [Populus trichocarpa]	O04539	977	7.37e-117	Paired amphipathic helix protein Sin3-like 4 OS=Arabidopsis thaliana GN=SNL4 PE=3 SV=3
comp24514_c0	719	356546820	XP_003541820.1	409	3.67e-43	PREDICTED: TPR repeat-containing thioredoxin TTL1-like [Glycine max]	Q9SIN1	374	1.84e-39	Inactive TPR repeat-containing thioredoxin TTL3 OS=Arabidopsis thaliana GN=TTL3 PE=1 SV=2
comp33110_c0	216	--	--	--	--	--	--	--	--	--
comp21110_c0	489	--	--	--	--	--	--	--	--	--
comp48135_c0	1772	224074919	XP_002304491.1	642	7.21e-75	predicted protein [Populus trichocarpa] >gi|222841923|gb|EEE79470.1| predicted protein [Populus trichocarpa]	Q9S7C9	167	2.38e-11	Putative DNA-binding protein ESCAROLA OS=Arabidopsis thaliana GN=ESC PE=2 SV=1
comp12864_c0	298	--	--	--	--	--	--	--	--	--
comp34432_c0	235	18076679	CAC84774.1	162	1.11e-11	P70 protein [Nicotiana tabacum]	Q9ZQC5	117	5.7e-07	Interactor of constitutive active ROPs 2, chloroplastic OS=Arabidopsis thaliana GN=ICR2 PE=1 SV=1
comp65423_c0	327	--	--	--	--	--	--	--	--	--
comp13069_c0	213	147806416	CAN76550.1	226	3.88e-20	hypothetical protein VITISV_031906 [Vitis vinifera]	--	--	--	--
comp217437_c0	228	--	--	--	--	--	--	--	--	--
comp174156_c0	636	357489947	XP_003615261.1	785	5.57e-94	hypothetical protein MTR_5g065900 [Medicago truncatula] >gi|355516596|gb|AES98219.1| hypothetical protein MTR_5g065900 [Medicago truncatula]	--	--	--	--
comp244986_c0	242	--	--	--	--	--	--	--	--	--
comp51140_c0	689	402715727	AFQ93677.1	143	3.63e-08	heat shock transcription factor HSFB2a [Glycine max]	Q9SCW4	122	1.52e-06	Heat stress transcription factor B-2a OS=Arabidopsis thaliana GN=HSFB2A PE=2 SV=1
comp34210_c0	292	--	--	--	--	--	--	--	--	--
comp309255_c0	249	197725474	ACH72969.1	178	5.36e-15	major latex-like protein [Panax ginseng]	P85524	169	8.03e-15	Kirola OS=Actinidia deliciosa PE=1 SV=1
comp174348_c0	328	224126313	XP_002319808.1	295	4.85e-29	predicted protein [Populus trichocarpa] >gi|222858184|gb|EEE95731.1| predicted protein [Populus trichocarpa]	--	--	--	--
comp262370_c0	242	--	--	--	--	--	--	--	--	--
comp199996_c0	226	--	--	--	--	--	--	--	--	--
comp21666_c0	1673	255538504	XP_002510317.1	1537	0	F-box and wd40 domain protein, putative [Ricinus communis] >gi|223551018|gb|EEF52504.1| F-box and wd40 domain protein, putative [Ricinus communis]	P90648	265	7.33e-23	Myosin heavy chain kinase B OS=Dictyostelium discoideum GN=mhkB PE=2 SV=1
comp48626_c0	3379	255539226	XP_002510678.1	1099	0	conserved hypothetical protein [Ricinus communis] >gi|223551379|gb|EEF52865.1| conserved hypothetical protein [Ricinus communis]	Q9LE38	919	1.92e-179	Protein NLP4 OS=Arabidopsis thaliana GN=NLP4 PE=2 SV=1
comp2187_c0	246	308550954	ADO34791.1	352	3.39e-37	beta-galactosidase STBG6 [Solanum lycopersicum]	Q10RB4	320	4.8e-34	Beta-galactosidase 5 OS=Oryza sativa subsp. japonica GN=Os03g0165400 PE=2 SV=1
comp193640_c0	305	--	--	--	--	--	--	--	--	--
comp22830_c0	322	357447407	XP_003593979.1	538	5.36e-62	Chromatin remodeling complex subunit [Medicago truncatula] >gi|355483027|gb|AES64230.1| Chromatin remodeling complex subunit [Medicago truncatula]	Q7G8Y3	528	1.09e-61	Probable chromatin-remodeling complex ATPase chain OS=Oryza sativa subsp. japonica GN=Os01g0367900 PE=2 SV=2
comp49267_c0	2312	356520035	XP_003528671.1	1827	0	PREDICTED: uncharacterized protein LOC100783018 [Glycine max]	--	--	--	--
comp25541_c1	387	--	--	--	--	--	--	--	--	--
comp253344_c0	355	255544726	XP_002513424.1	276	3.81e-26	conserved hypothetical protein [Ricinus communis] >gi|223547332|gb|EEF48827.1| conserved hypothetical protein [Ricinus communis]	P93820	118	1.2e-06	BTB/POZ domain-containing protein At1g04390 OS=Arabidopsis thaliana GN=At1g04390 PE=2 SV=3
comp48102_c0	1712	147767047	CAN67678.1	1484	0	hypothetical protein VITISV_035274 [Vitis vinifera]	P37117	1302	1.69e-172	Cytochrome P450 71A4 OS=Solanum melongena GN=CYP71A4 PE=2 SV=1
comp20536_c0	442	--	--	--	--	--	--	--	--	--
comp30156_c0	286	--	--	--	--	--	--	--	--	--
comp43640_c1	827	359487919	XP_002271134.2	198	9.31e-15	PREDICTED: double-stranded RNA-binding protein 2 [Vitis vinifera]	--	--	--	--
comp37026_c0	551	255561897	XP_002521957.1	291	1.62e-27	ethylene receptor, putative [Ricinus communis] >gi|223538761|gb|EEF40361.1| ethylene receptor, putative [Ricinus communis]	Q9ZTP3	255	7.84e-24	Protein EIN4 OS=Arabidopsis thaliana GN=EIN4 PE=1 SV=1
comp253332_c0	219	--	--	--	--	--	--	--	--	--
comp37982_c0	202	--	--	--	--	--	--	--	--	--
comp23934_c1	213	302142308	CBI19511.3	319	6.07e-33	unnamed protein product [Vitis vinifera]	--	--	--	--
comp38770_c0	671	--	--	--	--	--	--	--	--	--
comp34647_c0	765	225426002	XP_002272795.1	557	2.24e-68	PREDICTED: uncharacterized protein LOC100246730 isoform 1 [Vitis vinifera]	--	--	--	--
comp48633_c0	2245	359486185	XP_003633408.1	3196	0	PREDICTED: cleavage and polyadenylation specificity factor subunit 3-I-like [Vitis vinifera]	Q9C952	3049	0	Cleavage and polyadenylation specificity factor subunit 3-I OS=Arabidopsis thaliana GN=CPSF73-I PE=1 SV=1
comp53777_c0	809	356525900	XP_003531559.1	591	2.86e-73	PREDICTED: NAC domain-containing protein 68-like [Glycine max]	D2SMN4	328	1.26e-33	NAC transcription factor NAM-B1 OS=Hordeum vulgare subsp. spontaneum GN=NAM-B1 PE=4 SV=1
comp46660_c0	1307	225452380	XP_002275670.1	1558	0	PREDICTED: uncharacterized protein LOC100259507 [Vitis vinifera]	--	--	--	--
comp48748_c0	1676	225441955	XP_002263826.1	2152	0	PREDICTED: 26S protease regulatory subunit 7 [Vitis vinifera] >gi|297742918|emb|CBI35785.3| unnamed protein product [Vitis vinifera]	O64982	2140	0	26S protease regulatory subunit 7 OS=Prunus persica GN=RPT1 PE=2 SV=1
comp241505_c0	352	--	--	--	--	--	--	--	--	--
comp386414_c0	219	--	--	--	--	--	--	--	--	--
comp1683_c0	272	297738294	CBI27495.3	410	7.94e-46	unnamed protein product [Vitis vinifera]	Q66GP4	352	6.44e-39	Pentatricopeptide repeat-containing protein At5g13770, chloroplastic OS=Arabidopsis thaliana GN=At5g13770 PE=2 SV=1
comp49608_c0	3194	296088706	CBI38156.3	1518	0	unnamed protein product [Vitis vinifera]	--	--	--	--
comp47046_c0	2312	21314227	AAM44081.1	2846	0	type IIB calcium ATPase MCA5 [Medicago truncatula]	O81108	2839	0	Calcium-transporting ATPase 2, plasma membrane-type OS=Arabidopsis thaliana GN=ACA2 PE=1 SV=1
comp41998_c0	825	77157637	BAE46384.1	706	9.59e-91	ribulose-1,5-bisphosphate carboxylase/oxygenase small subunit [Panax ginseng]	P08705	693	5.81e-90	Ribulose bisphosphate carboxylase small chain, chloroplastic OS=Helianthus annuus GN=RBCS PE=2 SV=1
comp29308_c0	1431	255571406	XP_002526651.1	1773	0	transferase, transferring glycosyl groups, putative [Ricinus communis] >gi|223534018|gb|EEF35739.1| transferase, transferring glycosyl groups, putative [Ricinus communis]	Q9SHJ3	1742	0	Callose synthase 7 OS=Arabidopsis thaliana GN=CALS7 PE=2 SV=3
comp90194_c0	469	--	--	--	--	--	--	--	--	--
comp20706_c0	351	38566730	CAE76634.1	470	1.22e-56	pectin methylesterase [Cicer arietinum]	Q9M3B0	480	3.46e-56	Probable pectinesterase/pectinesterase inhibitor 34 OS=Arabidopsis thaliana GN=PME34 PE=2 SV=1
comp25510_c0	378	--	--	--	--	--	--	--	--	--
comp13121_c0	315	225439424	XP_002264119.1	215	2.56e-19	PREDICTED: uncharacterized protein LOC100243697 [Vitis vinifera]	Q8GUN5	119	5.3e-07	Protein PHR1-LIKE 1 OS=Arabidopsis thaliana GN=PHL1 PE=1 SV=1
comp47943_c1	537	359480709	XP_002276414.2	266	2.48e-24	PREDICTED: somatic embryogenesis receptor kinase 1-like [Vitis vinifera] >gi|147769566|emb|CAN65708.1| hypothetical protein VITISV_020732 [Vitis vinifera] >gi|296082486|emb|CBI21491.3| unnamed protein product [Vitis vinifera]	Q9XIC7	192	1.35e-15	Somatic embryogenesis receptor kinase 2 OS=Arabidopsis thaliana GN=SERK2 PE=1 SV=1
comp26244_c1	221	--	--	--	--	--	--	--	--	--
comp16430_c0	288	--	--	--	--	--	--	--	--	--
comp153759_c0	607	359497349	XP_003635490.1	801	6.37e-99	PREDICTED: LOW QUALITY PROTEIN: sister chromatid cohesion protein PDS5 homolog B-B-like, partial [Vitis vinifera]	Q4KLU7	149	5.81e-10	Sister chromatid cohesion protein PDS5 homolog A-B OS=Xenopus laevis GN=pds5a-b PE=1 SV=1
comp35644_c1	355	134254734	ABO65097.1	586	3.33e-73	calcium-dependent protein kinase 2, partial [Nicotiana attenuata]	Q06850	556	4.39e-67	Calcium-dependent protein kinase 1 OS=Arabidopsis thaliana GN=CPK1 PE=1 SV=1
comp48378_c0	2959	297736168	CBI24206.3	2683	0	unnamed protein product [Vitis vinifera]	Q6DRN3	585	5.82e-62	Nucleolar complex protein 3 homolog OS=Danio rerio GN=noc3l PE=2 SV=1
comp49418_c2	1143	359372828	AEV42261.1	1027	1.52e-124	hypothetical protein [Beta vulgaris]	P20825	529	7.05e-58	Retrovirus-related Pol polyprotein from transposon 297 OS=Drosophila melanogaster GN=pol PE=4 SV=1
comp31785_c0	262	--	--	--	--	--	--	--	--	--
comp1747_c0	480	414878893	DAA56024.1	130	1.04e-06	TPA: putative histone-lysine N-methyltransferase family protein [Zea mays]	--	--	--	--
comp21771_c0	403	--	--	--	--	--	--	--	--	--
comp20091_c0	266	359483320	XP_002265078.2	238	7.85e-22	PREDICTED: tyrosyl-DNA phosphodiesterase 1-like [Vitis vinifera]	--	--	--	--
comp172459_c0	247	224124032	XP_002319228.1	306	5.34e-33	predicted protein [Populus trichocarpa] >gi|222857604|gb|EEE95151.1| predicted protein [Populus trichocarpa]	--	--	--	--
comp18406_c0	234	--	--	--	--	--	--	--	--	--
comp58345_c0	436	--	--	--	--	--	--	--	--	--
comp40892_c0	1833	359485378	XP_002274123.2	1089	1.17e-138	PREDICTED: probable ubiquitin-conjugating enzyme E2 26-like [Vitis vinifera]	Q9LUQ5	867	1.21e-105	Probable ubiquitin-conjugating enzyme E2 25 OS=Arabidopsis thaliana GN=UBC25 PE=2 SV=1
comp41030_c0	935	351723149	NP_001235989.1	781	3.74e-100	syntaxin [Glycine max] >gi|22597174|gb|AAN03474.1| syntaxin [Glycine max]	P93654	653	3.86e-82	Syntaxin-22 OS=Arabidopsis thaliana GN=SYP22 PE=1 SV=1
comp257191_c0	224	--	--	--	--	--	--	--	--	--
comp39322_c0	271	--	--	--	--	--	--	--	--	--
comp21530_c0	1088	357467271	XP_003603920.1	797	2.06e-99	Protein kinase family protein [Medicago truncatula] >gi|355492968|gb|AES74171.1| Protein kinase family protein [Medicago truncatula]	Q6NKZ9	779	5.51e-98	Probable receptor-like serine/threonine-protein kinase At4g34500 OS=Arabidopsis thaliana GN=At4g34500 PE=2 SV=1
comp44207_c0	2125	224115066	XP_002316931.1	1110	8.87e-141	predicted protein [Populus trichocarpa] >gi|222859996|gb|EEE97543.1| predicted protein [Populus trichocarpa]	Q9FL69	892	8.78e-110	Probable ADP-ribosylation factor GTPase-activating protein AGD5 OS=Arabidopsis thaliana GN=AGD5 PE=1 SV=1
comp256425_c0	263	--	--	--	--	--	--	--	--	--
comp27682_c0	1171	224112287	XP_002316142.1	1177	1.65e-157	predicted protein [Populus trichocarpa] >gi|222865182|gb|EEF02313.1| predicted protein [Populus trichocarpa]	--	--	--	--
comp43327_c0	1058	296082781	CBI21786.3	1264	5e-171	unnamed protein product [Vitis vinifera]	P37518	718	6.34e-90	GTP-dependent nucleic acid-binding protein EngD OS=Bacillus subtilis (strain 168) GN=engD PE=3 SV=1
comp7467_c0	218	--	--	--	--	--	--	--	--	--
comp87958_c0	671	255540501	XP_002511315.1	934	4.46e-122	thyroid hormone receptor interactor, putative [Ricinus communis] >gi|223550430|gb|EEF51917.1| thyroid hormone receptor interactor, putative [Ricinus communis]	Q8H1F9	874	5.18e-114	Pachytene checkpoint protein 2 homolog OS=Arabidopsis thaliana GN=At4g24710 PE=2 SV=1
comp201437_c0	292	14423646	P92918.1	388	6.92e-46	RecName: Full=Major allergen Api g 2; AltName: Full=Allergen Api g 1.0201; AltName: Allergen=Api g 2 >gi|1769847|emb|CAA99992.1| Api g 1.0201 allergen [Apium graveolens]	P92918	388	4.67e-47	Major allergen Api g 2 OS=Apium graveolens PE=1 SV=1
comp140886_c0	431	15240157	NP_201499.1	171	1.43e-12	putative B3 domain-containing protein [Arabidopsis thaliana] >gi|75333798|sp|Q9FGD2.1|Y5698_ARATH RecName: Full=Putative B3 domain-containing protein At5g66980 >gi|9758543|dbj|BAB08937.1| unnamed protein product [Arabidopsis thaliana] >gi|332010903|gb|AED98286.1| putative B3 domain-containing protein [Arabidopsis thaliana]	Q9FGD2	171	9.66e-14	Putative B3 domain-containing protein At5g66980 OS=Arabidopsis thaliana GN=At5g66980 PE=3 SV=1
comp47576_c0	1505	297738697	CBI27942.3	1607	0	unnamed protein product [Vitis vinifera]	Q0J2C6	1550	0	Probable protein arginine N-methyltransferase 1 OS=Oryza sativa subsp. japonica GN=PRMT1 PE=2 SV=1
comp45365_c0	1820	255543657	XP_002512891.1	1259	2.64e-165	zinc finger protein, putative [Ricinus communis] >gi|223547902|gb|EEF49394.1| zinc finger protein, putative [Ricinus communis]	Q0WQK2	1224	3.95e-161	Probable S-acyltransferase At3g26935 OS=Arabidopsis thaliana GN=At3g26935 PE=1 SV=1
comp30570_c0	363	15226371	NP_180394.1	130	1.61e-07	cysteine/histidine-rich C1 domain-containing protein [Arabidopsis thaliana] >gi|4803954|gb|AAD29826.1| unknown protein [Arabidopsis thaliana] >gi|330253004|gb|AEC08098.1| cysteine/histidine-rich C1 domain-containing protein [Arabidopsis thaliana]	--	--	--	--
comp44252_c0	953	402483605	AFQ59977.1	481	1.04e-55	CRT/DRE binding factor 1 [Morus alba var. multicaulis]	Q9M0L0	393	4.86e-44	Dehydration-responsive element-binding protein 1A OS=Arabidopsis thaliana GN=DREB1A PE=1 SV=2
comp43559_c0	567	302144034	CBI23139.3	752	2.12e-90	unnamed protein product [Vitis vinifera]	Q9SUE7	679	2.23e-81	Histone-lysine N-methyltransferase ATX4 OS=Arabidopsis thaliana GN=ATX4 PE=2 SV=3
comp43889_c0	765	--	--	--	--	--	--	--	--	--
comp42889_c0	352	388503442	AFK39787.1	122	3.55e-06	unknown [Medicago truncatula]	--	--	--	--
comp47563_c0	699	--	--	--	--	--	--	--	--	--
comp48117_c0	2548	225423909	XP_002278845.1	2107	0	PREDICTED: uncharacterized protein LOC100259509 [Vitis vinifera]	Q7XYY2	1707	0	Mediator of RNA polymerase II transcription subunit 25 OS=Arabidopsis thaliana GN=MED25 PE=1 SV=1
comp225951_c0	220	--	--	--	--	--	--	--	--	--
comp251924_c0	236	--	--	--	--	--	--	--	--	--
comp40286_c0	438	255538222	XP_002510176.1	296	3.31e-31	conserved hypothetical protein [Ricinus communis] >gi|223550877|gb|EEF52363.1| conserved hypothetical protein [Ricinus communis]	--	--	--	--
comp23455_c0	337	--	--	--	--	--	--	--	--	--
comp32487_c0	285	224139380	XP_002323084.1	279	6.89e-29	predicted protein [Populus trichocarpa] >gi|222867714|gb|EEF04845.1| predicted protein [Populus trichocarpa]	--	--	--	--
comp32917_c0	240	--	--	--	--	--	--	--	--	--
comp31643_c0	882	283135872	ADB11327.1	634	6.22e-79	tau class glutathione transferase GSTU45 [Populus trichocarpa]	P32110	606	6.27e-76	Probable glutathione S-transferase OS=Glycine max GN=HSP26-A PE=2 SV=1
comp41284_c0	1204	47933890	AAT39511.1	1461	0	ferulate 5-hydroxylase [Camptotheca acuminata]	Q42600	1293	1.2e-173	Cytochrome P450 84A1 OS=Arabidopsis thaliana GN=CYP84A1 PE=2 SV=1
comp44424_c0	1037	255568772	XP_002525357.1	731	7.25e-93	nucleic acid binding protein, putative [Ricinus communis] >gi|223535320|gb|EEF36995.1| nucleic acid binding protein, putative [Ricinus communis]	A4FVJ7	284	3.23e-27	RNA-binding protein 48 OS=Danio rerio GN=rbm48 PE=2 SV=1
comp43312_c1	2615	225441242	XP_002267245.1	2494	0	PREDICTED: nucleolar protein 10 [Vitis vinifera] >gi|297739929|emb|CBI30111.3| unnamed protein product [Vitis vinifera]	Q7T0Q5	1130	2.51e-140	Nucleolar protein 10 OS=Xenopus laevis GN=nol10 PE=2 SV=1
comp146036_c0	249	198453473	XP_002137676.1	122	2.44e-07	GA26398 [Drosophila pseudoobscura pseudoobscura] >gi|198132372|gb|EDY68234.1| GA26398 [Drosophila pseudoobscura pseudoobscura]	--	--	--	--
comp37054_c0	586	357135701	XP_003569447.1	302	1.82e-32	PREDICTED: uncharacterized protein LOC100828693 [Brachypodium distachyon]	--	--	--	--
comp36369_c0	1231	225429975	XP_002283985.1	1297	2.02e-175	PREDICTED: bark storage protein A [Vitis vinifera]	Q07469	341	7.71e-35	Bark storage protein A OS=Populus deltoides GN=BSPA PE=2 SV=1
comp129523_c0	329	--	--	--	--	--	--	--	--	--
comp26992_c0	657	297741829	CBI33142.3	236	1.45e-19	unnamed protein product [Vitis vinifera]	--	--	--	--
comp37699_c0	764	147815100	CAN76892.1	526	2.24e-57	hypothetical protein VITISV_005356 [Vitis vinifera]	P14381	214	1.04e-17	Transposon TX1 uncharacterized 149 kDa protein OS=Xenopus laevis PE=4 SV=1
comp43108_c0	716	--	--	--	--	--	--	--	--	--
comp35563_c1	318	--	--	--	--	--	--	--	--	--
comp49276_c0	4575	147852819	CAN83781.1	1235	1.37e-139	hypothetical protein VITISV_027111 [Vitis vinifera]	Q5XPJ9	1014	1.04e-112	Protein SCAR2 OS=Arabidopsis thaliana GN=SCAR2 PE=1 SV=1
comp30314_c0	284	--	--	--	--	--	--	--	--	--
comp57955_c0	1305	187372980	ACD03224.1	1248	8.56e-168	xyloglucan endotransglucosylase/hydrolase 14 [Actinidia deliciosa]	Q38908	1058	4.07e-140	Probable xyloglucan endotransglucosylase/hydrolase protein 30 OS=Arabidopsis thaliana GN=XTH30 PE=2 SV=2
comp22071_c0	1022	255589964	XP_002535140.1	388	1.94e-44	conserved hypothetical protein [Ricinus communis] >gi|223523945|gb|EEF27246.1| conserved hypothetical protein [Ricinus communis]	--	--	--	--
comp175107_c0	296	--	--	--	--	--	--	--	--	--
comp2452_c0	239	357435981	XP_003588266.1	204	3.29e-19	hypothetical protein MTR_1g005070 [Medicago truncatula] >gi|355477314|gb|AES58517.1| hypothetical protein MTR_1g005070 [Medicago truncatula]	--	--	--	--
comp63625_c0	786	296084602	CBI25623.3	675	1.56e-83	unnamed protein product [Vitis vinifera]	Q15782	219	4.62e-19	Chitinase-3-like protein 2 OS=Homo sapiens GN=CHI3L2 PE=1 SV=1
comp25018_c0	291	--	--	--	--	--	--	--	--	--
comp32805_c0	1008	225461038	XP_002281399.1	930	1.49e-123	PREDICTED: trafficking protein particle complex subunit 3 [Vitis vinifera] >gi|147765421|emb|CAN64900.1| hypothetical protein VITISV_041653 [Vitis vinifera] >gi|297735985|emb|CBI23959.3| unnamed protein product [Vitis vinifera]	Q5ZI57	526	5.37e-64	Trafficking protein particle complex subunit 3 OS=Gallus gallus GN=TRAPPC3 PE=2 SV=1
comp110659_c0	339	--	--	--	--	--	--	--	--	--
comp224184_c0	301	356554104	XP_003545389.1	460	4.5e-51	PREDICTED: myosin-H heavy chain-like [Glycine max]	P54697	234	6.95e-22	Myosin-J heavy chain OS=Dictyostelium discoideum GN=myoJ PE=4 SV=2
comp43528_c0	1721	147782983	CAN68561.1	1197	3.86e-158	hypothetical protein VITISV_033101 [Vitis vinifera]	Q9WVL6	307	6.39e-28	Exostosin-like 3 OS=Mus musculus GN=Extl3 PE=2 SV=2
comp7578_c0	220	297740908	CBI31090.3	273	1.52e-27	unnamed protein product [Vitis vinifera]	--	--	--	--
comp111310_c0	283	--	--	--	--	--	--	--	--	--
comp28299_c0	502	224056583	XP_002298922.1	211	5.23e-18	predicted protein [Populus trichocarpa] >gi|222846180|gb|EEE83727.1| predicted protein [Populus trichocarpa]	Q9C8L4	176	2.32e-14	Hydroxyacylglutathione hydrolase 3, mitochondrial OS=Arabidopsis thaliana GN=GLY3 PE=1 SV=3
comp10327_c0	257	359494563	XP_002266113.2	346	2.02e-37	PREDICTED: uncharacterized protein LOC100254368 [Vitis vinifera] >gi|296082756|emb|CBI21761.3| unnamed protein product [Vitis vinifera]	--	--	--	--
comp1219_c0	311	--	--	--	--	--	--	--	--	--
comp44279_c0	1143	255551823	XP_002516957.1	390	6.18e-41	ring finger protein, putative [Ricinus communis] >gi|223544045|gb|EEF45571.1| ring finger protein, putative [Ricinus communis]	Q8L9T5	372	1.85e-39	RING-H2 finger protein ATL2 OS=Arabidopsis thaliana GN=ATL2 PE=2 SV=2
comp25622_c0	291	406862162	EKD15213.1	131	3.32e-08	pre-rRNA-processing protein TSR2 [Marssonina brunnea f. sp. 'multigermtubi' MB_m1]	--	--	--	--
comp38338_c0	306	--	--	--	--	--	--	--	--	--
comp81918_c0	580	--	--	--	--	--	--	--	--	--
comp39476_c0	1102	225461001	XP_002280601.1	798	7.19e-100	PREDICTED: RNA-binding post-transcriptional regulator csx1-like [Vitis vinifera]	Q9LEB4	745	3.08e-93	Polyadenylate-binding protein RBP45 OS=Nicotiana plumbaginifolia GN=RBP45 PE=1 SV=1
comp45283_c0	2002	359485187	XP_002279096.2	2146	0	PREDICTED: putative methyltransferase NSUN6-like [Vitis vinifera]	Q7TS68	404	3.97e-41	Putative methyltransferase NSUN6 OS=Mus musculus GN=Nsun6 PE=2 SV=2
comp23525_c0	1507	224080131	XP_002306026.1	1301	1.49e-174	predicted protein [Populus trichocarpa] >gi|222848990|gb|EEE86537.1| predicted protein [Populus trichocarpa]	--	--	--	--
comp41190_c1	1476	225424043	XP_002279580.1	1552	0	PREDICTED: probable leucine-rich repeat receptor-like protein kinase At1g68400-like [Vitis vinifera]	Q9M9C5	1418	0	Probable leucine-rich repeat receptor-like protein kinase At1g68400 OS=Arabidopsis thaliana GN=At1g68400 PE=2 SV=1
comp24792_c0	413	388510830	AFK43481.1	375	7.33e-42	unknown [Medicago truncatula]	--	--	--	--
comp49504_c1	2358	225445194	XP_002284229.1	1714	0	PREDICTED: probable plastidic glucose transporter 2 [Vitis vinifera] >gi|297738801|emb|CBI28046.3| unnamed protein product [Vitis vinifera] >gi|310877904|gb|ADP37183.1| putative monosaccharide transporter [Vitis vinifera]	Q9FYG3	1580	0	Probable plastidic glucose transporter 2 OS=Arabidopsis thaliana GN=At1g67300 PE=2 SV=1
comp35545_c1	315	--	--	--	--	--	--	--	--	--
comp162395_c0	235	--	--	--	--	--	--	--	--	--
comp29187_c0	386	--	--	--	--	--	--	--	--	--
comp11679_c0	234	225425873	XP_002266342.1	296	1.38e-30	PREDICTED: uncharacterized protein LOC100240965 [Vitis vinifera] >gi|297738355|emb|CBI27556.3| unnamed protein product [Vitis vinifera]	--	--	--	--
comp39006_c0	304	255560225	XP_002521130.1	536	9.39e-65	Pectate lyase precursor, putative [Ricinus communis] >gi|223539699|gb|EEF41281.1| Pectate lyase precursor, putative [Ricinus communis]	Q9M8Z8	524	2.34e-64	Probable pectate lyase 8 OS=Arabidopsis thaliana GN=At3g07010 PE=2 SV=1
comp41331_c0	1673	225435070	XP_002284400.1	599	1.91e-72	PREDICTED: transcription factor MYB59-like [Vitis vinifera]	Q4JL84	481	9.98e-60	Transcription factor MYB59 OS=Arabidopsis thaliana GN=MYB59 PE=2 SV=2
comp30291_c0	532	255567058	XP_002524511.1	627	2.31e-73	ATP binding protein, putative [Ricinus communis] >gi|223536185|gb|EEF37838.1| ATP binding protein, putative [Ricinus communis]	C0LGN2	487	4.62e-55	Probable leucine-rich repeat receptor-like serine/threonine-protein kinase At3g14840 OS=Arabidopsis thaliana GN=LRR-RLK PE=1 SV=1
comp189736_c0	311	406862118	EKD15169.1	268	3.75e-25	hsp90-like protein [Marssonina brunnea f. sp. 'multigermtubi' MB_m1]	--	--	--	--
comp173161_c0	212	225432512	XP_002277484.1	273	1.92e-26	PREDICTED: uncharacterized protein LOC100247741 [Vitis vinifera] >gi|297736973|emb|CBI26174.3| unnamed protein product [Vitis vinifera]	Q9LUG9	225	3.78e-21	Mediator of RNA polymerase II transcription subunit 33A OS=Arabidopsis thaliana GN=MED33A PE=1 SV=1
comp34208_c0	209	224156169	XP_002337683.1	194	3.94e-17	predicted protein [Populus trichocarpa] >gi|222869548|gb|EEF06679.1| predicted protein [Populus trichocarpa]	--	--	--	--
comp24041_c0	288	297736903	CBI26104.3	283	1.89e-28	unnamed protein product [Vitis vinifera]	--	--	--	--
comp44242_c0	1295	344227187	AEN03273.1	951	2.56e-124	methionine sulfoxide reductase A5 [Solanum lycopersicum]	Q9SL43	846	1.19e-109	Peptide methionine sulfoxide reductase A5 OS=Arabidopsis thaliana GN=MSRA5 PE=2 SV=1
comp29256_c0	949	225454276	XP_002275895.1	495	4.9e-58	PREDICTED: uncharacterized protein LOC100256823 [Vitis vinifera] >gi|297745314|emb|CBI40394.3| unnamed protein product [Vitis vinifera]	--	--	--	--
comp36025_c0	550	332071110	AED99874.1	459	1.4e-51	cytochrome P450 [Panax notoginseng]	P93147	291	2.82e-29	Isoflavone 2'-hydroxylase OS=Glycyrrhiza echinata GN=CYP81E1 PE=1 SV=2
comp37674_c0	219	224113991	XP_002316636.1	112	1.95e-08	predicted protein [Populus trichocarpa] >gi|222859701|gb|EEE97248.1| predicted protein [Populus trichocarpa]	--	--	--	--
comp318327_c0	273	406859983	EKD13044.1	144	7.37e-10	hypothetical protein MBM_08806 [Marssonina brunnea f. sp. 'multigermtubi' MB_m1]	--	--	--	--
comp44285_c0	1981	8248034	AAF74025.1	2287	0	inorganic phosphate transporter [Nicotiana tabacum]	Q96303	2179	0	Inorganic phosphate transporter 1-4 OS=Arabidopsis thaliana GN=PHT1-4 PE=1 SV=1
comp49487_c0	4183	359494619	XP_003634816.1	3301	0	PREDICTED: protein strawberry notch-like [Vitis vinifera]	O64517	1285	9.56e-162	Metacaspase-4 OS=Arabidopsis thaliana GN=AMC4 PE=1 SV=1
comp43980_c0	534	--	--	--	--	--	--	--	--	--
comp33485_c0	219	--	--	--	--	--	--	--	--	--
comp48404_c1	764	147834049	CAN70994.1	172	6.81e-14	hypothetical protein VITISV_038698 [Vitis vinifera]	--	--	--	--
comp12291_c0	310	255547820	XP_002514967.1	186	1.57e-15	plant mitotic spindle assembly checkpoint protein mad2, putative [Ricinus communis] >gi|223546018|gb|EEF47521.1| plant mitotic spindle assembly checkpoint protein mad2, putative [Ricinus communis]	Q9LU93	182	3.99e-16	Mitotic spindle checkpoint protein MAD2 OS=Arabidopsis thaliana GN=MAD2 PE=2 SV=1
comp44723_c0	2016	225464083	XP_002269250.1	1551	0	PREDICTED: KH domain-containing protein At4g18375-like [Vitis vinifera]	P58223	426	2.39e-43	KH domain-containing protein At4g18375 OS=Arabidopsis thaliana GN=At4g18375 PE=2 SV=1
comp48997_c0	2475	225424426	XP_002281514.1	1404	0	PREDICTED: transmembrane anterior posterior transformation protein 1-like [Vitis vinifera]	F4HVJ3	1204	1.42e-173	Protein POLLEN DEFECTIVE IN GUIDANCE 1 OS=Arabidopsis thaliana GN=POD1 PE=1 SV=1
comp31559_c0	724	406867533	EKD20571.1	1120	1.27e-142	putative elongation factor 3 [Marssonina brunnea f. sp. 'multigermtubi' MB_m1]	O93796	660	6.82e-78	Elongation factor 3 OS=Candida glabrata (strain ATCC 2001 / CBS 138 / JCM 3761 / NBRC 0622 / NRRL Y-65) GN=TEF3 PE=3 SV=2
comp40635_c0	334	--	--	--	--	--	--	--	--	--
comp39565_c0	1029	--	--	--	--	--	--	--	--	--
comp35927_c0	360	--	--	--	--	--	--	--	--	--
comp38368_c1	784	213385143	BAG84267.1	948	1.14e-125	phenylcoumaran benzylic ether reductase [Nicotiana tabacum]	P52578	876	7.33e-116	Isoflavone reductase homolog OS=Solanum tuberosum PE=2 SV=1
comp35033_c0	1451	225426643	XP_002273095.1	1244	2.5e-165	PREDICTED: zinc finger HIT domain-containing protein 2 [Vitis vinifera] >gi|297742416|emb|CBI34565.3| unnamed protein product [Vitis vinifera]	Q2TBW5	231	2.05e-19	Zinc finger HIT domain-containing protein 2 OS=Bos taurus GN=ZNHIT2 PE=2 SV=1
comp51428_c0	359	--	--	--	--	--	--	--	--	--
comp47006_c1	301	225437529	XP_002275599.1	384	4.81e-42	PREDICTED: uncharacterized protein LOC100264117 [Vitis vinifera] >gi|297743964|emb|CBI36934.3| unnamed protein product [Vitis vinifera]	--	--	--	--
comp302417_c0	234	--	--	--	--	--	--	--	--	--
comp50311_c0	1560	158263556	ABW24494.1	1323	4.3e-178	O-acetylserine(thiol)-lyase [Sesamum indicum]	Q43317	1301	7.22e-176	Cysteine synthase OS=Citrullus lanatus PE=1 SV=1
comp37205_c0	473	224054354	XP_002298218.1	124	3.05e-06	predicted protein [Populus trichocarpa] >gi|222845476|gb|EEE83023.1| predicted protein [Populus trichocarpa]	--	--	--	--
comp34732_c0	208	--	--	--	--	--	--	--	--	--
comp40513_c0	677	224092278	XP_002309540.1	205	7.33e-18	predicted protein [Populus trichocarpa] >gi|222855516|gb|EEE93063.1| predicted protein [Populus trichocarpa]	--	--	--	--
comp193970_c0	286	147818273	CAN64718.1	309	6.86e-32	hypothetical protein VITISV_026719 [Vitis vinifera]	Q683I9	221	1.43e-20	Pentatricopeptide repeat-containing protein At3g62890 OS=Arabidopsis thaliana GN=PCMP-H82 PE=2 SV=1
comp129854_c0	253	--	--	--	--	--	--	--	--	--
comp587786_c0	270	255570562	XP_002526238.1	255	3e-24	Arginine decarboxylase, putative [Ricinus communis] >gi|223534432|gb|EEF36135.1| Arginine decarboxylase, putative [Ricinus communis]	--	--	--	--
comp38672_c0	1182	225434010	XP_002272798.1	734	4.18e-92	PREDICTED: uncharacterized protein LOC100257710 [Vitis vinifera]	--	--	--	--
comp33055_c0	482	359485880	XP_003633348.1	529	4.61e-65	PREDICTED: thymidine kinase-like [Vitis vinifera]	O81263	466	2.93e-56	Thymidine kinase OS=Oryza sativa subsp. japonica GN=TK PE=2 SV=2
comp36620_c0	635	225430756	XP_002267139.1	360	9.6e-40	PREDICTED: maf-like protein DDB_G0281937 isoform 1 [Vitis vinifera]	Q54TC5	122	4.59e-07	Maf-like protein DDB_G0281937 OS=Dictyostelium discoideum GN=DDB_G0281937 PE=3 SV=1
comp40542_c0	1108	77745460	ABB02629.1	385	1.84e-41	unknown [Solanum tuberosum]	--	--	--	--
comp40911_c0	1590	359474195	XP_003631415.1	1401	0	PREDICTED: uncharacterized protein LOC100263296 [Vitis vinifera] >gi|297742508|emb|CBI34657.3| unnamed protein product [Vitis vinifera]	Q9FZ36	365	7.82e-36	Mitogen-activated protein kinase kinase kinase 2 OS=Arabidopsis thaliana GN=ANP2 PE=2 SV=1
comp411256_c0	217	--	--	--	--	--	--	--	--	--
comp300002_c0	234	--	--	--	--	--	--	--	--	--
comp39966_c0	2070	359497102	XP_003635424.1	800	8.5e-92	PREDICTED: LOW QUALITY PROTEIN: putative ribonuclease H protein At1g65750-like [Vitis vinifera]	P0C2F6	323	7.77e-30	Putative ribonuclease H protein At1g65750 OS=Arabidopsis thaliana GN=At1g65750 PE=3 SV=1
comp34501_c2	406	297745479	CBI40559.3	476	2.13e-55	unnamed protein product [Vitis vinifera]	Q9LS40	408	3.42e-46	Protein ASPARTIC PROTEASE IN GUARD CELL 1 OS=Arabidopsis thaliana GN=ASPG1 PE=1 SV=1
comp41869_c0	385	--	--	--	--	--	--	--	--	--
comp43567_c0	1829	224110866	XP_002333020.1	1520	0	predicted protein [Populus trichocarpa] >gi|222834634|gb|EEE73097.1| predicted protein [Populus trichocarpa]	Q8GTB6	1185	6.79e-154	Tetrahydrocannabinolic acid synthase OS=Cannabis sativa PE=1 SV=1
comp31818_c0	252	225448459	XP_002272182.1	156	1.3e-10	PREDICTED: uncharacterized protein LOC100250143 [Vitis vinifera]	--	--	--	--
comp46095_c0	1164	225466245	XP_002270003.1	1054	1.4e-139	PREDICTED: expansin-A13-like [Vitis vinifera]	Q9M9P0	990	9.26e-132	Expansin-A13 OS=Arabidopsis thaliana GN=EXPA13 PE=2 SV=2
comp48157_c0	1751	296080867	CBI18797.3	1522	0	unnamed protein product [Vitis vinifera]	Q43082	1489	0	Porphobilinogen deaminase, chloroplastic OS=Pisum sativum GN=HEMC PE=1 SV=1
comp1836_c0	233	296081500	CBI20023.3	201	1.48e-17	unnamed protein product [Vitis vinifera]	C0LGH2	158	2.92e-12	Probable LRR receptor-like serine/threonine-protein kinase At1g56130 OS=Arabidopsis thaliana GN=At1g56130 PE=1 SV=2
comp37327_c0	1743	343887311	BAK61857.1	893	2.29e-110	ankyrin repeat family protein [Citrus unshiu]	Q9C7A2	290	4.65e-26	Ankyrin repeat-containing protein At3g12360 OS=Arabidopsis thaliana GN=At3g12360 PE=2 SV=1
comp135500_c0	250	297739893	CBI30075.3	296	4.54e-32	unnamed protein product [Vitis vinifera]	Q9SS31	243	3.54e-25	Probable calcium-binding protein CML36 OS=Arabidopsis thaliana GN=CML36 PE=2 SV=1
comp40857_c0	2320	225435770	XP_002285732.1	2433	0	PREDICTED: uncharacterized protein LOC100244915 [Vitis vinifera] >gi|297746484|emb|CBI16540.3| unnamed protein product [Vitis vinifera]	O35920	588	1.42e-63	Calpain-9 OS=Rattus norvegicus GN=Capn9 PE=2 SV=2
comp115437_c0	221	--	--	--	--	--	--	--	--	--
comp32059_c0	351	--	--	--	--	--	--	--	--	--
comp218139_c0	268	--	--	--	--	--	--	--	--	--
comp22058_c0	557	--	--	--	--	--	--	--	--	--
comp218792_c0	201	--	--	--	--	--	--	--	--	--
comp48448_c1	1954	225426094	XP_002272270.1	2320	0	PREDICTED: calcium-dependent protein kinase 3 [Vitis vinifera]	Q42479	2114	0	Calcium-dependent protein kinase 3 OS=Arabidopsis thaliana GN=CPK3 PE=1 SV=1
comp30172_c1	463	224156169	XP_002337683.1	306	7.82e-32	predicted protein [Populus trichocarpa] >gi|222869548|gb|EEF06679.1| predicted protein [Populus trichocarpa]	Q06136	120	8.08e-07	3-ketodihydrosphingosine reductase OS=Homo sapiens GN=KDSR PE=1 SV=1
comp148801_c0	299	--	--	--	--	--	--	--	--	--
comp26258_c0	306	--	--	--	--	--	--	--	--	--
comp54104_c0	549	225460662	XP_002267096.1	197	1.58e-15	PREDICTED: uncharacterized protein LOC100257198 isoform 1 [Vitis vinifera] >gi|359493118|ref|XP_003634513.1| PREDICTED: uncharacterized protein LOC100257198 isoform 2 [Vitis vinifera]	--	--	--	--
comp45322_c0	1466	225448753	XP_002281544.1	739	2.78e-90	PREDICTED: CDP-diacylglycerol--glycerol-3-phosphate 3-phosphatidyltransferase [Vitis vinifera]	Q2NTS8	286	2.91e-28	CDP-diacylglycerol--glycerol-3-phosphate 3-phosphatidyltransferase OS=Sodalis glossinidius (strain morsitans) GN=pgsA PE=3 SV=1
comp44609_c0	948	296086110	CBI31551.3	239	2.92e-22	unnamed protein product [Vitis vinifera]	--	--	--	--
comp43206_c0	1645	356547527	XP_003542163.1	813	2.41e-100	PREDICTED: uncharacterized protein LOC100785849 [Glycine max]	P37707	787	5.85e-100	B2 protein OS=Daucus carota PE=2 SV=1
comp8277_c0	248	--	--	--	--	--	--	--	--	--
comp34453_c0	225	225444523	XP_002268966.1	125	9.2e-07	PREDICTED: uncharacterized protein LOC100247051 [Vitis vinifera]	--	--	--	--
comp49327_c0	2234	255570661	XP_002526285.1	2068	0	catalytic, putative [Ricinus communis] >gi|223534366|gb|EEF36074.1| catalytic, putative [Ricinus communis]	--	--	--	--
comp48609_c0	871	225443379	XP_002266544.1	649	3.75e-82	PREDICTED: reticulon-like protein B22 [Vitis vinifera] >gi|297735759|emb|CBI18446.3| unnamed protein product [Vitis vinifera]	Q8GWH5	584	1.94e-73	Reticulon-like protein B22 OS=Arabidopsis thaliana GN=RTNLB22 PE=2 SV=1
comp36718_c0	742	255566931	XP_002524448.1	320	8.64e-34	conserved hypothetical protein [Ricinus communis] >gi|223536236|gb|EEF37888.1| conserved hypothetical protein [Ricinus communis]	--	--	--	--
comp45076_c0	1142	225454424	XP_002280136.1	750	7.44e-95	PREDICTED: uncharacterized protein LOC100258561 [Vitis vinifera]	--	--	--	--
comp25366_c0	353	406867196	EKD20235.1	118	4.35e-06	hypothetical protein MBM_02187 [Marssonina brunnea f. sp. 'multigermtubi' MB_m1]	--	--	--	--
comp43509_c1	1122	255554719	XP_002518397.1	1188	1.94e-158	phosphatidate cytidylyltransferase, putative [Ricinus communis] >gi|223542242|gb|EEF43784.1| phosphatidate cytidylyltransferase, putative [Ricinus communis]	O04928	1153	2.46e-154	Phosphatidate cytidylyltransferase OS=Arabidopsis thaliana GN=CDS1 PE=2 SV=1
comp217999_c0	273	124360022	ABN08038.1	277	3.27e-27	RNA-directed DNA polymerase (Reverse transcriptase) [Medicago truncatula]	P0C2F6	127	4.92e-08	Putative ribonuclease H protein At1g65750 OS=Arabidopsis thaliana GN=At1g65750 PE=3 SV=1
comp30044_c0	982	225454823	XP_002277184.1	613	5.06e-75	PREDICTED: uncharacterized protein LOC100242589 [Vitis vinifera]	Q5R9U6	138	5.25e-08	Serine/threonine-protein phosphatase 4 regulatory subunit 2 OS=Pongo abelii GN=PPP4R2 PE=2 SV=1
comp145300_c0	496	--	--	--	--	--	--	--	--	--
comp36941_c0	433	158828138	ABW81017.1	274	9.7e-28	gag-pol polymerase [Arabidopsis lyrata subsp. lyrata]	--	--	--	--
comp193824_c0	280	--	--	--	--	--	--	--	--	--
comp73959_c0	790	359475950	XP_002279319.2	339	1.1e-32	PREDICTED: serine/threonine-protein kinase CTR1-like [Vitis vinifera]	Q9FPR3	296	3.07e-28	Serine/threonine-protein kinase EDR1 OS=Arabidopsis thaliana GN=EDR1 PE=1 SV=1
comp255652_c0	201	255549206	XP_002515657.1	145	4.04e-11	conserved hypothetical protein [Ricinus communis] >gi|223545200|gb|EEF46709.1| conserved hypothetical protein [Ricinus communis]	--	--	--	--
comp223172_c0	386	225463376	XP_002271571.1	171	3.49e-12	PREDICTED: uncharacterized protein LOC100251997 [Vitis vinifera] >gi|297740629|emb|CBI30811.3| unnamed protein product [Vitis vinifera]	--	--	--	--
comp4088_c0	207	--	--	--	--	--	--	--	--	--
comp27271_c0	386	--	--	--	--	--	--	--	--	--
comp273888_c0	286	--	--	--	--	--	--	--	--	--
comp161757_c0	293	--	--	--	--	--	--	--	--	--
comp44847_c0	1429	297739008	CBI28253.3	449	1.51e-46	unnamed protein product [Vitis vinifera]	--	--	--	--
comp102061_c0	254	--	--	--	--	--	--	--	--	--
comp334132_c0	210	224095507	XP_002310403.1	194	7.76e-17	predicted protein [Populus trichocarpa] >gi|222853306|gb|EEE90853.1| predicted protein [Populus trichocarpa]	O65375	184	7.52e-16	Leucine-rich repeat extensin-like protein 1 OS=Arabidopsis thaliana GN=LRX1 PE=1 SV=1
comp194113_c0	268	255557821	XP_002519940.1	192	8.4e-16	hypothetical protein RCOM_0867850 [Ricinus communis] >gi|223540986|gb|EEF42544.1| hypothetical protein RCOM_0867850 [Ricinus communis]	--	--	--	--
comp36795_c0	922	296084481	CBI25040.3	647	9.49e-79	unnamed protein product [Vitis vinifera]	A3CCP9	536	4.4e-62	Putative protein phosphatase 2C 76 OS=Oryza sativa subsp. japonica GN=Os11g0586001 PE=3 SV=2
comp99585_c0	1193	147789396	CAN75549.1	1177	1.67e-151	hypothetical protein VITISV_043541 [Vitis vinifera]	C0LGD7	1068	1.25e-134	Probable LRR receptor-like serine/threonine-protein kinase At1g06840 OS=Arabidopsis thaliana GN=At1g06840 PE=1 SV=2
comp168379_c0	246	--	--	--	--	--	--	--	--	--
comp127476_c0	681	--	--	--	--	--	--	--	--	--
comp47031_c0	1467	225448273	XP_002274470.1	1353	0	PREDICTED: alternative oxidase, mitochondrial [Vitis vinifera]	Q40294	1286	2.83e-174	Ubiquinol oxidase, mitochondrial OS=Mangifera indica GN=AOMI 1 PE=1 SV=2
comp45440_c0	1005	255575695	XP_002528747.1	638	5.68e-80	Glucosamine 6-phosphate N-acetyltransferase, putative [Ricinus communis] >gi|223531841|gb|EEF33659.1| Glucosamine 6-phosphate N-acetyltransferase, putative [Ricinus communis]	Q9LFU9	558	3.17e-69	Glucosamine 6-phosphate N-acetyltransferase OS=Arabidopsis thaliana GN=GNA1 PE=1 SV=1
comp198273_c0	556	356567109	XP_003551765.1	803	7.03e-105	PREDICTED: PI-PLC X domain-containing protein At5g67130-like [Glycine max]	Q93XX5	617	1.25e-76	PI-PLC X domain-containing protein At5g67130 OS=Arabidopsis thaliana GN=At5g67130 PE=1 SV=1
comp16459_c0	213	--	--	--	--	--	--	--	--	--
comp30977_c0	241	--	--	--	--	--	--	--	--	--
comp35830_c0	1101	359474178	XP_002277627.2	635	5.75e-78	PREDICTED: uncharacterized protein LOC100266798 [Vitis vinifera] >gi|297742479|emb|CBI34628.3| unnamed protein product [Vitis vinifera]	--	--	--	--
comp40947_c0	1643	225442363	XP_002281321.1	1710	0	PREDICTED: IAA-amino acid hydrolase ILR1-like 4 [Vitis vinifera] >gi|297743123|emb|CBI35990.3| unnamed protein product [Vitis vinifera]	O04373	1571	0	IAA-amino acid hydrolase ILR1-like 4 OS=Arabidopsis thaliana GN=ILL4 PE=1 SV=2
comp40728_c0	1838	225423802	XP_002277905.1	1733	0	PREDICTED: proline-rich receptor-like protein kinase PERK9 [Vitis vinifera] >gi|297737910|emb|CBI27111.3| unnamed protein product [Vitis vinifera]	Q9SX31	1643	0	Proline-rich receptor-like protein kinase PERK9 OS=Arabidopsis thaliana GN=PERK9 PE=2 SV=1
comp44485_c0	376	--	--	--	--	--	--	--	--	--
comp24579_c0	514	255570480	XP_002526198.1	351	9.16e-36	sec15, putative [Ricinus communis] >gi|223534476|gb|EEF36177.1| sec15, putative [Ricinus communis]	Q9LXX6	346	3e-36	Probable exocyst complex component 6 OS=Arabidopsis thaliana GN=At3g56640 PE=2 SV=2
comp498029_c0	221	224135801	XP_002327307.1	333	1.4e-35	predicted protein [Populus trichocarpa] >gi|222835677|gb|EEE74112.1| predicted protein [Populus trichocarpa]	Q9C9H9	252	4.99e-25	Pentatricopeptide repeat-containing protein At1g71420 OS=Arabidopsis thaliana GN=PCMP-H70 PE=2 SV=1
comp36884_c0	712	--	--	--	--	--	--	--	--	--
comp13507_c0	380	224145721	XP_002325743.1	158	1.07e-11	predicted protein [Populus trichocarpa] >gi|222862618|gb|EEF00125.1| predicted protein [Populus trichocarpa]	--	--	--	--
comp158418_c0	214	255541750	XP_002511939.1	229	1.27e-21	conserved hypothetical protein [Ricinus communis] >gi|223549119|gb|EEF50608.1| conserved hypothetical protein [Ricinus communis]	--	--	--	--
comp38133_c0	2902	225455586	XP_002268932.1	1841	0	PREDICTED: probable aminotransferase ACS12-like [Vitis vinifera]	Q8GYY0	1585	0	Probable aminotransferase ACS12 OS=Arabidopsis thaliana GN=ACS12 PE=2 SV=2
comp313104_c0	220	--	--	--	--	--	--	--	--	--
comp14236_c0	260	--	--	--	--	--	--	--	--	--
comp48589_c0	918	--	--	--	--	--	--	--	--	--
comp33747_c0	456	--	--	--	--	--	--	--	--	--
comp58853_c0	295	--	--	--	--	--	--	--	--	--
comp161579_c0	240	147817753	CAN66661.1	187	5.47e-15	hypothetical protein VITISV_031721 [Vitis vinifera]	Q0WN60	115	1.5e-06	Pentatricopeptide repeat-containing protein At1g18485 OS=Arabidopsis thaliana GN=PCMP-H8 PE=2 SV=2
comp22311_c0	449	--	--	--	--	--	--	--	--	--
comp496962_c0	213	225436930	XP_002275196.1	105	5.4e-09	PREDICTED: uncharacterized protein LOC100256371 [Vitis vinifera] >gi|296086702|emb|CBI32337.3| unnamed protein product [Vitis vinifera]	--	--	--	--
comp314181_c0	232	--	--	--	--	--	--	--	--	--
comp34283_c0	466	--	--	--	--	--	--	--	--	--
comp198626_c0	224	--	--	--	--	--	--	--	--	--
comp35539_c0	1049	225465809	XP_002262773.1	879	1.37e-115	PREDICTED: peptidyl-prolyl cis-trans isomerase H [Vitis vinifera] >gi|147792327|emb|CAN70281.1| hypothetical protein VITISV_022589 [Vitis vinifera]	O43447	613	9.35e-77	Peptidyl-prolyl cis-trans isomerase H OS=Homo sapiens GN=PPIH PE=1 SV=1
comp90679_c0	377	--	--	--	--	--	--	--	--	--
comp195825_c0	244	225466163	XP_002263755.1	347	3.63e-37	PREDICTED: pentatricopeptide repeat-containing protein At5g66520-like [Vitis vinifera]	Q9SY02	208	6.76e-19	Pentatricopeptide repeat-containing protein At4g02750 OS=Arabidopsis thaliana GN=PCMP-H24 PE=2 SV=1
comp14812_c0	214	357439013	XP_003589783.1	213	2.06e-18	Receptor protein kinase-like protein [Medicago truncatula] >gi|355478831|gb|AES60034.1| Receptor protein kinase-like protein [Medicago truncatula]	Q9LP24	152	1.63e-11	Probable leucine-rich repeat receptor-like protein kinase At1g35710 OS=Arabidopsis thaliana GN=At1g35710 PE=2 SV=1
comp37840_c0	3929	225457229	XP_002284129.1	6521	0	PREDICTED: activating signal cointegrator 1 complex subunit 3 [Vitis vinifera] >gi|297733882|emb|CBI15129.3| unnamed protein product [Vitis vinifera]	F1NTD6	4247	0	Activating signal cointegrator 1 complex subunit 3 OS=Gallus gallus GN=ascc3 PE=3 SV=2
comp157875_c0	406	359473903	XP_002271391.2	218	3.04e-18	PREDICTED: protein SPA1-RELATED 2-like, partial [Vitis vinifera]	Q9T014	164	2.39e-12	Protein SPA1-RELATED 2 OS=Arabidopsis thaliana GN=SPA2 PE=1 SV=2
comp47636_c0	2290	359494887	XP_002265573.2	1951	0	PREDICTED: BTB/POZ domain-containing protein At2g24240 [Vitis vinifera]	Q9ZUH1	1873	0	BTB/POZ domain-containing protein At2g24240 OS=Arabidopsis thaliana GN=At2g24240 PE=2 SV=1
comp129582_c0	364	--	--	--	--	--	--	--	--	--
comp180729_c0	326	79315114	NP_001030864.1	308	5.97e-35	SET domain-containing protein [Arabidopsis thaliana] >gi|51971180|dbj|BAD44282.1| unnamed protein product [Arabidopsis thaliana] >gi|332645817|gb|AEE79338.1| SET domain-containing protein [Arabidopsis thaliana]	--	--	--	--
comp24300_c0	555	225441084	XP_002264613.1	249	5.52e-22	PREDICTED: probable polyadenylate-binding protein At2g36660 [Vitis vinifera] >gi|297740018|emb|CBI30200.3| unnamed protein product [Vitis vinifera]	Q9ZQA8	202	5.7e-17	Probable polyadenylate-binding protein At2g36660 OS=Arabidopsis thaliana GN=At2g36660 PE=2 SV=1
comp39979_c0	1040	225453344	XP_002270492.1	892	8.46e-113	PREDICTED: pentatricopeptide repeat-containing protein At1g02150 [Vitis vinifera]	Q8LPS6	814	2.13e-102	Pentatricopeptide repeat-containing protein At1g02150 OS=Arabidopsis thaliana GN=At1g02150 PE=2 SV=2
comp500568_c0	207	--	--	--	--	--	--	--	--	--
comp26263_c0	581	--	--	--	--	--	--	--	--	--
comp273219_c0	390	156065627	XP_001598735.1	250	5.43e-23	hypothetical protein SS1G_00824 [Sclerotinia sclerotiorum 1980] >gi|154691683|gb|EDN91421.1| hypothetical protein SS1G_00824 [Sclerotinia sclerotiorum 1980 UF-70]	--	--	--	--
comp47312_c0	2054	148923087	ABR18801.1	1797	0	kinase-associated protein phosphatase 1 [Solanum peruvianum]	P46014	1450	0	Protein phosphatase 2C 70 OS=Arabidopsis thaliana GN=KAPP PE=1 SV=2
comp45222_c0	1007	224063359	XP_002301111.1	699	1.8e-88	predicted protein [Populus trichocarpa] >gi|222842837|gb|EEE80384.1| predicted protein [Populus trichocarpa]	Q99MM4	253	1.86e-22	TRAF-type zinc finger domain-containing protein 1 OS=Rattus norvegicus GN=Trafd1 PE=2 SV=2
comp52482_c0	370	--	--	--	--	--	--	--	--	--
comp441757_c0	207	--	--	--	--	--	--	--	--	--
comp30350_c0	250	297737775	CBI26976.3	254	3.22e-25	unnamed protein product [Vitis vinifera]	Q9LJQ5	218	2.12e-21	Reticulon-like protein B9 OS=Arabidopsis thaliana GN=RTNLB9 PE=2 SV=1
comp48490_c0	2487	225450232	XP_002266606.1	1562	0	PREDICTED: DUF246 domain-containing protein At1g04910 [Vitis vinifera] >gi|297736200|emb|CBI24838.3| unnamed protein product [Vitis vinifera]	Q8W486	454	6.68e-47	Uncharacterized protein At1g04910 OS=Arabidopsis thaliana GN=At1g04910 PE=1 SV=1
comp2327_c0	927	359473281	XP_003631282.1	1316	3.82e-176	PREDICTED: putative pentatricopeptide repeat-containing protein At5g40405-like [Vitis vinifera]	Q9FND7	1190	2.44e-158	Putative pentatricopeptide repeat-containing protein At5g40405 OS=Arabidopsis thaliana GN=PCMP-H14 PE=3 SV=1
comp47129_c0	2197	255551669	XP_002516880.1	2140	0	receptor serine-threonine protein kinase, putative [Ricinus communis] >gi|223543968|gb|EEF45494.1| receptor serine-threonine protein kinase, putative [Ricinus communis]	Q9FE20	1527	0	Serine/threonine-protein kinase PBS1 OS=Arabidopsis thaliana GN=PBS1 PE=1 SV=1
comp99570_c0	415	--	--	--	--	--	--	--	--	--
comp259250_c0	277	225470167	XP_002267986.1	222	1.67e-20	PREDICTED: transcription repressor MYB6 [Vitis vinifera]	--	--	--	--
comp195052_c0	208	298204516	CBI23791.3	274	4.7e-27	unnamed protein product [Vitis vinifera]	Q9FG16	254	1.85e-25	Pentatricopeptide repeat-containing protein At5g06540 OS=Arabidopsis thaliana GN=PCMP-H88 PE=2 SV=1
comp148523_c0	260	10140689	AAG13524.1	152	4.99e-10	putative non-LTR retroelement reverse transcriptase [Oryza sativa Japonica Group]	--	--	--	--
comp48264_c0	1949	225456697	XP_002273569.1	2516	0	PREDICTED: delta-1-pyrroline-5-carboxylate dehydrogenase 12A1, mitochondrial-like [Vitis vinifera]	Q8VZC3	2422	0	Delta-1-pyrroline-5-carboxylate dehydrogenase 12A1, mitochondrial OS=Arabidopsis thaliana GN=ALDH12A1 PE=2 SV=1
comp130673_c0	204	--	--	--	--	--	--	--	--	--
comp64370_c0	607	225430388	XP_002285361.1	209	3.74e-17	PREDICTED: uncharacterized protein LOC100262872 [Vitis vinifera]	--	--	--	--
comp38439_c0	269	--	--	--	--	--	--	--	--	--
comp21435_c0	277	125548692	EAY94514.1	192	6.25e-16	hypothetical protein OsI_16286 [Oryza sativa Indica Group]	Q7XKV5	192	7.86e-17	Beta-glucosidase 11 OS=Oryza sativa subsp. japonica GN=BGLU11 PE=2 SV=2
comp36962_c1	270	60592662	BAD90927.1	133	1.09e-08	phospholipase A2 [Nicotiana tabacum]	Q8S8N6	111	8.29e-07	Phospholipase A2-alpha OS=Arabidopsis thaliana GN=PLA2-ALPHA PE=1 SV=1
comp49651_c0	1310	224066943	XP_002302291.1	1240	5.5e-167	predicted protein [Populus trichocarpa] >gi|118482646|gb|ABK93242.1| unknown [Populus trichocarpa] >gi|222844017|gb|EEE81564.1| predicted protein [Populus trichocarpa]	Q9XEE2	1115	4.23e-149	Annexin D2 OS=Arabidopsis thaliana GN=ANN2 PE=2 SV=1
comp24890_c0	511	225436140	XP_002275098.1	168	2.17e-11	PREDICTED: BEL1-like homeodomain protein 1 [Vitis vinifera]	--	--	--	--
comp23874_c0	301	356504515	XP_003521041.1	394	2.45e-44	PREDICTED: 1-aminocyclopropane-1-carboxylate oxidase homolog 1-like [Glycine max]	P93821	326	5.94e-36	1-aminocyclopropane-1-carboxylate oxidase homolog 7 OS=Arabidopsis thaliana GN=At1g04380 PE=1 SV=1
comp407674_c0	258	62900385	Q39548.1	281	1.65e-27	RecName: Full=Ent-kaur-16-ene synthase, chloroplastic; AltName: Full=Ent-kaurene synthase; AltName: Full=Ent-kaurene synthase B; Short=KSB; Flags: Precursor >gi|1431870|gb|AAB39482.1| ent-kaurene synthase B [Cucurbita maxima]	Q39548	281	1.12e-28	Ent-kaur-16-ene synthase, chloroplastic OS=Cucurbita maxima PE=1 SV=1
comp217572_c0	445	297735560	CBI18054.3	377	3.51e-40	unnamed protein product [Vitis vinifera]	Q9LZW3	269	1.34e-27	U-box domain-containing protein 16 OS=Arabidopsis thaliana GN=PUB16 PE=2 SV=1
comp39964_c0	310	224146658	XP_002326087.1	323	9.95e-35	predicted protein [Populus trichocarpa] >gi|222862962|gb|EEF00469.1| predicted protein [Populus trichocarpa]	Q8LDW9	258	1.91e-26	Xyloglucan endotransglucosylase/hydrolase protein 9 OS=Arabidopsis thaliana GN=XTH9 PE=2 SV=2
comp35583_c0	1074	225438720	XP_002282548.1	533	8.5e-61	PREDICTED: uncharacterized protein LOC100252502 [Vitis vinifera]	--	--	--	--
comp35887_c0	872	225424701	XP_002264105.1	147	6.87e-09	PREDICTED: serine/arginine-rich splicing factor 7 [Vitis vinifera] >gi|296086540|emb|CBI32129.3| unnamed protein product [Vitis vinifera]	O81127	120	1.78e-06	Serine/arginine-rich splicing factor RSZ21 OS=Arabidopsis thaliana GN=RSZ21 PE=1 SV=1
comp24097_c0	326	356516448	XP_003526906.1	142	1.11e-08	PREDICTED: protein SUPPRESSOR OF GENE SILENCING 3-like [Glycine max]	--	--	--	--
comp40549_c0	682	224145008	XP_002325493.1	200	1.7e-17	predicted protein [Populus trichocarpa] >gi|118482907|gb|ABK93367.1| unknown [Populus trichocarpa] >gi|118483491|gb|ABK93644.1| unknown [Populus trichocarpa] >gi|118487244|gb|ABK95450.1| unknown [Populus trichocarpa] >gi|118488463|gb|ABK96046.1| unknown [Populus trichocarpa] >gi|222862368|gb|EEE99874.1| predicted protein [Populus trichocarpa]	P48505	133	2.31e-09	Ubiquinol-cytochrome c reductase complex 6.7 kDa protein OS=Solanum tuberosum PE=1 SV=2
comp40105_c0	453	224129314	XP_002328943.1	134	1.88e-07	predicted protein [Populus trichocarpa] >gi|222839373|gb|EEE77710.1| predicted protein [Populus trichocarpa]	--	--	--	--
comp39303_c0	1715	356497385	XP_003517541.1	774	1.49e-92	PREDICTED: uncharacterized protein LOC100789099 [Glycine max]	Q93ZG9	429	1.18e-44	Peptidyl-prolyl cis-trans isomerase FKBP53 OS=Arabidopsis thaliana GN=FKBP53 PE=1 SV=1
comp30049_c1	283	255563616	XP_002522810.1	466	7.24e-55	UDP-glucuronate 5-epimerase, putative [Ricinus communis] >gi|223538048|gb|EEF39661.1| UDP-glucuronate 5-epimerase, putative [Ricinus communis]	Q9LIS3	448	5.96e-53	UDP-glucuronate 4-epimerase 6 OS=Arabidopsis thaliana GN=GAE6 PE=1 SV=1
comp163561_c0	277	225451681	XP_002276495.1	252	2.16e-23	PREDICTED: uncharacterized protein LOC100265170 [Vitis vinifera] >gi|296082233|emb|CBI21238.3| unnamed protein product [Vitis vinifera]	--	--	--	--
comp242041_c0	276	--	--	--	--	--	--	--	--	--
comp671174_c0	222	224075024	XP_002304523.1	122	1.42e-06	predicted protein [Populus trichocarpa] >gi|222841955|gb|EEE79502.1| predicted protein [Populus trichocarpa]	Q9SH58	110	3.66e-06	Probable membrane-associated kinase regulator 2 OS=Arabidopsis thaliana GN=MAKR2 PE=2 SV=1
comp46974_c0	825	--	--	--	--	--	--	--	--	--
comp35690_c1	654	224057204	XP_002299171.1	614	2.31e-75	predicted protein [Populus trichocarpa] >gi|222846429|gb|EEE83976.1| predicted protein [Populus trichocarpa]	O74889	249	1.44e-22	SAC3 family protein 1 OS=Schizosaccharomyces pombe (strain 972 / ATCC 24843) GN=SPCC576.05 PE=1 SV=1
comp34078_c0	210	--	--	--	--	--	--	--	--	--
comp28677_c0	386	159895677	ABX10449.1	226	5.55e-21	phosphatidylserine decarboxylase 2 [Gossypium hirsutum]	--	--	--	--
comp160445_c0	433	--	--	--	--	--	--	--	--	--
comp45723_c1	696	--	--	--	--	--	--	--	--	--
comp87137_c0	351	--	--	--	--	--	--	--	--	--
comp30889_c0	320	--	--	--	--	--	--	--	--	--
comp48894_c1	3538	2583130	AAB82639.1	626	2.66e-101	putative non-LTR retroelement reverse transcriptase [Arabidopsis thaliana]	P0C2F6	335	6.76e-31	Putative ribonuclease H protein At1g65750 OS=Arabidopsis thaliana GN=At1g65750 PE=3 SV=1
comp33094_c0	280	297744113	CBI37083.3	290	1.38e-29	unnamed protein product [Vitis vinifera]	Q0V7S6	223	2.72e-21	F-box/kelch-repeat protein OR23 OS=Arabidopsis thaliana GN=OR23 PE=2 SV=1
comp35670_c0	1566	225425591	XP_002263995.1	857	9.07e-108	PREDICTED: uncharacterized protein LOC100244799 [Vitis vinifera]	--	--	--	--
comp47480_c0	2034	225452296	XP_002271885.1	1603	0	PREDICTED: E3 ubiquitin-protein ligase RGLG2 [Vitis vinifera] >gi|296087586|emb|CBI34842.3| unnamed protein product [Vitis vinifera]	Q9SS90	1528	0	E3 ubiquitin-protein ligase RGLG1 OS=Arabidopsis thaliana GN=RGLG1 PE=1 SV=1
comp223306_c0	201	--	--	--	--	--	--	--	--	--
comp40662_c0	1182	224110250	XP_002315460.1	374	2.42e-39	predicted protein [Populus trichocarpa] >gi|222864500|gb|EEF01631.1| predicted protein [Populus trichocarpa]	Q8VXU6	325	1.75e-33	Protein DEHYDRATION-INDUCED 19 homolog 4 OS=Arabidopsis thaliana GN=DI19-4 PE=1 SV=1
comp27604_c0	399	224056831	XP_002299045.1	366	4.37e-39	predicted protein [Populus trichocarpa] >gi|222846303|gb|EEE83850.1| predicted protein [Populus trichocarpa]	A6P6V9	311	1.19e-32	Cannabidiolic acid synthase OS=Cannabis sativa GN=CBDAS PE=1 SV=1
comp370751_c0	224	--	--	--	--	--	--	--	--	--
comp37527_c0	2199	359477106	XP_003631938.1	2158	0	PREDICTED: CAS1 domain-containing protein 1-like [Vitis vinifera] >gi|296083216|emb|CBI22852.3| unnamed protein product [Vitis vinifera]	P0CM56	452	2.14e-45	Probable O-acetyltransferase CAS1 OS=Cryptococcus neoformans var. neoformans serotype D (strain JEC21 / ATCC MYA-565) GN=CAS1 PE=3 SV=1
comp98688_c0	203	356530113	XP_003533628.1	210	2.81e-18	PREDICTED: xylem serine proteinase 1-like [Glycine max]	Q9LLL8	192	6.34e-17	Xylem serine proteinase 1 OS=Arabidopsis thaliana GN=XSP1 PE=2 SV=1
comp29492_c0	342	297733703	CBI14950.3	166	1e-11	unnamed protein product [Vitis vinifera]	--	--	--	--
comp38797_c1	549	406859803	EKD12866.1	522	2.54e-65	cytochrome c [Marssonina brunnea f. sp. 'multigermtubi' MB_m1]	Q41346	520	3.37e-66	Cytochrome c OS=Stellaria longipes PE=3 SV=1
comp34523_c1	225	317454946	ADV19269.1	222	1.98e-22	predicted protein-like protein [Helleborus orientalis]	--	--	--	--
comp26163_c1	370	224120632	XP_002330913.1	239	2.8e-21	predicted protein [Populus trichocarpa] >gi|222873107|gb|EEF10238.1| predicted protein [Populus trichocarpa]	Q9SR05	234	1.18e-21	Receptor-like protein kinase ANXUR1 OS=Arabidopsis thaliana GN=ANX1 PE=2 SV=1
comp79185_c0	269	297737488	CBI26689.3	246	1.43e-23	unnamed protein product [Vitis vinifera]	--	--	--	--
comp17171_c0	244	--	--	--	--	--	--	--	--	--
comp46994_c0	1802	404435147	AFR68940.1	1663	0	sucrose non-fermenting 1-related protein kinase 2 family member [Solanum tuberosum]	Q940H6	1591	0	Serine/threonine-protein kinase SRK2E OS=Arabidopsis thaliana GN=SRK2E PE=1 SV=1
comp49526_c1	987	--	--	--	--	--	--	--	--	--
comp33136_c1	502	356574101	XP_003555190.1	605	2.06e-70	PREDICTED: ATP-dependent helicase ULS1-like [Glycine max]	Q9FIY7	372	2.25e-39	Putative SWI/SNF-related matrix-associated actin-dependent regulator of chromatin subfamily A member 3-like 3 OS=Arabidopsis thaliana GN=At5g43530 PE=3 SV=1
comp45269_c0	810	147778529	CAN71712.1	156	1.02e-10	hypothetical protein VITISV_013459 [Vitis vinifera]	--	--	--	--
comp37385_c0	906	388499254	AFK37693.1	392	2.19e-43	unknown [Lotus japonicus]	A9NAZ3	133	2.18e-08	30S ribosomal protein S11 OS=Coxiella burnetii (strain RSA 331 / Henzerling II) GN=rpsK PE=3 SV=1
comp236033_c0	265	406868756	EKD21793.1	308	5.69e-32	hypothetical protein MBM_00906 [Marssonina brunnea f. sp. 'multigermtubi' MB_m1]	--	--	--	--
comp219574_c0	225	--	--	--	--	--	--	--	--	--
comp34528_c0	275	--	--	--	--	--	--	--	--	--
comp40401_c0	1220	147785185	CAN75437.1	394	2.71e-42	hypothetical protein VITISV_000833 [Vitis vinifera]	O80837	318	7.2e-33	Remorin OS=Arabidopsis thaliana GN=DBP PE=1 SV=1
comp23366_c0	333	--	--	--	--	--	--	--	--	--
comp24112_c0	433	224093782	XP_002309989.1	180	3.81e-14	predicted protein [Populus trichocarpa] >gi|222852892|gb|EEE90439.1| predicted protein [Populus trichocarpa]	P0C2F6	132	3.18e-08	Putative ribonuclease H protein At1g65750 OS=Arabidopsis thaliana GN=At1g65750 PE=3 SV=1
comp29788_c0	914	224121654	XP_002318638.1	396	7.05e-44	predicted protein [Populus trichocarpa] >gi|222859311|gb|EEE96858.1| predicted protein [Populus trichocarpa]	--	--	--	--
comp31698_c0	739	225441209	XP_002266542.1	226	1.72e-18	PREDICTED: uncharacterized protein LOC100257160 [Vitis vinifera] >gi|297739954|emb|CBI30136.3| unnamed protein product [Vitis vinifera]	--	--	--	--
comp44963_c0	919	--	--	--	--	--	--	--	--	--
comp11557_c0	230	--	--	--	--	--	--	--	--	--
comp46394_c0	630	--	--	--	--	--	--	--	--	--
comp334982_c0	243	115463757	NP_001055478.1	208	1.25e-18	Os05g0399700 [Oryza sativa Japonica Group] >gi|75296763|sp|Q7Y1Z1.1|CHI7_ORYSJ RecName: Full=Chitinase 7; AltName: Full=Class I chitinase d; Short=OsChia1d; AltName: Full=Pathogenesis related (PR)-3 chitinase 7; Flags: Precursor >gi|30793455|dbj|BAC76690.1| chitinase [Oryza sativa Japonica Group] >gi|50878361|gb|AAT85136.1| putative chitinase [Oryza sativa Japonica Group] >gi|51854429|gb|AAU10808…	Q7Y1Z1	208	8.44e-20	Chitinase 7 OS=Oryza sativa subsp. japonica GN=Cht7 PE=2 SV=1
comp136749_c0	388	225435086	XP_002281446.1	616	2.17e-75	PREDICTED: riboflavin biosynthesis protein ribBA, chloroplastic [Vitis vinifera] >gi|297746140|emb|CBI16196.3| unnamed protein product [Vitis vinifera]	P47924	502	1.54e-59	Riboflavin biosynthesis protein ribBA, chloroplastic OS=Arabidopsis thaliana GN=RIBBA PE=2 SV=2
comp45259_c0	1513	225434961	XP_002283909.1	1037	1.34e-133	PREDICTED: fasciclin-like arabinogalactan protein 4 [Vitis vinifera]	Q9SNC3	846	2.76e-106	Fasciclin-like arabinogalactan protein 4 OS=Arabidopsis thaliana GN=FLA4 PE=1 SV=1
comp38013_c0	282	224114265	XP_002316712.1	184	9.16e-16	predicted protein [Populus trichocarpa] >gi|222859777|gb|EEE97324.1| predicted protein [Populus trichocarpa]	Q8LBM2	121	3.13e-08	Protein TIFY 5A OS=Arabidopsis thaliana GN=TIFY5A PE=1 SV=1
comp52478_c0	437	114421	P17614.1	318	2.8e-32	RecName: Full=ATP synthase subunit beta, mitochondrial; Flags: Precursor >gi|19685|emb|CAA26620.1| ATP synthase beta subunit [Nicotiana plumbaginifolia]	P17614	318	1.89e-33	ATP synthase subunit beta, mitochondrial OS=Nicotiana plumbaginifolia GN=ATPB PE=1 SV=1
comp34987_c0	281	297733661	CBI14908.3	183	3.54e-14	unnamed protein product [Vitis vinifera]	--	--	--	--
comp305647_c0	246	147834258	CAN72702.1	166	6.06e-13	hypothetical protein VITISV_001471 [Vitis vinifera]	Q9FNI6	168	1.89e-13	Putative SWI/SNF-related matrix-associated actin-dependent regulator of chromatin subfamily A member 3-like 2 OS=Arabidopsis thaliana GN=At5g22750 PE=2 SV=1
comp96304_c0	428	--	--	--	--	--	--	--	--	--
comp28845_c0	432	255540135	XP_002511132.1	181	2.83e-13	zinc finger protein, putative [Ricinus communis] >gi|223550247|gb|EEF51734.1| zinc finger protein, putative [Ricinus communis]	--	--	--	--
comp31532_c0	839	225463388	XP_002273366.1	579	4.15e-71	PREDICTED: uncharacterized protein LOC100265908 [Vitis vinifera] >gi|297740634|emb|CBI30816.3| unnamed protein product [Vitis vinifera]	Q94AL8	500	3.48e-60	Cold-regulated 413 inner membrane protein 1, chloroplastic OS=Arabidopsis thaliana GN=COR413IM1 PE=1 SV=1
comp227480_c0	203	359491495	XP_002278062.2	162	9.53e-12	PREDICTED: uncharacterized protein LOC100268025 [Vitis vinifera]	--	--	--	--
comp24060_c0	524	--	--	--	--	--	--	--	--	--
comp92463_c0	596	297804338	XP_002870053.1	126	9.52e-07	hypothetical protein ARALYDRAFT_493032 [Arabidopsis lyrata subsp. lyrata] >gi|297315889|gb|EFH46312.1| hypothetical protein ARALYDRAFT_493032 [Arabidopsis lyrata subsp. lyrata]	--	--	--	--
comp252823_c0	304	--	--	--	--	--	--	--	--	--
comp75735_c0	233	255558360	XP_002520207.1	144	3.2e-10	Vacuolar protein sorting protein, putative [Ricinus communis] >gi|223540699|gb|EEF42262.1| Vacuolar protein sorting protein, putative [Ricinus communis]	Q8VZC9	141	5.8e-11	Vacuolar protein sorting-associated protein 25 OS=Arabidopsis thaliana GN=VPS25 PE=1 SV=1
comp52619_c0	1780	68566313	Q40450.2	1813	0	RecName: Full=Elongation factor TuA, chloroplastic; Short=EF-TuA; Flags: Precursor >gi|68566318|sp|P68158.1|EFTU_TOBAC RecName: Full=Elongation factor Tu, chloroplastic; Short=EF-Tu; Flags: Precursor >gi|170344|gb|AAA18546.1| translation elongation factor EF-Tu [Nicotiana tabacum] >gi|459239|dbj|BAA02027.1| chloroplast elongation factor TuA(EF-TuA) [Nicotiana sylvestris]	P68158	1813	0	Elongation factor Tu, chloroplastic OS=Nicotiana tabacum GN=TUFA PE=3 SV=1
comp45985_c0	1312	255546931	XP_002514523.1	909	8.94e-118	catalytic, putative [Ricinus communis] >gi|223546127|gb|EEF47629.1| catalytic, putative [Ricinus communis]	P87242	417	1.47e-46	HD domain-containing protein C4G3.17 OS=Schizosaccharomyces pombe (strain 972 / ATCC 24843) GN=SPCC4G3.17 PE=2 SV=1
comp27183_c0	278	--	--	--	--	--	--	--	--	--
comp192249_c0	361	255570453	XP_002526185.1	169	3.84e-13	conserved hypothetical protein [Ricinus communis] >gi|223534489|gb|EEF36189.1| conserved hypothetical protein [Ricinus communis]	--	--	--	--
comp38953_c1	382	147862659	CAN83593.1	253	1.07e-25	hypothetical protein VITISV_037723 [Vitis vinifera]	Q8L9P8	225	9.48e-23	Protein RALF-like 33 OS=Arabidopsis thaliana GN=RALFL33 PE=2 SV=1
comp31552_c1	529	388512365	AFK44244.1	373	9.22e-43	unknown [Medicago truncatula]	Q9SBJ1	347	1.23e-37	[Pyruvate dehydrogenase (acetyl-transferring)] kinase, mitochondrial OS=Arabidopsis thaliana GN=PDK PE=1 SV=1
comp29509_c0	518	--	--	--	--	--	--	--	--	--
comp193782_c0	256	--	--	--	--	--	--	--	--	--
comp32357_c0	343	--	--	--	--	--	--	--	--	--
comp30484_c0	413	224097884	XP_002311088.1	142	1.39e-08	predicted protein [Populus trichocarpa] >gi|222850908|gb|EEE88455.1| predicted protein [Populus trichocarpa]	--	--	--	--
comp26411_c0	300	--	--	--	--	--	--	--	--	--
comp28674_c1	326	147819312	CAN68958.1	405	3.96e-47	hypothetical protein VITISV_042941 [Vitis vinifera]	Q9C585	323	6.87e-34	Ubiquitin carboxyl-terminal hydrolase 8 OS=Arabidopsis thaliana GN=UBP8 PE=1 SV=2
comp44197_c0	2017	225440870	XP_002276587.1	599	3e-68	PREDICTED: uncharacterized protein LOC100244210 [Vitis vinifera]	Q9LHI0	500	9.79e-58	NADH dehydrogenase [ubiquinone] 1 alpha subcomplex subunit 6 OS=Arabidopsis thaliana GN=At3g12260 PE=2 SV=1
comp26867_c0	388	242041687	XP_002468238.1	303	6.09e-30	hypothetical protein SORBIDRAFT_01g042280 [Sorghum bicolor] >gi|241922092|gb|EER95236.1| hypothetical protein SORBIDRAFT_01g042280 [Sorghum bicolor]	Q8RY67	270	1.26e-26	Wall-associated receptor kinase-like 14 OS=Arabidopsis thaliana GN=WAKL14 PE=2 SV=2
comp35583_c1	301	225438720	XP_002282548.1	299	1.14e-30	PREDICTED: uncharacterized protein LOC100252502 [Vitis vinifera]	--	--	--	--
comp48968_c0	3162	359491503	XP_003634285.1	2856	0	PREDICTED: uncharacterized protein LOC100854850 [Vitis vinifera]	Q9FPR3	1021	4.79e-120	Serine/threonine-protein kinase EDR1 OS=Arabidopsis thaliana GN=EDR1 PE=1 SV=1
comp45560_c0	1789	356526819	XP_003532014.1	445	1.15e-48	PREDICTED: serine/arginine-rich splicing factor 7-like [Glycine max]	Q6K9C3	398	4.39e-43	Serine/arginine-rich splicing factor RSZ23 OS=Oryza sativa subsp. japonica GN=RSZ23 PE=2 SV=1
comp30806_c0	894	224105969	XP_002313998.1	491	2.5e-58	predicted protein [Populus trichocarpa] >gi|222850406|gb|EEE87953.1| predicted protein [Populus trichocarpa]	Q9HFE7	190	2.97e-16	Ankyrin repeat-containing protein P16F5.05c OS=Schizosaccharomyces pombe (strain 972 / ATCC 24843) GN=SPBP16F5.05c PE=2 SV=1
comp39963_c1	607	359496353	XP_003635216.1	625	2.04e-78	PREDICTED: protein SCO1 homolog 2, mitochondrial-like [Vitis vinifera] >gi|296090611|emb|CBI40995.3| unnamed protein product [Vitis vinifera]	Q8LAL0	583	4.02e-73	Protein SCO1 homolog 2, mitochondrial OS=Arabidopsis thaliana GN=HCC2 PE=2 SV=1
comp165059_c0	300	224114690	XP_002316829.1	189	3.23e-15	predicted protein [Populus trichocarpa] >gi|222859894|gb|EEE97441.1| predicted protein [Populus trichocarpa]	--	--	--	--
comp35815_c0	921	359481702	XP_003632661.1	679	6.75e-86	PREDICTED: heme-binding-like protein At3g10130, chloroplastic-like [Vitis vinifera] >gi|147858745|emb|CAN82905.1| hypothetical protein VITISV_007253 [Vitis vinifera]	Q9SR77	238	1.57e-21	Heme-binding-like protein At3g10130, chloroplastic OS=Arabidopsis thaliana GN=At3g10130 PE=1 SV=1
comp48399_c0	3225	359481157	XP_003632582.1	2043	0	PREDICTED: acyl-coenzyme A oxidase 4, peroxisomal-like isoform 2 [Vitis vinifera]	Q96329	1963	0	Acyl-coenzyme A oxidase 4, peroxisomal OS=Arabidopsis thaliana GN=ACX4 PE=1 SV=1
comp49367_c0	4115	359491066	XP_002279926.2	4585	0	PREDICTED: uncharacterized protein LOC100266414 [Vitis vinifera]	F6QV99	629	1.33e-70	ATPase family AAA domain-containing protein 1 OS=Bos taurus GN=ATAD1 PE=2 SV=2
comp46324_c0	2250	359493519	XP_002264217.2	2280	0	PREDICTED: ATP-dependent Clp protease ATP-binding subunit ClpX-like [Vitis vinifera]	O67356	1035	1.79e-131	ATP-dependent Clp protease ATP-binding subunit ClpX OS=Aquifex aeolicus (strain VF5) GN=clpX PE=3 SV=1
comp43644_c0	2356	356521329	XP_003529309.1	1878	0	PREDICTED: RNA polymerase-associated protein RTF1 homolog [Glycine max]	Q92541	257	1.67e-21	RNA polymerase-associated protein RTF1 homolog OS=Homo sapiens GN=RTF1 PE=1 SV=4
comp50760_c0	245	225448633	XP_002279331.1	168	1.21e-12	PREDICTED: CBL-interacting protein kinase 2 [Vitis vinifera] >gi|229609827|gb|ACQ83529.1| CBL-interacting protein kinase 13 [Vitis vinifera]	Q9FJ54	142	2.68e-10	CBL-interacting serine/threonine-protein kinase 20 OS=Arabidopsis thaliana GN=CIPK20 PE=1 SV=1
comp175911_c0	263	--	--	--	--	--	--	--	--	--
comp223325_c0	226	--	--	--	--	--	--	--	--	--
comp31227_c0	510	18414110	NP_567414.1	197	1.77e-15	putative F-box/LRR-repeat protein [Arabidopsis thaliana] >gi|75318094|sp|O23257.1|FBL72_ARATH RecName: Full=Putative F-box/LRR-repeat protein At4g13960 >gi|2244752|emb|CAB10175.1| hypothetical protein [Arabidopsis thaliana] >gi|7268100|emb|CAB78438.1| hypothetical protein [Arabidopsis thaliana] >gi|332657951|gb|AEE83351.1| putative F-box/LRR-repeat protein [Arabidopsis thaliana]	O23257	197	1.2e-16	Putative F-box/LRR-repeat protein At4g13960 OS=Arabidopsis thaliana GN=At4g13960 PE=4 SV=1
comp125866_c0	225	--	--	--	--	--	--	--	--	--
comp44742_c0	526	297738745	CBI27990.3	122	9e-06	unnamed protein product [Vitis vinifera]	--	--	--	--
comp1968_c0	363	147811862	CAN65884.1	505	3.89e-63	hypothetical protein VITISV_017047 [Vitis vinifera]	Q84T94	496	2.76e-58	Protein phosphatase 2C 35 OS=Oryza sativa subsp. japonica GN=XB15 PE=1 SV=1
comp30872_c0	223	--	--	--	--	--	--	--	--	--
comp221057_c0	408	147783363	CAN64125.1	370	5.59e-43	hypothetical protein VITISV_017662 [Vitis vinifera]	Q9M2E2	287	4.14e-30	(+)-neomenthol dehydrogenase OS=Arabidopsis thaliana GN=SDR1 PE=1 SV=1
comp92948_c0	319	--	--	--	--	--	--	--	--	--
comp30611_c0	447	--	--	--	--	--	--	--	--	--
comp219562_c0	311	224118690	XP_002317883.1	398	7.49e-44	predicted protein [Populus trichocarpa] >gi|222858556|gb|EEE96103.1| predicted protein [Populus trichocarpa]	Q10ND7	353	6.04e-39	Laccase-10 OS=Oryza sativa subsp. japonica GN=LAC10 PE=2 SV=1
comp46372_c0	1225	225458778	XP_002285118.1	1506	0	PREDICTED: uncharacterized protein LOC100252320 [Vitis vinifera] >gi|147838437|emb|CAN63253.1| hypothetical protein VITISV_028487 [Vitis vinifera]	--	--	--	--
comp56523_c0	299	297596251	NP_001042255.2	128	3.49e-08	Os01g0188100 [Oryza sativa Japonica Group] >gi|255672955|dbj|BAF04169.2| Os01g0188100, partial [Oryza sativa Japonica Group]	--	--	--	--
comp40292_c1	357	359479792	XP_002271534.2	152	1.51e-16	PREDICTED: BTB/POZ and MATH domain-containing protein 2-like [Vitis vinifera]	O35900	134	7.42e-10	U6 snRNA-associated Sm-like protein LSm2 OS=Mus musculus GN=Lsm2 PE=2 SV=1
comp47314_c0	2230	224094983	XP_002310315.1	382	7.31e-37	predicted protein [Populus trichocarpa] >gi|222853218|gb|EEE90765.1| predicted protein [Populus trichocarpa]	--	--	--	--
comp142618_c0	242	--	--	--	--	--	--	--	--	--
comp47949_c0	2543	359482489	XP_002264494.2	1484	4.91e-180	PREDICTED: uncharacterized protein LOC100267761 [Vitis vinifera]	--	--	--	--
comp2128_c0	201	--	--	--	--	--	--	--	--	--
comp41034_c0	1394	429326486	AFZ78583.1	1203	1.93e-155	cellulose synthase-like protein [Populus tomentosa]	Q9ZQB9	1158	7.41e-150	Probable xyloglucan glycosyltransferase 12 OS=Arabidopsis thaliana GN=CSLC12 PE=1 SV=1
comp20305_c0	308	--	--	--	--	--	--	--	--	--
comp35240_c0	1120	225443952	XP_002279808.1	832	1.21e-99	PREDICTED: auxin response factor 6-like [Vitis vinifera]	Q9ZTX8	646	3.05e-74	Auxin response factor 6 OS=Arabidopsis thaliana GN=ARF6 PE=1 SV=2
comp92382_c0	418	297736774	CBI25975.3	494	1.23e-54	unnamed protein product [Vitis vinifera]	--	--	--	--
comp33404_c0	481	--	--	--	--	--	--	--	--	--
comp25900_c0	279	--	--	--	--	--	--	--	--	--
comp503483_c0	274	37783285	AAO43102.1	194	3.87e-16	mutant cincinnata [Antirrhinum majus]	A2WM14	125	8.69e-08	Transcription factor PCF5 OS=Oryza sativa subsp. indica GN=PCF5 PE=4 SV=1
comp397645_c0	203	--	--	--	--	--	--	--	--	--
comp66262_c0	341	255564303	XP_002523148.1	260	5.03e-25	Reticuline oxidase precursor, putative [Ricinus communis] >gi|223537555|gb|EEF39179.1| Reticuline oxidase precursor, putative [Ricinus communis]	A6P6W0	171	1.27e-13	Cannabidiolic acid synthase-like 1 OS=Cannabis sativa GN=CBDAS2 PE=2 SV=1
comp146915_c0	456	297741681	CBI32813.3	164	1.39e-23	unnamed protein product [Vitis vinifera]	--	--	--	--
comp34934_c0	274	--	--	--	--	--	--	--	--	--
comp40040_c0	2918	359478712	XP_002282519.2	1293	4.16e-160	PREDICTED: uncharacterized protein LOC100255350 [Vitis vinifera]	Q9SJJ3	711	2.21e-80	BEL1-like homeodomain protein 8 OS=Arabidopsis thaliana GN=BLH8 PE=1 SV=1
comp140535_c0	486	297738260	CBI27461.3	523	6.92e-59	unnamed protein product [Vitis vinifera]	F6S215	138	6.83e-09	AP-5 complex subunit beta-1 OS=Xenopus tropicalis GN=ap5b1 PE=3 SV=1
comp35282_c0	461	224103251	XP_002312984.1	268	4.42e-26	predicted protein [Populus trichocarpa] >gi|222849392|gb|EEE86939.1| predicted protein [Populus trichocarpa]	--	--	--	--
comp32282_c0	497	302142906	CBI20201.3	190	2.6e-14	unnamed protein product [Vitis vinifera]	Q9MAH1	169	8.99e-13	TPR repeat-containing thioredoxin TTL1 OS=Arabidopsis thaliana GN=TTL1 PE=1 SV=1
comp213121_c0	295	--	--	--	--	--	--	--	--	--
comp173132_c0	382	224093929	XP_002310049.1	379	9.01e-42	predicted protein [Populus trichocarpa] >gi|222852952|gb|EEE90499.1| predicted protein [Populus trichocarpa]	Q9FPS0	314	2.47e-33	Ubiquitin carboxyl-terminal hydrolase 27 OS=Arabidopsis thaliana GN=UBP27 PE=2 SV=1
comp38902_c0	293	147855215	CAN79575.1	275	3.43e-29	hypothetical protein VITISV_032808 [Vitis vinifera]	P41101	254	2.99e-27	60S ribosomal protein L27 OS=Solanum tuberosum GN=RPL27 PE=2 SV=1
comp37190_c0	849	224071599	XP_002303535.1	860	2.14e-107	predicted protein [Populus trichocarpa] >gi|222840967|gb|EEE78514.1| predicted protein [Populus trichocarpa]	Q9C5X3	751	1.92e-92	SNARE-interacting protein KEULE OS=Arabidopsis thaliana GN=KEU PE=1 SV=2
comp190930_c0	831	--	--	--	--	--	--	--	--	--
comp31318_c1	390	255538542	XP_002510336.1	633	1.16e-79	transferase, transferring glycosyl groups, putative [Ricinus communis] >gi|223551037|gb|EEF52523.1| transferase, transferring glycosyl groups, putative [Ricinus communis]	Q9LN68	600	5.31e-76	Probable galacturonosyltransferase-like 1 OS=Arabidopsis thaliana GN=GATL1 PE=2 SV=1
comp313091_c0	225	--	--	--	--	--	--	--	--	--
comp43815_c0	1072	225449374	XP_002282374.1	715	7.36e-90	PREDICTED: uncharacterized protein At2g39795, mitochondrial [Vitis vinifera] >gi|296086172|emb|CBI31613.3| unnamed protein product [Vitis vinifera]	Q8W487	501	4.64e-59	Uncharacterized protein At2g39795, mitochondrial OS=Arabidopsis thaliana GN=At2g39795 PE=1 SV=1
comp29472_c0	229	--	--	--	--	--	--	--	--	--
comp43986_c0	1304	359491690	XP_003634307.1	284	1.67e-26	PREDICTED: uncharacterized protein LOC100853199 [Vitis vinifera] >gi|297733926|emb|CBI15173.3| unnamed protein product [Vitis vinifera]	Q6GPM1	151	3.84e-09	Zinc finger RNA-binding protein OS=Xenopus laevis GN=zfr PE=2 SV=1
comp23907_c0	340	302143131	CBI20426.3	390	2.47e-41	unnamed protein product [Vitis vinifera]	O81832	332	3.41e-35	G-type lectin S-receptor-like serine/threonine-protein kinase At4g27290 OS=Arabidopsis thaliana GN=At4g27290 PE=2 SV=4
comp6508_c0	218	--	--	--	--	--	--	--	--	--
comp39297_c0	607	295844360	ADG43176.1	499	5e-61	putative major latex-like protein [Salvia miltiorrhiza]	P85524	395	1.28e-46	Kirola OS=Actinidia deliciosa PE=1 SV=1
comp38277_c0	1471	225453863	XP_002272896.1	669	8.74e-80	PREDICTED: transcription factor TCP9-like [Vitis vinifera]	O64647	440	1.11e-47	Transcription factor TCP9 OS=Arabidopsis thaliana GN=TCP9 PE=2 SV=1
comp41091_c0	576	225445236	XP_002280965.1	317	1.13e-31	PREDICTED: caseinolytic peptidase B protein homolog [Vitis vinifera] >gi|297738825|emb|CBI28070.3| unnamed protein product [Vitis vinifera]	--	--	--	--
comp27646_c0	575	225463022	XP_002266038.1	389	3.71e-44	PREDICTED: E3 ubiquitin-protein ligase arkadia-like isoform 1 [Vitis vinifera]	--	--	--	--
comp23304_c0	223	356515754	XP_003526563.1	130	1.88e-08	PREDICTED: bet1-like protein At4g14600-like [Glycine max]	Q8L9S0	103	6.48e-06	Bet1-like protein At1g29060 OS=Arabidopsis thaliana GN=At1g29060 PE=2 SV=1
comp433117_c0	202	359482792	XP_002268589.2	136	2.85e-08	PREDICTED: putative disease resistance protein RGA4-like [Vitis vinifera]	Q7XA39	116	8.1e-07	Putative disease resistance protein RGA4 OS=Solanum bulbocastanum GN=RGA4 PE=2 SV=1
comp2890_c0	368	--	--	--	--	--	--	--	--	--
comp524877_c0	224	350632128	EHA20496.1	151	7.07e-11	Hypothetical protein ASPNIDRAFT_44186 [Aspergillus niger ATCC 1015]	--	--	--	--
comp46979_c0	1063	9885801	AAG01533.1	1462	0	cyclin-dependent kinase B1-2 [Nicotiana tabacum]	Q38774	1385	0	Cell division control protein 2 homolog C OS=Antirrhinum majus GN=CDC2C PE=2 SV=1
comp51408_c0	1340	359474420	XP_003631460.1	1345	0	PREDICTED: uncharacterized protein LOC100853434 [Vitis vinifera]	--	--	--	--
comp42746_c0	1651	307136083	ADN33931.1	674	4.45e-111	serine/threonine protein kinase [Cucumis melo subsp. melo]	--	--	--	--
comp37912_c0	277	--	--	--	--	--	--	--	--	--
comp61819_c0	222	--	--	--	--	--	--	--	--	--
comp26423_c0	321	255584904	XP_002533167.1	416	6.57e-46	Xylem serine proteinase 1 precursor, putative [Ricinus communis] >gi|223527039|gb|EEF29226.1| Xylem serine proteinase 1 precursor, putative [Ricinus communis]	O65351	357	7.32e-39	Subtilisin-like protease OS=Arabidopsis thaliana GN=ARA12 PE=1 SV=1
comp39961_c1	799	224126513	XP_002329573.1	720	1.46e-87	predicted protein [Populus trichocarpa] >gi|222870282|gb|EEF07413.1| predicted protein [Populus trichocarpa]	Q6ZGY0	666	7.96e-81	Probable protein phosphatase 2C 26 OS=Oryza sativa subsp. japonica GN=Os02g0690500 PE=2 SV=1
comp54410_c0	845	--	--	--	--	--	--	--	--	--
comp36343_c1	257	296082652	CBI21657.3	182	4.11e-15	unnamed protein product [Vitis vinifera]	--	--	--	--
comp141832_c0	648	404481706	YP_006666138.1	148	1.01e-09	RnaseH (mitochondrion) [Malus x domestica] >gi|401661941|emb|CBX33402.1| rnaseH (mitochondrion) [Malus x domestica]	--	--	--	--
comp44203_c0	302	--	--	--	--	--	--	--	--	--
comp117515_c0	263	--	--	--	--	--	--	--	--	--
comp174234_c0	288	--	--	--	--	--	--	--	--	--
comp23718_c0	343	--	--	--	--	--	--	--	--	--
comp227098_c0	208	--	--	--	--	--	--	--	--	--
comp176562_c0	430	406868503	EKD21540.1	624	4.66e-81	cytochrome c oxidase subunit VIa [Marssonina brunnea f. sp. 'multigermtubi' MB_m1]	O74471	219	1.5e-21	Cytochrome c oxidase subunit 6A, mitochondrial OS=Schizosaccharomyces pombe (strain 972 / ATCC 24843) GN=cox13 PE=2 SV=1
[truncated: 41,245 more rows]
