# Supplementary material for: Genome-Wide Transcriptional Excavation of Dipsacus asperoides Unmasked both Cryptic Asperosaponin Biosynthetic Genes and SSR Markers
Source: Front Plant Sci. 2016 Mar 29;7:339. doi: 10.3389/fpls.2016.00339 (PMC4809893; doi:10.3389/fpls.2016.00339)
Supplement: Supplementary File S1 — The underground part of D. asperoides. [file Presentation1.ZIP › suport file/File S5. KEGG_classification_count.txt]

###	Annotated Gene Number: 8781
#Pathway Hierarchy1	Pathway Hierarchy2	Gene Number
Cellular Processes	Cell communication	155
Cellular Processes	Cell growth and death	342
Cellular Processes	Cell motility	88
Cellular Processes	Transport and catabolism	446
Environmental Information Processing	Membrane transport	56
Environmental Information Processing	Signal transduction	774
Environmental Information Processing	Signaling molecules and interaction	5
Genetic Information Processing	Folding, sorting and degradation	731
Genetic Information Processing	Replication and repair	233
Genetic Information Processing	Transcription	337
Genetic Information Processing	Translation	906
Metabolism	Amino acid metabolism	548
Metabolism	Biosynthesis of other secondary metabolites	202
Metabolism	Carbohydrate metabolism	829
Metabolism	Energy metabolism	533
Metabolism	Glycan biosynthesis and metabolism	164
Metabolism	Lipid metabolism	425
Metabolism	Metabolism of cofactors and vitamins	278
Metabolism	Metabolism of other amino acids	241
Metabolism	Metabolism of terpenoids and polyketides	202
Metabolism	Nucleotide metabolism	238
Metabolism	Overview	574
Metabolism	Xenobiotics biodegradation and metabolism	142
Organismal Systems	Circulatory system	114
Organismal Systems	Development	61
Organismal Systems	Digestive system	120
Organismal Systems	Endocrine system	394
Organismal Systems	Environmental adaptation	274
Organismal Systems	Excretory system	101
Organismal Systems	Immune system	229
Organismal Systems	Nervous system	291
Organismal Systems	Sensory system	38
