# Supplementary material for: Genome-Wide Transcriptional Excavation of Dipsacus asperoides Unmasked both Cryptic Asperosaponin Biosynthetic Genes and SSR Markers
Source: Front Plant Sci. 2016 Mar 29;7:339. doi: 10.3389/fpls.2016.00339 (PMC4809893; doi:10.3389/fpls.2016.00339)
Supplement: Supplementary File S1 — The underground part of D. asperoides. [file Presentation1.ZIP › suport file/File S7. KEGG_classification.xlsx]

## Sheet: File S7. KEGG_classification
Pathway Hierarchy1	Pathway Hierarchy2	KEGG Pathway	Pathway ID	Gene Number	Gene IDs
Metabolism	Amino acid metabolism	Valine, leucine and isoleucine degradation	ko00280	64	comp385422_c0,comp23658_c0,comp51121_c0,comp26031_c0,comp26901_c0,comp42764_c0,comp36759_c0,comp43643_c0,comp40808_c0,comp48488_c0,comp39223_c0,comp41907_c0,comp11784_c0,comp47999_c0,comp163812_c0,comp23513_c0,comp20814_c0,comp48479_c1,comp47618_c1,comp95478_c0,comp39223_c1,comp26917_c0,comp41266_c0,comp302632_c0,comp129406_c0,comp40288_c0,comp23513_c1,comp23177_c0,comp25871_c0,comp38463_c0,comp2…
Metabolism	Amino acid metabolism	Valine, leucine and isoleucine biosynthesis	ko00290	29	comp28476_c0,comp109802_c0,comp51992_c0,comp146807_c0,comp26917_c0,comp48518_c3,comp45512_c0,comp164167_c0,comp34997_c0,comp45326_c0,comp36759_c0,comp220314_c0,comp47618_c1,comp33089_c0,comp343039_c0,comp29883_c0,comp42871_c0,comp35040_c0,comp41526_c0,comp28572_c0,comp184205_c0,comp48804_c0,comp127346_c0,comp2716_c0,comp45752_c0,comp26917_c1,comp35493_c0,comp22835_c0,comp48979_c0
Metabolism	Amino acid metabolism	Tyrosine metabolism	ko00350	47	comp21925_c0,comp25578_c0,comp121781_c0,comp31919_c0,comp41155_c1,comp22224_c0,comp69616_c0,comp42972_c0,comp6847_c0,comp27922_c0,comp26209_c0,comp37114_c0,comp34282_c0,comp50554_c0,comp20512_c0,comp22455_c0,comp41240_c0,comp42936_c0,comp49327_c1,comp48962_c0,comp25578_c1,comp98636_c0,comp46738_c0,comp22902_c0,comp44955_c1,comp43525_c0,comp51465_c0,comp37374_c0,comp42787_c0,comp38032_c0,comp44955…
Metabolism	Amino acid metabolism	Tryptophan metabolism	ko00380	42	comp39487_c0,comp95478_c0,comp38018_c0,comp88970_c0,comp39481_c1,comp129406_c0,comp37314_c1,comp23177_c0,comp18091_c0,comp24744_c0,comp48479_c1,comp256941_c0,comp50886_c0,comp48479_c3,comp53025_c0,comp35474_c0,comp32831_c0,comp19163_c0,comp12370_c0,comp49572_c0,comp500032_c0,comp22855_c1,comp177505_c0,comp48594_c0,comp24339_c0,comp22855_c0,comp47932_c0,comp37314_c0,comp159771_c0,comp49599_c2,comp…
Metabolism	Amino acid metabolism	Phenylalanine, tyrosine and tryptophan biosynthesis	ko00400	50	comp41155_c1,comp48165_c2,comp43695_c0,comp48449_c0,comp48237_c0,comp41640_c0,comp46754_c0,comp50554_c0,comp41640_c1,comp48536_c0,comp22455_c0,comp47056_c0,comp48165_c1,comp40601_c2,comp36819_c1,comp42378_c0,comp27562_c0,comp47144_c0,comp38123_c0,comp48962_c0,comp40648_c0,comp36764_c0,comp46754_c2,comp46485_c0,comp40601_c1,comp27562_c1,comp48531_c0,comp40601_c0,comp43068_c0,comp27451_c0,comp39986…
Metabolism	Amino acid metabolism	Phenylalanine metabolism	ko00360	77	comp59068_c0,comp37898_c0,comp17029_c0,comp46658_c1,comp22948_c0,comp42382_c0,comp22120_c0,comp41155_c0,comp37154_c0,comp264256_c0,comp324268_c0,comp47353_c0,comp26044_c0,comp38321_c0,comp89623_c0,comp19010_c0,comp26036_c0,comp20107_c0,comp46658_c0,comp37635_c0,comp49327_c1,comp22103_c0,comp60747_c0,comp11645_c0,comp43587_c0,comp50554_c0,comp158198_c0,comp42305_c0,comp22455_c0,comp39734_c0,comp37…
Metabolism	Amino acid metabolism	Lysine degradation	ko00310	50	comp26901_c0,comp24943_c0,comp38606_c0,comp40940_c0,comp32751_c0,comp42972_c0,comp385422_c0,comp47898_c0,comp48331_c0,comp46555_c0,comp26031_c0,comp43812_c0,comp26031_c1,comp259490_c0,comp49599_c1,comp46515_c0,comp134000_c0,comp49599_c2,comp261271_c0,comp37314_c0,comp159771_c0,comp46854_c0,comp47932_c0,comp47987_c0,comp82926_c0,comp1847_c0,comp35113_c0,comp136146_c0,comp32130_c0,comp32831_c0,comp…
Metabolism	Amino acid metabolism	Lysine biosynthesis	ko00300	13	comp252529_c0,comp47393_c0,comp45976_c0,comp32542_c0,comp48560_c1,comp147066_c0,comp48560_c0,comp43993_c0,comp48450_c0,comp23177_c0,comp43583_c0,comp1954_c0,comp46913_c0
Metabolism	Amino acid metabolism	Histidine metabolism	ko00340	30	comp25578_c0,comp44428_c0,comp46515_c0,comp134000_c0,comp32831_c0,comp25578_c1,comp26031_c1,comp46915_c0,comp26031_c0,comp47118_c1,comp385422_c0,comp47118_c0,comp28733_c0,comp26901_c0,comp88970_c0,comp47932_c0,comp38018_c0,comp26209_c0,comp95478_c0,comp44513_c0,comp23177_c0,comp129406_c0,comp39509_c0,comp41468_c0,comp21825_c0,comp41240_c0,comp50886_c0,comp159771_c0,comp222933_c0,comp30636_c0
Metabolism	Amino acid metabolism	Glycine, serine and threonine metabolism	ko00260	67	comp38255_c0,comp31347_c0,comp45512_c0,comp40945_c0,comp3199_c0,comp36764_c0,comp22602_c0,comp49327_c1,comp47449_c0,comp23003_c0,comp27128_c0,comp63720_c0,comp34259_c0,comp29883_c0,comp28586_c0,comp48632_c1,comp42024_c0,comp48089_c0,comp42663_c0,comp23177_c0,comp46913_c0,comp47204_c0,comp53288_c0,comp48450_c0,comp43060_c0,comp39087_c1,comp193484_c0,comp48341_c0,comp47911_c0,comp44289_c0,comp48180…
Metabolism	Amino acid metabolism	Cysteine and methionine metabolism	ko00270	104	comp27345_c0,comp29322_c0,comp44304_c0,comp37315_c0,comp45640_c0,comp22455_c0,comp42143_c0,comp48222_c0,comp47389_c0,comp46990_c0,comp28606_c0,comp50554_c0,comp30797_c0,comp44194_c1,comp49499_c0,comp26918_c0,comp48424_c0,comp263669_c0,comp42474_c0,comp43919_c0,comp43238_c0,comp49935_c0,comp34479_c0,comp44738_c0,comp147573_c0,comp47560_c0,comp43959_c0,comp47921_c0,comp23167_c0,comp41788_c0,comp411…
Metabolism	Amino acid metabolism	Arginine and proline metabolism	ko00330	92	comp21971_c0,comp34168_c0,comp43543_c0,comp46565_c0,comp51338_c0,comp43780_c0,comp50458_c0,comp26485_c0,comp21660_c0,comp41810_c0,comp50088_c0,comp43844_c0,comp47947_c0,comp32688_c1,comp41155_c0,comp39523_c0,comp39823_c0,comp51658_c0,comp95478_c0,comp43386_c0,comp47876_c0,comp22321_c0,comp23177_c0,comp41430_c0,comp129406_c0,comp26031_c0,comp385422_c0,comp29888_c0,comp26901_c0,comp30475_c0,comp225…
Metabolism	Amino acid metabolism	Alanine, aspartate and glutamate metabolism	ko00250	76	comp33004_c0,comp20643_c0,comp48634_c0,comp52005_c0,comp41270_c0,comp47054_c0,comp51688_c0,comp48863_c0,comp30865_c1,comp46162_c0,comp42594_c0,comp35345_c1,comp49632_c0,comp47621_c0,comp22775_c0,comp165640_c0,comp101648_c0,comp48862_c0,comp52885_c0,comp36264_c0,comp234772_c0,comp48264_c0,comp42454_c0,comp47330_c0,comp21339_c0,comp33633_c0,comp35662_c0,comp51664_c0,comp41155_c1,comp44911_c0,comp38…
Metabolism	Biosynthesis of other secondary metabolites	Tropane, piperidine and pyridine alkaloid biosynthesis	ko00960	23	comp39509_c0,comp44433_c0,comp22455_c0,comp47758_c0,comp42229_c0,comp50554_c0,comp40511_c0,comp48962_c0,comp49327_c1,comp48863_c0,comp13090_c0,comp261271_c0,comp39264_c0,comp41155_c0,comp145643_c0,comp41155_c1,comp38885_c0,comp44863_c0,comp202631_c0,comp58122_c0,comp47898_c0,comp47758_c1,comp37374_c0
Metabolism	Biosynthesis of other secondary metabolites	Streptomycin biosynthesis	ko00521	14	comp26691_c0,comp48426_c0,comp37689_c0,comp47646_c0,comp40987_c0,comp48263_c0,comp49269_c0,comp40843_c0,comp45638_c0,comp37627_c1,comp261627_c0,comp323815_c0,comp253313_c0,comp37627_c0
Metabolism	Biosynthesis of other secondary metabolites	Stilbenoid, diarylheptanoid and gingerol biosynthesis	ko00945	21	comp25583_c0,comp40357_c0,comp27992_c0,comp50289_c0,comp22103_c0,comp51631_c0,comp37154_c0,comp55765_c0,comp46830_c1,comp20107_c0,comp43880_c0,comp134039_c0,comp53771_c0,comp53287_c0,comp162639_c0,comp38321_c0,comp89623_c0,comp46259_c0,comp32047_c0,comp32469_c1,comp46596_c0
Metabolism	Biosynthesis of other secondary metabolites	Phenylpropanoid biosynthesis	ko00940	129	comp19398_c0,comp105847_c0,comp47671_c0,comp40234_c0,comp40172_c0,comp41899_c0,comp40044_c0,comp33533_c0,comp30100_c0,comp34633_c0,comp47864_c0,comp314642_c0,comp50424_c0,comp29589_c0,comp51631_c0,comp34929_c0,comp55765_c0,comp27841_c0,comp46830_c1,comp414274_c0,comp27208_c0,comp53287_c0,comp21193_c0,comp46259_c0,comp33544_c0,comp46275_c0,comp72259_c0,comp105541_c0,comp34671_c0,comp27992_c0,comp2…
Metabolism	Biosynthesis of other secondary metabolites	Novobiocin biosynthesis	ko00401	4	comp37374_c0,comp39264_c0,comp39509_c0,comp44433_c0
Metabolism	Biosynthesis of other secondary metabolites	Isoquinoline alkaloid biosynthesis	ko00950	12	comp48962_c0,comp49327_c1,comp48863_c0,comp42787_c0,comp39264_c0,comp145643_c0,comp37374_c0,comp41155_c0,comp44433_c0,comp22455_c0,comp50554_c0,comp41155_c1
Metabolism	Biosynthesis of other secondary metabolites	Indole alkaloid biosynthesis	ko00901	3	comp40984_c0,comp46999_c0,comp43465_c0
Metabolism	Biosynthesis of other secondary metabolites	Glucosinolate biosynthesis	ko00966	4	comp14813_c0,comp41057_c0,comp174399_c0,comp271779_c0
Metabolism	Biosynthesis of other secondary metabolites	Flavonoid biosynthesis	ko00941	24	comp22103_c0,comp51631_c0,comp37154_c0,comp55765_c0,comp46830_c1,comp20107_c0,comp43880_c0,comp14699_c0,comp276833_c0,comp28337_c0,comp45600_c0,comp40357_c0,comp27992_c0,comp50289_c0,comp89623_c0,comp38321_c0,comp46259_c0,comp24310_c0,comp23620_c0,comp37073_c0,comp32047_c0,comp53287_c0,comp53771_c0,comp262102_c0
Metabolism	Biosynthesis of other secondary metabolites	Flavone and flavonol biosynthesis	ko00944	5	comp35998_c0,comp14699_c0,comp45291_c0,comp11322_c0,comp11322_c1
Metabolism	Biosynthesis of other secondary metabolites	Caffeine metabolism	ko00232	3	comp48150_c0,comp42520_c0,comp40552_c0
Metabolism	Biosynthesis of other secondary metabolites	Butirosin and neomycin biosynthesis	ko00524	7	comp37689_c0,comp48263_c0,comp37627_c0,comp47646_c0,comp40987_c0,comp37627_c1,comp261627_c0
Metabolism	Biosynthesis of other secondary metabolites	Betalain biosynthesis	ko00965	1	comp40675_c0
Metabolism	Biosynthesis of other secondary metabolites	Anthocyanin biosynthesis	ko00942	1	comp47326_c0
Metabolism	Biosynthesis of other secondary metabolites	Aflatoxin biosynthesis	ko00254	6	comp42707_c0,comp26123_c0,comp194932_c0,comp23971_c0,comp199838_c0,comp26934_c0
Metabolism	Carbohydrate metabolism	Starch and sucrose metabolism	ko00500	219	comp261627_c0,comp41768_c0,comp41024_c0,comp35479_c1,comp41124_c1,comp43023_c0,comp177200_c0,comp47095_c0,comp30834_c0,comp47936_c0,comp49235_c0,comp25023_c0,comp39566_c0,comp42864_c0,comp46159_c0,comp26636_c0,comp1860_c1,comp28602_c0,comp41319_c0,comp45577_c0,comp71419_c0,comp45950_c0,comp26021_c0,comp48930_c0,comp136973_c0,comp48074_c0,comp31663_c0,comp254784_c0,comp27157_c0,comp509464_c0,comp2…
Metabolism	Carbohydrate metabolism	Pyruvate metabolism	ko00620	133	comp2189_c1,comp48479_c3,comp173115_c0,comp2980_c0,comp23131_c0,comp110102_c0,comp25870_c0,comp88970_c0,comp42876_c0,comp47261_c0,comp28790_c0,comp35636_c0,comp42921_c0,comp7659_c0,comp45372_c0,comp159771_c0,comp45436_c1,comp35134_c0,comp192116_c0,comp44199_c0,comp48499_c0,comp45583_c0,comp26934_c0,comp43768_c0,comp46934_c0,comp44752_c0,comp45436_c0,comp2189_c0,comp30006_c0,comp25868_c0,comp13400…
Metabolism	Carbohydrate metabolism	Propanoate metabolism	ko00640	47	comp26031_c1,comp46515_c0,comp134000_c0,comp42764_c0,comp48393_c0,comp385422_c0,comp26031_c0,comp42707_c0,comp43123_c0,comp53714_c0,comp26934_c0,comp26901_c0,comp194932_c0,comp48055_c3,comp44199_c0,comp48206_c0,comp47932_c0,comp42824_c0,comp159771_c0,comp199838_c0,comp27345_c0,comp48055_c1,comp49186_c0,comp32831_c0,comp46753_c0,comp36107_c0,comp45394_c0,comp23971_c0,comp48528_c0,comp42876_c0,comp…
Metabolism	Carbohydrate metabolism	Pentose phosphate pathway	ko00030	61	comp37914_c0,comp39356_c0,comp332788_c0,comp41154_c0,comp48802_c1,comp21954_c0,comp48820_c0,comp48802_c0,comp42554_c0,comp8242_c0,comp38611_c0,comp40587_c0,comp42540_c0,comp22149_c0,comp47199_c0,comp46096_c0,comp40587_c1,comp36841_c0,comp253313_c0,comp21539_c0,comp38496_c0,comp44649_c0,comp45638_c0,comp49795_c0,comp54318_c0,comp47167_c0,comp46147_c1,comp45419_c0,comp41983_c0,comp38944_c0,comp4614…
Metabolism	Carbohydrate metabolism	Pentose and glucuronate interconversions	ko00040	81	comp22145_c0,comp22256_c0,comp40554_c0,comp38871_c0,comp48203_c0,comp260469_c0,comp28731_c1,comp346731_c0,comp88784_c0,comp49510_c1,comp129714_c0,comp13541_c0,comp307351_c0,comp46762_c0,comp1785_c0,comp26031_c0,comp159593_c0,comp145200_c0,comp26901_c0,comp162421_c0,comp21998_c0,comp20154_c0,comp46884_c0,comp26961_c0,comp29100_c0,comp33470_c0,comp20317_c0,comp45507_c0,comp95478_c0,comp25508_c0,com…
Metabolism	Carbohydrate metabolism	Inositol phosphate metabolism	ko00562	65	comp27142_c0,comp43162_c0,comp116604_c0,comp48426_c0,comp40623_c0,comp134292_c0,comp46307_c1,comp40843_c0,comp40802_c0,comp46157_c0,comp43006_c0,comp37171_c0,comp29195_c0,comp21630_c0,comp47837_c0,comp38495_c0,comp49002_c1,comp157332_c0,comp47705_c0,comp42782_c0,comp302632_c0,comp41266_c0,comp42739_c0,comp45602_c0,comp49522_c0,comp23451_c0,comp49505_c0,comp41787_c0,comp41360_c0,comp49397_c0,comp4…
Metabolism	Carbohydrate metabolism	Glyoxylate and dicarboxylate metabolism	ko00630	79	comp51788_c0,comp28756_c0,comp41998_c0,comp47877_c0,comp48594_c0,comp45044_c0,comp125678_c0,comp46565_c0,comp29056_c0,comp50458_c0,comp500032_c0,comp50088_c0,comp22450_c0,comp46020_c0,comp43340_c0,comp48479_c1,comp47921_c0,comp44289_c0,comp53025_c0,comp39823_c0,comp43959_c0,comp46699_c0,comp41811_c0,comp53288_c0,comp32236_c0,comp23242_c0,comp10201_c0,comp32236_c1,comp42024_c0,comp47799_c0,comp285…
Metabolism	Carbohydrate metabolism	Glycolysis / Gluconeogenesis	ko00010	159	comp44074_c0,comp49269_c0,comp176511_c0,comp43525_c0,comp323815_c0,comp11784_c0,comp98636_c0,comp99519_c0,comp39087_c1,comp54850_c0,comp157808_c0,comp130144_c0,comp47220_c0,comp46147_c0,comp31022_c0,comp48180_c0,comp37627_c1,comp43330_c0,comp23177_c0,comp129406_c0,comp40987_c0,comp196967_c0,comp95478_c0,comp46261_c1,comp47015_c0,comp43798_c0,comp47199_c0,comp22149_c0,comp8013_c0,comp26031_c0,comp…
Metabolism	Carbohydrate metabolism	Galactose metabolism	ko00052	64	comp38944_c0,comp29100_c0,comp37627_c1,comp43113_c0,comp41172_c1,comp48263_c0,comp47646_c0,comp40987_c0,comp33470_c0,comp29970_c0,comp44403_c0,comp323815_c0,comp38409_c0,comp49269_c0,comp2677_c1,comp43115_c0,comp49510_c1,comp121581_c0,comp41477_c0,comp22256_c0,comp31940_c0,comp42645_c0,comp39694_c0,comp49254_c0,comp1534_c0,comp24679_c0,comp48722_c0,comp45554_c0,comp45908_c0,comp79821_c0,comp21539…
Metabolism	Carbohydrate metabolism	Fructose and mannose metabolism	ko00051	65	comp46846_c0,comp48296_c0,comp99519_c0,comp46456_c0,comp32337_c0,comp35853_c0,comp29782_c0,comp39369_c0,comp33470_c0,comp44403_c0,comp40987_c0,comp47646_c0,comp48263_c0,comp37627_c1,comp37775_c0,comp38944_c0,comp45419_c0,comp235346_c0,comp38496_c0,comp21539_c0,comp42325_c0,comp36832_c0,comp46096_c0,comp47600_c0,comp22149_c0,comp47199_c0,comp42540_c0,comp29749_c1,comp42554_c0,comp22256_c0,comp4055…
Metabolism	Carbohydrate metabolism	Citrate cycle (TCA cycle)	ko00020	100	comp31194_c2,comp162655_c0,comp255145_c0,comp79043_c0,comp3090_c0,comp30847_c0,comp55047_c0,comp35134_c0,comp31611_c1,comp37819_c0,comp192116_c0,comp42915_c0,comp48206_c0,comp114960_c0,comp48723_c1,comp35741_c0,comp48499_c0,comp38606_c0,comp43768_c0,comp40710_c0,comp23002_c0,comp25871_c0,comp31995_c0,comp25868_c0,comp48393_c0,comp502051_c0,comp29421_c0,comp5186_c0,comp136375_c0,comp48666_c0,comp1…
Metabolism	Carbohydrate metabolism	C5-Branched dibasic acid metabolism	ko00660	11	comp35493_c0,comp33089_c0,comp2716_c0,comp45752_c0,comp146807_c0,comp28572_c0,comp109802_c0,comp42871_c0,comp164167_c0,comp48518_c3,comp184205_c0
Metabolism	Carbohydrate metabolism	Butanoate metabolism	ko00650	29	comp29749_c2,comp146807_c0,comp48488_c0,comp39487_c0,comp29749_c1,comp164167_c0,comp48518_c3,comp36348_c0,comp46352_c0,comp48479_c1,comp45401_c0,comp48479_c3,comp33089_c0,comp11645_c0,comp28572_c0,comp325840_c0,comp318208_c0,comp20338_c0,comp35345_c1,comp38006_c1,comp184205_c0,comp35345_c0,comp174480_c0,comp42972_c0,comp39842_c0,comp20814_c0,comp35493_c0,comp36348_c1,comp38006_c0
Metabolism	Carbohydrate metabolism	Ascorbate and aldarate metabolism	ko00053	50	comp40137_c0,comp40137_c1,comp40522_c0,comp159771_c0,comp47625_c0,comp30683_c0,comp134447_c0,comp29167_c0,comp45621_c0,comp32778_c0,comp22231_c0,comp47932_c0,comp26901_c0,comp42548_c0,comp84168_c0,comp92467_c0,comp42867_c0,comp45536_c0,comp385422_c0,comp25359_c0,comp27932_c0,comp26031_c0,comp53315_c0,comp31069_c0,comp26031_c1,comp21998_c0,comp46515_c0,comp134000_c0,comp40544_c0,comp99955_c0,comp2…
Metabolism	Carbohydrate metabolism	Amino sugar and nucleotide sugar metabolism	ko00520	149	comp158284_c0,comp195327_c0,comp11544_c0,comp29100_c0,comp37775_c0,comp47646_c0,comp41172_c1,comp48263_c0,comp27677_c0,comp40522_c1,comp29058_c0,comp46846_c0,comp44267_c0,comp40078_c0,comp152241_c0,comp48087_c0,comp46456_c0,comp48625_c0,comp32337_c0,comp30049_c1,comp45944_c0,comp41477_c0,comp49510_c1,comp21690_c0,comp31940_c0,comp45536_c0,comp47567_c0,comp46351_c0,comp46147_c1,comp21998_c0,comp95…
Cellular Processes	Cell communication	Tight junction	ko04530	47	comp46280_c0,comp42460_c0,comp24306_c0,comp191904_c0,comp48001_c2,comp26672_c0,comp41802_c0,comp43029_c0,comp43860_c0,comp48002_c0,comp157332_c0,comp47935_c0,comp47837_c0,comp24557_c0,comp43176_c0,comp45006_c0,comp49066_c0,comp43176_c1,comp49540_c0,comp127344_c0,comp22015_c0,comp43162_c0,comp40141_c0,comp41545_c0,comp54873_c0,comp31462_c0,comp73411_c0,comp49562_c0,comp49434_c1,comp130262_c0,comp4…
Cellular Processes	Cell communication	Gap junction	ko04540	53	comp37496_c0,comp40586_c0,comp45967_c1,comp135605_c0,comp33865_c1,comp44151_c0,comp29017_c0,comp25535_c1,comp33865_c0,comp64968_c0,comp38688_c1,comp48492_c0,comp42570_c0,comp39993_c0,comp47183_c0,comp37496_c1,comp21217_c0,comp25535_c0,comp46768_c0,comp36836_c0,comp39993_c2,comp47183_c2,comp44760_c0,comp33875_c0,comp26355_c0,comp46015_c0,comp35454_c0,comp47303_c2,comp47840_c0,comp27221_c0,comp4987…
Cellular Processes	Cell communication	Focal adhesion	ko04510	85	comp40565_c0,comp42102_c0,comp34877_c1,comp37537_c1,comp37968_c0,comp61345_c0,comp403982_c0,comp43162_c1,comp39786_c0,comp32138_c0,comp43210_c0,comp217016_c0,comp48192_c1,comp93052_c0,comp38948_c0,comp41598_c0,comp41545_c0,comp127344_c0,comp32103_c1,comp38691_c0,comp16822_c0,comp34800_c1,comp40141_c0,comp27575_c0,comp34800_c0,comp57107_c0,comp24557_c0,comp36836_c0,comp42468_c0,comp41609_c0,comp33…
Cellular Processes	Cell communication	Adherens junction	ko04520	50	comp127344_c0,comp22015_c0,comp40141_c0,comp16822_c0,comp27575_c0,comp41545_c0,comp54873_c0,comp33759_c0,comp44151_c0,comp135605_c0,comp34825_c0,comp44760_c0,comp33875_c0,comp41802_c0,comp35454_c0,comp46015_c0,comp26202_c0,comp48192_c0,comp47935_c0,comp36836_c0,comp41426_c1,comp30600_c0,comp46280_c0,comp42460_c0,comp182668_c0,comp237949_c0,comp42570_c0,comp43653_c1,comp42102_c0,comp117732_c0,comp…
Cellular Processes	Cell growth and death	p53 signaling pathway	ko04115	62	comp22408_c0,comp117136_c0,comp196596_c0,comp23451_c0,comp205761_c0,comp45897_c0,comp23339_c0,comp41787_c0,comp270323_c0,comp33653_c0,comp34377_c0,comp47846_c0,comp46872_c0,comp38797_c1,comp27507_c0,comp26291_c0,comp34324_c0,comp25020_c0,comp46323_c0,comp46303_c0,comp253424_c0,comp42729_c0,comp31656_c0,comp43162_c1,comp7929_c0,comp43231_c0,comp387049_c0,comp14088_c0,comp111296_c0,comp2131_c0,comp…
Cellular Processes	Cell growth and death	Oocyte meiosis	ko04114	140	comp30422_c0,comp45832_c0,comp43666_c0,comp45722_c0,comp1552_c0,comp117136_c0,comp39986_c0,comp25021_c0,comp46120_c0,comp48031_c1,comp30565_c0,comp23075_c0,comp2485_c0,comp28711_c0,comp36202_c0,comp29207_c0,comp41572_c2,comp44139_c1,comp331841_c0,comp40585_c0,comp160790_c0,comp42768_c0,comp25535_c1,comp45197_c0,comp387049_c0,comp417108_c0,comp51360_c0,comp102383_c0,comp49349_c0,comp44351_c0,comp1…
Cellular Processes	Cell growth and death	Meiosis - yeast	ko04113	111	comp43666_c0,comp45722_c0,comp1552_c0,comp39986_c0,comp38704_c1,comp38869_c1,comp28020_c0,comp109593_c0,comp302341_c0,comp45832_c0,comp28711_c0,comp42401_c1,comp33679_c0,comp25021_c0,comp44626_c0,comp46120_c0,comp332596_c0,comp24791_c0,comp38869_c0,comp2485_c0,comp40278_c0,comp417108_c0,comp45006_c0,comp44139_c0,comp49066_c0,comp131102_c0,comp102383_c0,comp51360_c0,comp34288_c0,comp28138_c0,comp4…
Cellular Processes	Cell growth and death	Cell cycle - yeast	ko04111	116	comp19395_c0,comp35032_c1,comp146050_c0,comp25618_c0,comp48001_c2,comp48647_c0,comp2596_c0,comp43029_c0,comp302259_c0,comp35032_c2,comp48002_c0,comp193025_c0,comp46538_c0,comp38904_c0,comp49066_c0,comp131102_c0,comp45006_c0,comp417108_c0,comp34441_c0,comp36412_c0,comp44907_c0,comp44907_c1,comp44637_c0,comp160764_c0,comp49349_c0,comp34288_c0,comp51360_c0,comp28138_c0,comp41795_c0,comp168611_c0,com…
Cellular Processes	Cell growth and death	Cell cycle - Caulobacter	ko04112	21	comp45466_c0,comp29076_c0,comp85996_c0,comp48078_c0,comp47014_c0,comp35775_c0,comp43956_c0,comp55117_c0,comp39583_c0,comp51626_c0,comp39185_c0,comp78020_c0,comp46604_c0,comp52910_c0,comp48078_c1,comp107344_c0,comp201248_c0,comp20377_c0,comp46989_c0,comp46324_c0,comp122150_c0
Cellular Processes	Cell growth and death	Cell cycle	ko04110	160	comp48361_c0,comp332596_c0,comp55321_c0,comp49371_c0,comp37537_c0,comp38869_c0,comp45660_c0,comp42401_c1,comp33679_c0,comp26638_c1,comp42691_c0,comp28020_c0,comp49256_c0,comp109593_c0,comp38869_c1,comp26638_c0,comp38704_c1,comp254306_c0,comp198832_c0,comp46538_c0,comp158821_c0,comp35032_c1,comp28644_c0,comp48647_c0,comp36904_c0,comp33195_c0,comp136638_c0,comp168611_c0,comp39238_c0,comp46277_c0,co…
Cellular Processes	Cell growth and death	Apoptosis	ko04210	35	comp45827_c0,comp138331_c0,comp254306_c0,comp30315_c0,comp173179_c0,comp198832_c0,comp39993_c2,comp20539_c0,comp38561_c0,comp414450_c0,comp39993_c0,comp11504_c0,comp9200_c0,comp34477_c0,comp27350_c0,comp43576_c0,comp257737_c0,comp14088_c0,comp42220_c0,comp39993_c1,comp39236_c1,comp7929_c0,comp90855_c0,comp37814_c0,comp36202_c0,comp48116_c0,comp38797_c1,comp35688_c0,comp39236_c0,comp47367_c0,comp3…
Cellular Processes	Cell motility	Regulation of actin cytoskeleton	ko04810	88	comp48192_c0,comp49002_c1,comp46768_c0,comp21630_c0,comp48197_c0,comp32795_c0,comp41802_c0,comp44760_c0,comp46015_c0,comp26355_c0,comp42421_c0,comp47303_c2,comp35454_c0,comp32035_c0,comp42570_c0,comp45666_c0,comp30600_c0,comp21217_c0,comp46107_c0,comp45197_c0,comp25535_c1,comp40453_c0,comp44139_c1,comp42320_c0,comp62959_c0,comp38877_c0,comp49836_c0,comp32103_c0,comp135605_c0,comp30812_c0,comp4415…
Organismal Systems	Circulatory system	Vascular smooth muscle contraction	ko04270	48	comp62959_c0,comp32103_c0,comp135605_c0,comp44151_c0,comp40278_c0,comp44139_c0,comp45197_c0,comp35558_c0,comp25535_c1,comp32103_c1,comp44139_c1,comp42570_c0,comp39993_c0,comp32035_c0,comp45666_c0,comp21217_c0,comp50214_c0,comp25535_c0,comp46768_c0,comp42468_c0,comp36836_c0,comp39993_c2,comp146743_c0,comp46087_c0,comp50532_c0,comp44760_c0,comp33875_c0,comp42421_c0,comp26355_c0,comp46015_c0,comp473…
Organismal Systems	Circulatory system	Cardiac muscle contraction	ko04260	25	comp27888_c0,comp45471_c0,comp37193_c0,comp44924_c0,comp40451_c0,comp3632_c0,comp176562_c0,comp139083_c0,comp42476_c0,comp48974_c0,comp33206_c0,comp31169_c0,comp43541_c0,comp26005_c0,comp46115_c0,comp45304_c0,comp38391_c0,comp49670_c0,comp44666_c0,comp52418_c0,comp32841_c0,comp45304_c1,comp52346_c0,comp26733_c0,comp78186_c0
Organismal Systems	Circulatory system	Adrenergic signaling in cardiomyocytes	ko04261	81	comp42102_c0,comp38380_c0,comp40541_c0,comp27158_c0,comp48344_c0,comp45368_c0,comp37968_c0,comp149726_c0,comp45402_c0,comp61345_c0,comp92506_c0,comp48815_c0,comp25021_c1,comp39993_c1,comp38948_c0,comp35688_c0,comp47325_c1,comp93052_c0,comp32103_c1,comp311582_c0,comp43149_c0,comp35558_c0,comp31462_c0,comp173521_c0,comp47325_c0,comp26672_c0,comp39993_c2,comp20840_c0,comp33875_c0,comp43860_c0,comp42…
Organismal Systems	Development	Osteoclast differentiation	ko04380	41	comp46768_c0,comp48192_c0,comp36836_c0,comp33875_c0,comp44760_c0,comp46015_c0,comp30315_c0,comp26355_c0,comp47303_c2,comp35454_c0,comp42570_c0,comp20539_c0,comp30600_c0,comp21217_c0,comp25535_c0,comp182668_c0,comp237949_c0,comp25535_c1,comp27575_c0,comp16822_c0,comp164034_c0,comp135605_c0,comp43576_c0,comp44151_c0,comp33759_c0,comp42220_c0,comp48031_c1,comp90855_c0,comp27575_c1,comp84299_c0,comp3…
Organismal Systems	Development	Dorso-ventral axis formation	ko04320	20	comp46768_c0,comp48031_c1,comp36836_c0,comp33875_c0,comp44760_c0,comp35454_c0,comp47303_c2,comp26355_c0,comp46015_c0,comp84299_c0,comp42570_c0,comp217016_c0,comp25535_c0,comp21217_c0,comp25535_c1,comp30422_c0,comp42102_c0,comp117732_c0,comp44151_c0,comp135605_c0
Organismal Systems	Development	Axon guidance	ko04360	53	comp48192_c0,comp41609_c0,comp36836_c0,comp33875_c0,comp44760_c0,comp46015_c0,comp22130_c0,comp30315_c0,comp35454_c0,comp42570_c0,comp20539_c0,comp43711_c0,comp30600_c0,comp182668_c0,comp237949_c0,comp38691_c0,comp27575_c0,comp34800_c1,comp16822_c0,comp34800_c0,comp49836_c0,comp135605_c0,comp44151_c0,comp30812_c0,comp39175_c0,comp43576_c0,comp33759_c0,comp57107_c0,comp40185_c0,comp42220_c0,comp48…
Organismal Systems	Digestive system	Vitamin digestion and absorption	ko04977	1	comp48462_c0
Organismal Systems	Digestive system	Salivary secretion	ko04970	12	comp39993_c0,comp35688_c0,comp50214_c0,comp48815_c0,comp48866_c0,comp35558_c0,comp39993_c1,comp146743_c0,comp46087_c0,comp39993_c2,comp38380_c0,comp40541_c0
Organismal Systems	Digestive system	Protein digestion and absorption	ko04974	5	comp46842_c0,comp44585_c0,comp33730_c0,comp42750_c0,comp30351_c0
Organismal Systems	Digestive system	Pancreatic secretion	ko04972	24	comp22378_c1,comp40476_c1,comp40476_c0,comp48192_c1,comp37559_c0,comp30600_c0,comp66441_c0,comp21028_c0,comp237949_c0,comp182668_c0,comp48866_c0,comp48192_c0,comp27575_c1,comp50532_c0,comp47533_c0,comp74561_c0,comp25411_c0,comp33759_c0,comp21854_c0,comp43653_c1,comp49629_c0,comp16822_c0,comp27575_c0,comp37559_c1
Organismal Systems	Digestive system	Mineral absorption	ko04978	18	comp192072_c0,comp47318_c0,comp22874_c0,comp42461_c0,comp42461_c1,comp37629_c0,comp25195_c0,comp42516_c0,comp22293_c0,comp34965_c0,comp218486_c0,comp40859_c0,comp142366_c0,comp45431_c2,comp40239_c0,comp31295_c0,comp40171_c0,comp42664_c0
Organismal Systems	Digestive system	Gastric acid secretion	ko04971	11	comp39993_c0,comp35688_c0,comp50214_c0,comp35558_c0,comp48815_c0,comp39993_c1,comp39993_c2,comp146743_c0,comp46087_c0,comp38380_c0,comp40541_c0
Organismal Systems	Digestive system	Fat digestion and absorption	ko04975	7	comp42537_c2,comp39240_c0,comp49051_c0,comp50532_c0,comp24951_c0,comp22455_c0,comp23877_c0
Organismal Systems	Digestive system	Carbohydrate digestion and absorption	ko04973	12	comp44715_c1,comp37627_c0,comp37627_c1,comp39566_c0,comp261627_c0,comp37689_c0,comp321506_c0,comp48263_c0,comp47646_c0,comp40987_c0,comp44715_c0,comp37770_c0
Organismal Systems	Digestive system	Bile secretion	ko04976	47	comp30695_c0,comp3548_c0,comp29569_c0,comp106363_c0,comp274900_c0,comp110204_c0,comp34815_c1,comp149258_c0,comp37708_c1,comp37708_c0,comp39993_c2,comp42661_c0,comp24356_c0,comp224551_c0,comp20170_c0,comp39993_c0,comp34815_c0,comp45611_c0,comp320688_c0,comp39349_c0,comp81118_c0,comp49542_c0,comp49408_c0,comp40654_c0,comp112186_c0,comp27044_c0,comp39976_c0,comp96016_c0,comp220361_c0,comp35393_c0,co…
Organismal Systems	Endocrine system	Thyroid hormone synthesis	ko04918	23	comp268096_c0,comp34146_c0,comp47641_c0,comp43292_c0,comp39859_c0,comp41313_c0,comp48875_c2,comp47974_c1,comp30586_c0,comp40353_c1,comp43372_c0,comp39993_c1,comp49252_c0,comp48976_c0,comp30586_c1,comp39993_c2,comp47334_c0,comp225449_c0,comp39993_c0,comp45266_c0,comp48875_c0,comp35688_c0,comp32248_c0
Organismal Systems	Endocrine system	Thyroid hormone signaling pathway	ko04919	105	comp49256_c0,comp30422_c0,comp42739_c0,comp117732_c0,comp42691_c0,comp35774_c0,comp42124_c1,comp43103_c0,comp148545_c0,comp48031_c1,comp49062_c2,comp37537_c0,comp37494_c0,comp48361_c0,comp158006_c0,comp321775_c0,comp84299_c0,comp35329_c0,comp128226_c0,comp251933_c0,comp35915_c0,comp94893_c0,comp46307_c0,comp1359_c0,comp40623_c0,comp25535_c1,comp48947_c1,comp48497_c0,comp39669_c0,comp135605_c0,com…
Organismal Systems	Endocrine system	Renin-angiotensin system	ko04614	1	comp258711_c0
Organismal Systems	Endocrine system	Prolactin signaling pathway	ko04917	36	comp164034_c0,comp34800_c0,comp135605_c0,comp39175_c0,comp44151_c0,comp57107_c0,comp25535_c1,comp48722_c0,comp38691_c0,comp34800_c1,comp42570_c0,comp21217_c0,comp25535_c0,comp46768_c0,comp41609_c0,comp36836_c0,comp44760_c0,comp33875_c0,comp46015_c0,comp26355_c0,comp22130_c0,comp35454_c0,comp47303_c2,comp37537_c1,comp40565_c0,comp30422_c0,comp34877_c1,comp42102_c0,comp117732_c0,comp43210_c0,comp84…
Organismal Systems	Endocrine system	Progesterone-mediated oocyte maturation	ko04914	87	comp14403_c0,comp45920_c0,comp412096_c0,comp42102_c0,comp44178_c0,comp105526_c0,comp196596_c0,comp136480_c0,comp39993_c1,comp43231_c0,comp35611_c0,comp219699_c0,comp253424_c0,comp119603_c0,comp217016_c0,comp25020_c0,comp42636_c0,comp35688_c0,comp24950_c0,comp200_c0,comp39606_c0,comp49350_c0,comp28138_c1,comp2131_c0,comp36836_c0,comp12291_c0,comp93583_c0,comp43393_c0,comp114896_c0,comp33875_c0,com…
Organismal Systems	Endocrine system	PPAR signaling pathway	ko03320	48	comp326378_c0,comp32484_c0,comp91077_c0,comp48399_c0,comp42849_c0,comp258549_c0,comp37491_c0,comp39223_c1,comp184107_c0,comp41598_c0,comp135476_c0,comp1359_c0,comp31482_c1,comp35915_c0,comp128226_c0,comp39688_c0,comp31482_c0,comp327513_c0,comp213523_c0,comp49783_c0,comp30366_c0,comp12171_c0,comp37520_c0,comp44271_c0,comp37832_c0,comp23165_c0,comp50771_c0,comp46909_c0,comp37848_c0,comp48958_c0,com…
Organismal Systems	Endocrine system	Oxytocin signaling pathway	ko04921	76	comp48031_c1,comp36202_c0,comp46487_c0,comp84299_c0,comp117732_c0,comp30422_c0,comp48706_c0,comp39986_c0,comp35774_c0,comp42124_c1,comp49124_c0,comp26355_c0,comp46015_c0,comp42421_c0,comp47303_c2,comp258842_c0,comp35454_c0,comp46087_c0,comp41802_c0,comp146743_c0,comp109668_c0,comp44760_c0,comp46768_c0,comp21217_c0,comp50214_c0,comp45666_c0,comp32035_c0,comp42570_c0,comp46130_c0,comp44139_c1,comp4…
Organismal Systems	Endocrine system	Ovarian Steroidogenesis	ko04913	4	comp39993_c1,comp39993_c0,comp39993_c2,comp35688_c0
Organismal Systems	Endocrine system	Melanogenesis	ko04916	51	comp35688_c0,comp217016_c0,comp43210_c0,comp84299_c0,comp48361_c0,comp158006_c0,comp32138_c0,comp37537_c0,comp39993_c1,comp48031_c1,comp48815_c0,comp33981_c0,comp37537_c1,comp38380_c0,comp40541_c0,comp117732_c0,comp34877_c1,comp42102_c0,comp30422_c0,comp40565_c0,comp49256_c0,comp21217_c0,comp50214_c0,comp25535_c0,comp42570_c0,comp39993_c0,comp46015_c0,comp22130_c0,comp26355_c0,comp35454_c0,comp47…
Organismal Systems	Endocrine system	Insulin signaling pathway	ko04910	150	comp28653_c0,comp46885_c0,comp39993_c1,comp45239_c0,comp261627_c0,comp93052_c0,comp35688_c0,comp38948_c0,comp23971_c0,comp1297_c0,comp40565_c0,comp26123_c0,comp48559_c0,comp34877_c1,comp49948_c0,comp42102_c0,comp38380_c0,comp24802_c0,comp40541_c0,comp44236_c0,comp41874_c0,comp42468_c0,comp163889_c0,comp47651_c0,comp85959_c0,comp39993_c2,comp43274_c1,comp46487_c1,comp39993_c0,comp167314_c0,comp427…
Organismal Systems	Endocrine system	Insulin secretion	ko04911	4	comp39993_c1,comp39993_c0,comp39993_c2,comp35688_c0
Organismal Systems	Endocrine system	GnRH signaling pathway	ko04912	47	comp36871_c0,comp44151_c0,comp37807_c0,comp135605_c0,comp192545_c0,comp164034_c0,comp135322_c0,comp41903_c0,comp32162_c0,comp35558_c0,comp25535_c1,comp25535_c0,comp21217_c0,comp50214_c0,comp33873_c0,comp42570_c0,comp39993_c0,comp35454_c0,comp38806_c1,comp47303_c2,comp46015_c0,comp26355_c0,comp22068_c0,comp44760_c0,comp33875_c0,comp39993_c2,comp146743_c0,comp46087_c0,comp36836_c0,comp46768_c0,comp…
Organismal Systems	Endocrine system	Estrogen signaling pathway	ko04915	74	comp51712_c0,comp116562_c0,comp35558_c0,comp24179_c0,comp47256_c2,comp21710_c0,comp39993_c2,comp33875_c0,comp47256_c0,comp43393_c0,comp49252_c0,comp43938_c0,comp93583_c0,comp36836_c0,comp33468_c0,comp25535_c0,comp39993_c0,comp28871_c0,comp42102_c0,comp38380_c0,comp40541_c0,comp27431_c0,comp25765_c1,comp49854_c0,comp47974_c1,comp33649_c0,comp44178_c0,comp34397_c0,comp48815_c0,comp39993_c1,comp3568…
Organismal Systems	Endocrine system	Adipocytokine signaling pathway	ko04920	23	comp49160_c0,comp46487_c1,comp258842_c0,comp37640_c0,comp94893_c0,comp46487_c0,comp135476_c0,comp45529_c0,comp523675_c0,comp79720_c0,comp46130_c0,comp35471_c0,comp12002_c0,comp39688_c0,comp48958_c0,comp48706_c0,comp2477_c0,comp44320_c0,comp12171_c0,comp35528_c0,comp32484_c0,comp47192_c1,comp44271_c0
Metabolism	Energy metabolism	Sulfur metabolism	ko00920	47	comp32625_c0,comp47560_c0,comp42590_c0,comp33653_c0,comp34377_c0,comp2850_c0,comp316980_c0,comp40472_c0,comp38797_c1,comp38452_c0,comp40344_c1,comp34735_c0,comp300314_c0,comp46816_c0,comp7929_c0,comp146256_c0,comp55798_c0,comp48505_c0,comp34151_c0,comp45640_c0,comp47108_c0,comp37068_c0,comp81882_c0,comp30797_c0,comp23380_c0,comp27579_c0,comp35554_c0,comp33041_c0,comp44194_c1,comp34477_c0,comp4562…
Metabolism	Energy metabolism	Photosynthesis - antenna proteins	ko00196	17	comp41262_c0,comp179888_c0,comp22294_c0,comp250045_c0,comp45465_c0,comp35897_c0,comp32178_c0,comp44558_c0,comp44445_c0,comp30563_c0,comp32120_c0,comp23312_c0,comp32836_c0,comp147030_c0,comp41974_c0,comp32178_c1,comp44617_c0
Metabolism	Energy metabolism	Photosynthesis	ko00195	64	comp1961_c0,comp35486_c0,comp22768_c0,comp13786_c0,comp41514_c1,comp16644_c0,comp51132_c0,comp45079_c0,comp30998_c0,comp37223_c0,comp37254_c0,comp115837_c0,comp43045_c0,comp32725_c0,comp145470_c0,comp39280_c0,comp37952_c0,comp40156_c0,comp140309_c0,comp21693_c0,comp7981_c0,comp323807_c0,comp25447_c0,comp33682_c0,comp25899_c1,comp48422_c1,comp38762_c0,comp122307_c0,comp26870_c1,comp24284_c0,comp12…
Metabolism	Energy metabolism	Oxidative phosphorylation	ko00190	195	comp35669_c0,comp46506_c0,comp42202_c0,comp48782_c1,comp31743_c0,comp44270_c0,comp98796_c0,comp43392_c0,comp52346_c0,comp52418_c0,comp32841_c0,comp34612_c0,comp28546_c0,comp42226_c0,comp30758_c0,comp49221_c0,comp40594_c0,comp26005_c0,comp42673_c0,comp47615_c1,comp44880_c0,comp46389_c0,comp260109_c0,comp22390_c0,comp3608_c0,comp43713_c0,comp48974_c0,comp35489_c0,comp42476_c0,comp139083_c0,comp4509…
Metabolism	Energy metabolism	Nitrogen metabolism	ko00910	36	comp50088_c0,comp22450_c0,comp49632_c0,comp50458_c0,comp24330_c0,comp165640_c0,comp46565_c0,comp35451_c0,comp34331_c0,comp323969_c0,comp35379_c0,comp31778_c0,comp44186_c0,comp20643_c0,comp39823_c0,comp47797_c1,comp47797_c0,comp51688_c0,comp32184_c1,comp47797_c2,comp44911_c0,comp29706_c0,comp255021_c0,comp31778_c1,comp52885_c0,comp36264_c0,comp42044_c0,comp50983_c0,comp37317_c0,comp101648_c0,comp4…
Metabolism	Energy metabolism	Methane metabolism	ko00680	74	comp39358_c0,comp23242_c0,comp44403_c0,comp53288_c0,comp43060_c0,comp39087_c1,comp38944_c0,comp47220_c0,comp47911_c0,comp46020_c0,comp40735_c0,comp48180_c0,comp99519_c0,comp98636_c0,comp44211_c0,comp38032_c0,comp176511_c0,comp36088_c0,comp38255_c0,comp31347_c0,comp47392_c0,comp37114_c0,comp42540_c0,comp40945_c0,comp38453_c0,comp23003_c0,comp47449_c0,comp49568_c1,comp42554_c0,comp63720_c0,comp5288…
Metabolism	Energy metabolism	Carbon fixation pathways in prokaryotes	ko00720	49	comp49568_c0,comp38121_c0,comp48055_c3,comp40710_c1,comp40710_c0,comp45436_c0,comp31995_c0,comp2189_c0,comp160825_c0,comp53384_c0,comp47392_c0,comp37819_c0,comp31194_c3,comp42915_c0,comp42824_c0,comp38130_c1,comp114960_c0,comp44199_c0,comp48055_c1,comp31194_c2,comp46376_c0,comp3090_c0,comp30847_c0,comp49346_c0,comp24496_c0,comp49568_c1,comp45436_c1,comp36107_c0,comp32891_c1,comp25774_c0,comp31387…
Metabolism	Energy metabolism	Carbon fixation in photosynthetic organisms	ko00710	89	comp76147_c0,comp8013_c0,comp32236_c1,comp22149_c0,comp47199_c0,comp46096_c0,comp48872_c0,comp159964_c0,comp67903_c0,comp38121_c0,comp45419_c0,comp1157_c1,comp198103_c0,comp54318_c0,comp49568_c1,comp48820_c0,comp42554_c0,comp49189_c0,comp2664_c0,comp42540_c0,comp48424_c0,comp48765_c0,comp22455_c0,comp47389_c0,comp47392_c0,comp50554_c0,comp44074_c0,comp41998_c0,comp1157_c0,comp51573_c0,comp51788_c…
Organismal Systems	Environmental adaptation	Plant-pathogen interaction	ko04626	166	comp218386_c0,comp44338_c0,comp157366_c0,comp31251_c1,comp38084_c0,comp42818_c0,comp42232_c0,comp42928_c1,comp49480_c0,comp27100_c1,comp48567_c0,comp21217_c0,comp48045_c0,comp48976_c0,comp32457_c0,comp304064_c0,comp46087_c0,comp44380_c0,comp23130_c0,comp47303_c2,comp41831_c0,comp31039_c0,comp46382_c0,comp47676_c0,comp46690_c0,comp44986_c0,comp35644_c1,comp46197_c0,comp47049_c0,comp39135_c0,comp31…
Organismal Systems	Environmental adaptation	Circadian rhythm - plant	ko04712	46	comp49465_c0,comp225131_c0,comp44835_c0,comp48701_c1,comp35849_c0,comp48374_c0,comp49224_c0,comp46202_c0,comp24807_c0,comp43074_c0,comp101536_c0,comp69466_c0,comp157875_c0,comp56816_c0,comp25927_c0,comp48286_c0,comp73411_c0,comp46303_c0,comp35103_c0,comp22650_c0,comp53644_c0,comp34906_c0,comp48883_c1,comp92584_c0,comp36885_c1,comp47994_c0,comp47627_c0,comp43186_c1,comp45751_c0,comp38991_c1,comp41…
Organismal Systems	Environmental adaptation	Circadian rhythm - fly	ko04711	18	comp40565_c0,comp34877_c1,comp38691_c0,comp34800_c1,comp37537_c1,comp34800_c0,comp39175_c0,comp49613_c0,comp57107_c0,comp177312_c0,comp41609_c0,comp48178_c0,comp37537_c0,comp31191_c0,comp32138_c0,comp48361_c0,comp22130_c0,comp43210_c0
Organismal Systems	Environmental adaptation	Circadian rhythm	ko04710	29	comp35032_c2,comp30565_c0,comp48178_c0,comp23075_c0,comp35032_c0,comp55321_c0,comp31191_c0,comp46487_c1,comp258842_c0,comp46130_c0,comp49560_c0,comp24475_c0,comp30451_c0,comp41572_c2,comp35032_c1,comp29207_c0,comp46487_c0,comp45529_c0,comp48706_c0,comp39238_c0,comp40585_c0,comp48492_c0,comp39255_c0,comp2477_c0,comp49613_c0,comp29207_c1,comp177312_c0,comp35528_c0,comp38904_c0
Organismal Systems	Environmental adaptation	Circadian entrainment	ko04713	26	comp48031_c1,comp48815_c0,comp39993_c1,comp36836_c0,comp146743_c0,comp39993_c2,comp46087_c0,comp33875_c0,comp44760_c0,comp46015_c0,comp35454_c0,comp42570_c0,comp39993_c0,comp84299_c0,comp35688_c0,comp50214_c0,comp35558_c0,comp30422_c0,comp42102_c0,comp38380_c0,comp40541_c0,comp117732_c0,comp28057_c0,comp135605_c0,comp44151_c0,comp47536_c0
Organismal Systems	Excretory system	Vasopressin-regulated water reabsorption	ko04962	16	comp47098_c0,comp42545_c0,comp91344_c0,comp35688_c0,comp40582_c0,comp22378_c1,comp39242_c0,comp39993_c0,comp42840_c0,comp60913_c0,comp39993_c2,comp44678_c0,comp48638_c0,comp35772_c1,comp39993_c1,comp36939_c0
Organismal Systems	Excretory system	Proximal tubule bicarbonate reclamation	ko04964	7	comp41650_c0,comp20643_c0,comp173115_c0,comp47389_c0,comp10201_c0,comp29706_c0,comp125678_c0
Organismal Systems	Excretory system	Endocrine and other factor-regulated calcium reabsorption	ko04961	37	comp70638_c0,comp49437_c0,comp39993_c1,comp45292_c0,comp2931_c1,comp35688_c0,comp196074_c0,comp49377_c0,comp49383_c0,comp24018_c0,comp29848_c0,comp44275_c0,comp36445_c0,comp101774_c0,comp23227_c0,comp39993_c2,comp47319_c0,comp2931_c0,comp23283_c0,comp74023_c0,comp35800_c0,comp79838_c0,comp25319_c0,comp162421_c0,comp128516_c0,comp39993_c0,comp22378_c1,comp23595_c0,comp23282_c0,comp49624_c0,comp493…
Organismal Systems	Excretory system	Collecting duct acid secretion	ko04966	27	comp48782_c1,comp283830_c0,comp24764_c0,comp38389_c0,comp45734_c0,comp256962_c0,comp44880_c0,comp42673_c0,comp33574_c0,comp408258_c0,comp35669_c0,comp43111_c0,comp22390_c0,comp180851_c0,comp47741_c0,comp35638_c0,comp46785_c0,comp28170_c0,comp35987_c0,comp48698_c0,comp43790_c0,comp41528_c0,comp49006_c0,comp25457_c0,comp22966_c0,comp33233_c0,comp46103_c0
Organismal Systems	Excretory system	Aldosterone-regulated sodium reabsorption	ko04960	19	comp46015_c0,comp35454_c0,comp33875_c0,comp44760_c0,comp36836_c0,comp48031_c1,comp1359_c0,comp41598_c0,comp8232_c0,comp36101_c0,comp128226_c0,comp35915_c0,comp42570_c0,comp84299_c0,comp117732_c0,comp42102_c0,comp30422_c0,comp135605_c0,comp44151_c0
Genetic Information Processing	Folding, sorting and degradation	Ubiquitin mediated proteolysis	ko04120	177	comp198637_c0,comp30451_c0,comp44172_c0,comp40415_c0,comp225344_c0,comp39219_c0,comp114896_c0,comp48557_c0,comp79844_c0,comp49163_c1,comp29604_c0,comp114709_c0,comp48599_c0,comp6077_c0,comp41935_c0,comp43416_c0,comp35357_c0,comp31558_c0,comp200_c0,comp47164_c0,comp49266_c1,comp47311_c0,comp46323_c0,comp35851_c0,comp119603_c0,comp42729_c0,comp41612_c0,comp38744_c0,comp35611_c0,comp305332_c0,comp13…
Genetic Information Processing	Folding, sorting and degradation	Sulfur relay system	ko04122	15	comp30797_c0,comp31941_c0,comp46832_c0,comp114775_c0,comp45756_c0,comp40523_c0,comp47397_c0,comp39165_c0,comp39073_c0,comp379679_c0,comp72095_c0,comp530901_c0,comp34151_c0,comp51718_c0,comp49237_c0
Genetic Information Processing	Folding, sorting and degradation	SNARE interactions in vesicular transport	ko04130	41	comp38072_c0,comp29524_c0,comp40747_c2,comp27622_c0,comp44095_c0,comp47634_c0,comp34485_c0,comp21336_c0,comp96613_c0,comp117395_c0,comp28819_c0,comp48614_c0,comp43177_c0,comp30679_c0,comp24969_c0,comp45236_c0,comp40747_c1,comp39945_c0,comp48793_c1,comp39934_c0,comp40366_c0,comp80068_c0,comp51946_c0,comp38873_c0,comp40117_c0,comp20273_c0,comp47471_c0,comp41030_c0,comp173062_c0,comp29469_c0,comp585…
Genetic Information Processing	Folding, sorting and degradation	RNA degradation	ko03018	165	comp49328_c0,comp30944_c1,comp37463_c1,comp48902_c0,comp43180_c0,comp21157_c0,comp44447_c0,comp34326_c0,comp2923_c1,comp39168_c0,comp27115_c0,comp47218_c0,comp38604_c0,comp43300_c0,comp47814_c0,comp634293_c0,comp37463_c0,comp46139_c1,comp41591_c0,comp41594_c0,comp27525_c0,comp50703_c0,comp47704_c0,comp26630_c0,comp41469_c0,comp22702_c0,comp49320_c1,comp35215_c0,comp28597_c0,comp35965_c0,comp11720…
Genetic Information Processing	Folding, sorting and degradation	Protein processing in endoplasmic reticulum	ko04141	276	comp42467_c0,comp36849_c1,comp39238_c0,comp62496_c0,comp25765_c0,comp35731_c0,comp41958_c1,comp23947_c0,comp46966_c1,comp45794_c1,comp43391_c1,comp17637_c0,comp147430_c0,comp45234_c0,comp39363_c0,comp320675_c0,comp26311_c0,comp33630_c0,comp23474_c0,comp37165_c0,comp37560_c0,comp43826_c0,comp46133_c0,comp47047_c0,comp46693_c0,comp44997_c0,comp48290_c0,comp232928_c0,comp40424_c0,comp33366_c0,comp47…
Genetic Information Processing	Folding, sorting and degradation	Protein export	ko03060	57	comp46195_c0,comp45715_c0,comp32369_c0,comp27762_c0,comp16396_c0,comp51277_c0,comp23374_c0,comp48875_c0,comp44825_c0,comp92933_c0,comp47441_c1,comp48496_c0,comp51542_c0,comp48152_c0,comp48301_c0,comp46315_c0,comp25063_c0,comp40968_c0,comp38343_c0,comp41818_c0,comp32471_c0,comp147430_c0,comp33968_c0,comp23219_c0,comp31715_c0,comp48301_c1,comp41886_c0,comp45505_c0,comp35962_c0,comp44466_c0,comp4278…
Genetic Information Processing	Folding, sorting and degradation	Proteasome	ko03050	58	comp42030_c0,comp47747_c0,comp53119_c0,comp42359_c0,comp52614_c0,comp43126_c0,comp46852_c0,comp35079_c0,comp50439_c0,comp88200_c0,comp75568_c0,comp202188_c0,comp865_c0,comp49366_c0,comp47781_c0,comp32763_c0,comp28928_c0,comp219063_c0,comp47485_c0,comp44282_c0,comp310364_c0,comp22457_c0,comp45224_c0,comp38245_c0,comp46833_c0,comp44852_c0,comp39376_c0,comp32287_c0,comp45672_c0,comp53127_c0,comp4951…
Metabolism	Glycan biosynthesis and metabolism	Various types of N-glycan biosynthesis	ko00513	43	comp49116_c0,comp21739_c0,comp48347_c0,comp49442_c0,comp108005_c0,comp42647_c0,comp49432_c0,comp48428_c0,comp49970_c0,comp48428_c1,comp37165_c0,comp37869_c0,comp43391_c0,comp45877_c0,comp27121_c0,comp39346_c0,comp41373_c0,comp38488_c0,comp33462_c0,comp86130_c0,comp43449_c0,comp21597_c0,comp97310_c0,comp47343_c0,comp43391_c1,comp48245_c0,comp37436_c0,comp34071_c1,comp37025_c1,comp34071_c0,comp2975…
Metabolism	Glycan biosynthesis and metabolism	Peptidoglycan biosynthesis	ko00550	7	comp124365_c0,comp402406_c0,comp39185_c0,comp201248_c0,comp37936_c1,comp47976_c0,comp20377_c0
Metabolism	Glycan biosynthesis and metabolism	Other types of O-glycan biosynthesis	ko00514	5	comp237735_c0,comp31145_c0,comp49364_c0,comp57818_c0,comp46081_c0
Metabolism	Glycan biosynthesis and metabolism	Other glycan degradation	ko00511	31	comp30249_c0,comp218043_c0,comp199284_c0,comp311236_c0,comp27677_c0,comp29500_c0,comp301019_c0,comp30249_c1,comp47900_c0,comp38929_c0,comp36973_c0,comp379869_c0,comp1812_c0,comp47166_c1,comp31308_c1,comp47166_c0,comp305542_c0,comp31308_c0,comp176878_c0,comp4124_c0,comp1812_c1,comp126543_c0,comp46507_c0,comp29379_c0,comp46507_c1,comp177611_c0,comp45908_c0,comp31308_c2,comp51596_c0,comp31965_c0,com…
Metabolism	Glycan biosynthesis and metabolism	N-Glycan biosynthesis	ko00510	56	comp108005_c0,comp40111_c0,comp49442_c0,comp40152_c0,comp48347_c0,comp48428_c1,comp45833_c0,comp35986_c0,comp49970_c0,comp48428_c0,comp42647_c0,comp49432_c0,comp21739_c0,comp35467_c0,comp49116_c0,comp47080_c0,comp41373_c0,comp39346_c0,comp27121_c0,comp40610_c0,comp33146_c0,comp33462_c0,comp86130_c0,comp38488_c0,comp48751_c0,comp37165_c0,comp224798_c0,comp41050_c0,comp43391_c0,comp45877_c0,comp444…
Metabolism	Glycan biosynthesis and metabolism	Lipopolysaccharide biosynthesis	ko00540	11	comp180080_c0,comp31944_c0,comp121428_c0,comp33643_c0,comp82639_c0,comp7460_c0,comp116824_c0,comp43024_c0,comp35435_c0,comp78496_c0,comp35941_c0
Metabolism	Glycan biosynthesis and metabolism	Glycosylphosphatidylinositol(GPI)-anchor biosynthesis	ko00563	37	comp34788_c0,comp48801_c0,comp226301_c0,comp29892_c0,comp38973_c0,comp17617_c0,comp31791_c0,comp38727_c0,comp94133_c0,comp1873_c0,comp35467_c0,comp41439_c0,comp38507_c0,comp28938_c0,comp40633_c0,comp28156_c0,comp170217_c0,comp46143_c0,comp173167_c0,comp28890_c0,comp67770_c0,comp47427_c1,comp41721_c0,comp38722_c0,comp33754_c0,comp101622_c0,comp14541_c0,comp43670_c0,comp34230_c0,comp36130_c0,comp33…
Metabolism	Glycan biosynthesis and metabolism	Glycosphingolipid biosynthesis - globo series	ko00603	12	comp27677_c0,comp39694_c0,comp1846_c0,comp45554_c0,comp2213_c0,comp121581_c0,comp379869_c0,comp47900_c0,comp38929_c0,comp1846_c1,comp79821_c0,comp31965_c0
Metabolism	Glycan biosynthesis and metabolism	Glycosphingolipid biosynthesis - ganglio series	ko00604	6	comp31965_c0,comp47900_c0,comp38929_c0,comp27677_c0,comp51596_c0,comp379869_c0
Metabolism	Glycan biosynthesis and metabolism	Glycosaminoglycan degradation	ko00531	12	comp37768_c0,comp31100_c0,comp180370_c0,comp27677_c0,comp31100_c1,comp32945_c0,comp47900_c0,comp38929_c0,comp379869_c0,comp51596_c0,comp31965_c0,comp34539_c0
Organismal Systems	Immune system	Toll-like receptor signaling pathway	ko04620	44	comp45827_c0,comp48192_c0,comp46768_c0,comp36836_c0,comp44760_c0,comp33875_c0,comp173179_c0,comp46015_c0,comp26355_c0,comp47303_c2,comp35454_c0,comp42570_c0,comp11504_c0,comp30600_c0,comp21217_c0,comp182668_c0,comp237949_c0,comp25535_c0,comp9200_c0,comp25535_c1,comp27575_c0,comp16822_c0,comp164034_c0,comp135605_c0,comp44151_c0,comp33759_c0,comp48031_c1,comp27575_c1,comp39236_c1,comp84299_c0,comp3…
Organismal Systems	Immune system	T cell receptor signaling pathway	ko04660	48	comp36836_c0,comp41609_c0,comp46768_c0,comp47303_c2,comp35454_c0,comp26355_c0,comp22130_c0,comp30315_c0,comp46015_c0,comp33875_c0,comp44760_c0,comp20539_c0,comp42570_c0,comp25535_c0,comp21217_c0,comp36101_c0,comp8232_c0,comp25535_c1,comp34800_c1,comp38691_c0,comp39175_c0,comp44151_c0,comp43576_c0,comp135605_c0,comp164034_c0,comp34800_c0,comp42220_c0,comp57107_c0,comp48031_c1,comp90855_c0,comp3213…
Organismal Systems	Immune system	RIG-I-like receptor signaling pathway	ko04622	13	comp72060_c0,comp40290_c0,comp56315_c0,comp38798_c0,comp43005_c0,comp42910_c0,comp29101_c0,comp38182_c0,comp42652_c0,comp164034_c0,comp45367_c0,comp35234_c0,comp48961_c0
Organismal Systems	Immune system	NOD-like receptor signaling pathway	ko04621	29	comp46015_c0,comp35454_c0,comp45788_c1,comp43393_c0,comp44760_c0,comp33875_c0,comp93583_c0,comp304064_c0,comp36836_c0,comp48031_c1,comp49252_c0,comp48976_c0,comp50490_c0,comp45266_c0,comp22657_c0,comp42570_c0,comp84299_c0,comp49488_c1,comp42232_c0,comp117732_c0,comp42102_c0,comp30422_c0,comp44821_c0,comp47974_c1,comp27456_c0,comp44178_c0,comp135605_c0,comp44151_c0,comp164034_c0
Organismal Systems	Immune system	Natural killer cell mediated cytotoxicity	ko04650	40	comp33759_c0,comp42220_c0,comp135605_c0,comp43576_c0,comp44151_c0,comp27575_c0,comp16822_c0,comp25535_c1,comp30600_c0,comp21217_c0,comp237949_c0,comp25535_c0,comp182668_c0,comp42570_c0,comp20539_c0,comp33875_c0,comp44760_c0,comp30315_c0,comp46015_c0,comp26355_c0,comp47303_c2,comp35454_c0,comp48192_c0,comp46768_c0,comp36836_c0,comp42102_c0,comp43653_c1,comp37559_c1,comp117732_c0,comp30422_c0,comp2…
Organismal Systems	Immune system	Leukocyte transendothelial migration	ko04670	22	comp42124_c1,comp35774_c0,comp164034_c0,comp403982_c0,comp33759_c0,comp21854_c0,comp41545_c0,comp40141_c0,comp16822_c0,comp37559_c1,comp27575_c0,comp127344_c0,comp43653_c1,comp48192_c1,comp37559_c0,comp237949_c0,comp182668_c0,comp30600_c0,comp39786_c0,comp48192_c0,comp27575_c1,comp41802_c0
Organismal Systems	Immune system	Fc gamma R-mediated phagocytosis	ko04666	72	comp45602_c0,comp43653_c1,comp37559_c1,comp117732_c0,comp30422_c0,comp21854_c0,comp49505_c0,comp42689_c0,comp42272_c0,comp29477_c0,comp49064_c0,comp45478_c0,comp48031_c1,comp27575_c1,comp27545_c0,comp39384_c0,comp84299_c0,comp37559_c0,comp29477_c1,comp42320_c0,comp25535_c1,comp32162_c0,comp33759_c0,comp40185_c0,comp36871_c0,comp49836_c0,comp135605_c0,comp44151_c0,comp30812_c0,comp44760_c0,comp460…
Organismal Systems	Immune system	Fc epsilon RI signaling pathway	ko04664	40	comp21854_c0,comp30422_c0,comp37559_c1,comp117732_c0,comp43653_c1,comp42102_c0,comp37559_c0,comp128226_c0,comp48192_c1,comp217016_c0,comp35915_c0,comp84299_c0,comp1359_c0,comp41598_c0,comp48031_c1,comp27575_c1,comp135605_c0,comp44151_c0,comp164034_c0,comp33759_c0,comp25535_c1,comp27575_c0,comp16822_c0,comp42570_c0,comp21217_c0,comp182668_c0,comp237949_c0,comp25535_c0,comp8232_c0,comp30600_c0,comp…
Organismal Systems	Immune system	Cytosolic DNA-sensing pathway	ko04623	25	comp53081_c0,comp42363_c1,comp21726_c0,comp22098_c0,comp43634_c0,comp82673_c0,comp44358_c0,comp2818_c0,comp43277_c0,comp50966_c0,comp38772_c0,comp172503_c0,comp28097_c0,comp39901_c0,comp390587_c0,comp47402_c0,comp43429_c0,comp37973_c0,comp35444_c0,comp36522_c0,comp38713_c0,comp328413_c0,comp49527_c0,comp43169_c0,comp42322_c0
Organismal Systems	Immune system	Chemokine signaling pathway	ko04062	53	comp21854_c0,comp40565_c0,comp30422_c0,comp34877_c1,comp43653_c1,comp42102_c0,comp37559_c1,comp117732_c0,comp37537_c1,comp48031_c1,comp27575_c1,comp39993_c1,comp37537_c0,comp48361_c0,comp32138_c0,comp43210_c0,comp84299_c0,comp37559_c0,comp48192_c1,comp217016_c0,comp35688_c0,comp25535_c1,comp38691_c0,comp27575_c0,comp28057_c0,comp16822_c0,comp34800_c1,comp34800_c0,comp135605_c0,comp44151_c0,comp39…
Organismal Systems	Immune system	B cell receptor signaling pathway	ko04662	54	comp27575_c1,comp48031_c1,comp90855_c0,comp32138_c0,comp48361_c0,comp37537_c0,comp217016_c0,comp48192_c1,comp37559_c0,comp43210_c0,comp84299_c0,comp36202_c0,comp47367_c0,comp40565_c0,comp21854_c0,comp30422_c0,comp117732_c0,comp37559_c1,comp42102_c0,comp43653_c1,comp34877_c1,comp37537_c1,comp36836_c0,comp41609_c0,comp48192_c0,comp46768_c0,comp47303_c2,comp35454_c0,comp22130_c0,comp26355_c0,comp460…
Organismal Systems	Immune system	Antigen processing and presentation	ko04612	62	comp148062_c0,comp26915_c0,comp47256_c2,comp49436_c0,comp24179_c0,comp116562_c0,comp51712_c0,comp42232_c0,comp47617_c0,comp45375_c0,comp1710_c0,comp30791_c0,comp50102_c0,comp70596_c0,comp29484_c0,comp36465_c0,comp33468_c0,comp25765_c0,comp50490_c0,comp27584_c0,comp42569_c1,comp23712_c0,comp36564_c0,comp21581_c0,comp43393_c0,comp47256_c0,comp21710_c0,comp36062_c0,comp43938_c0,comp227100_c0,comp935…
Metabolism	Lipid metabolism	Synthesis and degradation of ketone bodies	ko00072	6	comp48479_c3,comp20814_c0,comp48479_c1,comp46352_c0,comp48488_c0,comp39487_c0
Metabolism	Lipid metabolism	Steroid hormone biosynthesis	ko00140	5	comp39423_c0,comp21380_c0,comp16098_c0,comp98218_c0,comp38988_c0
Metabolism	Lipid metabolism	Steroid biosynthesis	ko00100	46	comp45100_c0,comp1956_c0,comp27112_c0,comp98491_c0,comp254226_c0,comp46721_c0,comp21251_c0,comp42527_c0,comp43697_c0,comp21251_c1,comp27960_c0,comp46386_c0,comp42920_c0,comp52203_c0,comp21399_c0,comp46637_c0,comp47042_c0,comp33351_c0,comp24329_c0,comp147872_c0,comp41819_c0,comp30633_c0,comp13265_c0,comp36582_c0,comp109775_c0,comp276628_c0,comp198776_c0,comp88835_c0,comp44554_c0,comp92740_c0,comp4…
Metabolism	Lipid metabolism	Sphingolipid metabolism	ko00600	25	comp47142_c0,comp45420_c0,comp51596_c0,comp44124_c0,comp45300_c0,comp45908_c0,comp43731_c0,comp79821_c0,comp30172_c0,comp48339_c0,comp3371_c0,comp42656_c0,comp39694_c0,comp47859_c0,comp158031_c0,comp60870_c0,comp30172_c1,comp45554_c0,comp44229_c0,comp52938_c0,comp121581_c0,comp163440_c0,comp34208_c0,comp46841_c0,comp31658_c0
Metabolism	Lipid metabolism	Primary bile acid biosynthesis	ko00120	1	comp257684_c0
Metabolism	Lipid metabolism	Linoleic acid metabolism	ko00591	29	comp40621_c0,comp35230_c0,comp31349_c0,comp21251_c0,comp33992_c0,comp21251_c1,comp23389_c0,comp48659_c0,comp105989_c0,comp166664_c0,comp49191_c0,comp42555_c0,comp22326_c0,comp23287_c0,comp41263_c0,comp34122_c0,comp29749_c1,comp34122_c1,comp29749_c2,comp127864_c0,comp38472_c0,comp49541_c0,comp42440_c0,comp23164_c0,comp50532_c0,comp42555_c1,comp23212_c0,comp35012_c0,comp50362_c0
Metabolism	Lipid metabolism	Glycerophospholipid metabolism	ko00564	114	comp26048_c1,comp40069_c0,comp22068_c0,comp194630_c0,comp50532_c0,comp31600_c0,comp13376_c0,comp20067_c0,comp43253_c0,comp54089_c0,comp49336_c0,comp217643_c0,comp31082_c0,comp121144_c0,comp217505_c0,comp41903_c0,comp44619_c0,comp261730_c0,comp3041_c0,comp33854_c0,comp135322_c0,comp266970_c0,comp263782_c0,comp192545_c0,comp46848_c0,comp37807_c0,comp39018_c0,comp43990_c1,comp49010_c1,comp7842_c0,co…
Metabolism	Lipid metabolism	Glycerolipid metabolism	ko00561	85	comp42917_c0,comp23177_c0,comp129406_c0,comp196967_c0,comp95478_c0,comp20636_c0,comp33470_c0,comp46266_c0,comp41846_c0,comp21251_c1,comp137070_c0,comp99785_c0,comp38601_c1,comp42043_c0,comp507776_c0,comp25129_c0,comp397814_c0,comp26048_c0,comp39694_c0,comp23165_c0,comp45380_c0,comp37842_c0,comp45554_c0,comp49054_c0,comp40621_c0,comp34042_c0,comp121581_c0,comp44355_c0,comp47984_c0,comp22256_c0,com…
Metabolism	Lipid metabolism	Fatty acid elongation	ko00062	24	comp24693_c0,comp42657_c1,comp7274_c0,comp51620_c0,comp175958_c0,comp2022_c0,comp418169_c0,comp21625_c0,comp47874_c0,comp32516_c0,comp47507_c1,comp42657_c0,comp197843_c0,comp48020_c0,comp45956_c0,comp383868_c0,comp7610_c0,comp500683_c0,comp30994_c0,comp36334_c0,comp39423_c0,comp39937_c0,comp36031_c0,comp61646_c0
Metabolism	Lipid metabolism	Fatty acid degradation	ko00071	59	comp98636_c0,comp32831_c0,comp38032_c0,comp135476_c0,comp31482_c1,comp43525_c0,comp39688_c0,comp42172_c0,comp31482_c0,comp23177_c0,comp129406_c0,comp38018_c0,comp88970_c0,comp11507_c0,comp39223_c1,comp95478_c0,comp39487_c0,comp48479_c3,comp32484_c0,comp83800_c0,comp50886_c0,comp40735_c0,comp48399_c0,comp48479_c1,comp47220_c0,comp42584_c0,comp22224_c0,comp49160_c0,comp134000_c0,comp46515_c0,comp21…
Metabolism	Lipid metabolism	Fatty acid biosynthesis	ko00061	47	comp42876_c0,comp77467_c0,comp46608_c0,comp45062_c0,comp512011_c0,comp26123_c0,comp20212_c0,comp264800_c0,comp21230_c0,comp29307_c0,comp47296_c0,comp46576_c0,comp11351_c0,comp29672_c0,comp36107_c0,comp23379_c0,comp23971_c0,comp47562_c0,comp46786_c0,comp44199_c0,comp257228_c0,comp42824_c0,comp37879_c0,comp42954_c0,comp40145_c0,comp16413_c0,comp23049_c0,comp198653_c0,comp240141_c0,comp39082_c0,comp…
Metabolism	Lipid metabolism	Ether lipid metabolism	ko00565	32	comp515537_c0,comp30743_c0,comp21251_c0,comp38806_c0,comp21251_c1,comp42835_c0,comp46925_c0,comp45478_c0,comp29477_c0,comp42272_c0,comp49064_c0,comp29477_c1,comp32162_c0,comp40623_c0,comp135322_c0,comp41903_c0,comp37807_c0,comp166664_c0,comp192545_c0,comp36871_c0,comp40621_c0,comp29195_c0,comp35012_c0,comp38495_c0,comp44596_c0,comp310299_c0,comp38806_c1,comp22068_c0,comp50532_c0,comp13376_c0,comp…
Metabolism	Lipid metabolism	Cutin, suberine and wax biosynthesis	ko00073	10	comp40824_c0,comp38549_c0,comp303538_c0,comp16079_c0,comp101689_c0,comp27066_c0,comp229746_c0,comp192406_c0,comp137315_c0,comp255440_c0
Metabolism	Lipid metabolism	Biosynthesis of unsaturated fatty acids	ko01040	42	comp39082_c0,comp30366_c0,comp34927_c0,comp39423_c0,comp39223_c0,comp39753_c0,comp37852_c0,comp50771_c0,comp35926_c0,comp22195_c0,comp198207_c0,comp51121_c0,comp251993_c0,comp46747_c0,comp39337_c0,comp44148_c0,comp34944_c0,comp120643_c0,comp20215_c0,comp32516_c0,comp40258_c1,comp48399_c0,comp7610_c0,comp47296_c0,comp500683_c0,comp326378_c0,comp39223_c1,comp184107_c0,comp37491_c0,comp21230_c0,comp…
Metabolism	Lipid metabolism	Arachidonic acid metabolism	ko00590	21	comp38738_c0,comp22230_c0,comp30586_c0,comp46948_c0,comp40621_c0,comp43372_c0,comp39859_c0,comp166664_c0,comp21251_c0,comp41313_c0,comp21251_c1,comp42004_c0,comp268096_c0,comp32248_c0,comp48692_c0,comp28988_c0,comp30586_c1,comp26046_c0,comp50532_c0,comp108889_c0,comp35012_c0
Metabolism	Lipid metabolism	alpha-Linolenic acid metabolism	ko00592	59	comp37852_c0,comp39223_c0,comp48253_c0,comp50771_c0,comp13317_c0,comp29186_c0,comp23287_c0,comp21647_c0,comp42555_c0,comp49191_c0,comp44999_c0,comp166664_c0,comp105989_c0,comp88269_c0,comp23389_c0,comp30366_c0,comp20216_c0,comp42696_c0,comp40621_c0,comp35230_c0,comp43888_c0,comp35012_c0,comp50362_c0,comp23212_c0,comp42555_c1,comp42440_c0,comp50532_c0,comp23164_c0,comp193561_c0,comp51121_c0,comp22…
Environmental Information Processing	Membrane transport	Bacterial secretion system	ko03070	21	comp38343_c1,comp48152_c0,comp44588_c1,comp44825_c0,comp27762_c0,comp32471_c0,comp38343_c0,comp40968_c0,comp37447_c0,comp45682_c0,comp25063_c0,comp33654_c0,comp23219_c1,comp45505_c0,comp23219_c0,comp31715_c0,comp41073_c0,comp42199_c0,comp42780_c0,comp44393_c0,comp44466_c0
Environmental Information Processing	Membrane transport	ABC transporters	ko02010	35	comp39976_c0,comp112186_c0,comp49408_c0,comp49542_c0,comp39349_c0,comp81118_c0,comp320688_c0,comp48086_c0,comp43630_c0,comp42537_c2,comp45272_c0,comp24356_c1,comp30237_c0,comp92641_c0,comp39976_c1,comp21402_c0,comp48912_c0,comp163630_c0,comp167343_c0,comp96016_c0,comp149258_c0,comp37708_c1,comp110204_c0,comp34815_c1,comp274900_c0,comp47743_c0,comp29569_c0,comp30695_c0,comp3548_c0,comp34815_c0,com…
Metabolism	Metabolism of cofactors and vitamins	Vitamin B6 metabolism	ko00750	15	comp47223_c0,comp10104_c0,comp50072_c0,comp51484_c0,comp43570_c0,comp23326_c0,comp57463_c0,comp161366_c0,comp41107_c0,comp40534_c0,comp13085_c0,comp45118_c0,comp23153_c0,comp37222_c0,comp48057_c0
Metabolism	Metabolism of cofactors and vitamins	Ubiquinone and other terpenoid-quinone biosynthesis	ko00130	33	comp158055_c0,comp44337_c0,comp31697_c1,comp41362_c0,comp43921_c0,comp26472_c0,comp121781_c0,comp109053_c0,comp31517_c0,comp44429_c0,comp146198_c0,comp85370_c0,comp43191_c0,comp43814_c0,comp50424_c0,comp314642_c0,comp44433_c0,comp42190_c0,comp31697_c0,comp354679_c0,comp45857_c0,comp39264_c0,comp32682_c0,comp43864_c0,comp197671_c0,comp22902_c0,comp532263_c0,comp37374_c0,comp39616_c0,comp44748_c0,c…
Metabolism	Metabolism of cofactors and vitamins	Thiamine metabolism	ko00730	14	comp46907_c0,comp42853_c2,comp530901_c0,comp379679_c0,comp43281_c0,comp22402_c0,comp42853_c1,comp48485_c0,comp46832_c0,comp32023_c0,comp51926_c0,comp41122_c0,comp24197_c0,comp49800_c0
Metabolism	Metabolism of cofactors and vitamins	Riboflavin metabolism	ko00740	11	comp76614_c0,comp44041_c0,comp44951_c0,comp47759_c0,comp160991_c0,comp42513_c0,comp21431_c0,comp136749_c0,comp30345_c0,comp49479_c0,comp41522_c0
Metabolism	Metabolism of cofactors and vitamins	Retinol metabolism	ko00830	19	comp34282_c0,comp11507_c0,comp37114_c0,comp83800_c0,comp24951_c0,comp42936_c0,comp40735_c0,comp49051_c0,comp47220_c0,comp98636_c0,comp22224_c0,comp31919_c0,comp21925_c0,comp38032_c0,comp27922_c0,comp6847_c0,comp43525_c0,comp123597_c0,comp45261_c0
Metabolism	Metabolism of cofactors and vitamins	Porphyrin and chlorophyll metabolism	ko00860	63	comp46897_c0,comp79238_c0,comp35964_c0,comp129586_c0,comp49257_c0,comp47823_c0,comp49011_c0,comp37111_c0,comp43237_c1,comp729_c0,comp30723_c0,comp26364_c0,comp32916_c0,comp101865_c0,comp46325_c0,comp42495_c0,comp30608_c0,comp191921_c0,comp36455_c0,comp38881_c0,comp47830_c0,comp217303_c0,comp47473_c0,comp329189_c0,comp97366_c0,comp47504_c0,comp43237_c0,comp39278_c0,comp39471_c0,comp48157_c0,comp47…
Metabolism	Metabolism of cofactors and vitamins	Pantothenate and CoA biosynthesis	ko00770	35	comp146807_c0,comp28476_c0,comp26917_c0,comp48518_c3,comp48066_c0,comp39864_c0,comp20275_c0,comp47618_c1,comp220314_c0,comp41526_c0,comp25277_c0,comp65736_c0,comp46923_c0,comp184205_c0,comp35409_c0,comp37781_c0,comp40956_c1,comp47324_c0,comp22835_c0,comp48979_c0,comp40608_c0,comp51992_c0,comp164167_c0,comp36759_c0,comp22744_c0,comp23346_c0,comp34997_c0,comp35675_c0,comp33089_c0,comp28572_c0,comp3…
Metabolism	Metabolism of cofactors and vitamins	One carbon pool by folate	ko00670	23	comp42167_c0,comp38676_c0,comp48831_c0,comp50780_c0,comp27128_c0,comp47449_c0,comp29302_c0,comp31347_c0,comp27678_c0,comp34502_c0,comp49201_c0,comp47981_c0,comp35076_c0,comp44060_c0,comp21125_c0,comp32894_c0,comp42300_c0,comp63720_c0,comp48346_c0,comp33898_c0,comp44449_c0,comp32263_c0,comp20642_c0
Metabolism	Metabolism of cofactors and vitamins	Nicotinate and nicotinamide metabolism	ko00760	18	comp47454_c0,comp30431_c0,comp48827_c0,comp30534_c0,comp36214_c0,comp45990_c0,comp42817_c0,comp36215_c0,comp46662_c1,comp14996_c0,comp47340_c0,comp43626_c0,comp30727_c0,comp45418_c0,comp20938_c0,comp23681_c0,comp39552_c0,comp28612_c0
Metabolism	Metabolism of cofactors and vitamins	Lipoic acid metabolism	ko00785	5	comp35476_c0,comp41826_c0,comp41826_c2,comp48786_c0,comp20583_c0
Metabolism	Metabolism of cofactors and vitamins	Folate biosynthesis	ko00790	22	comp159225_c0,comp2204_c0,comp44261_c0,comp22636_c0,comp44454_c0,comp44711_c0,comp137668_c0,comp2530_c0,comp39165_c0,comp32263_c0,comp45194_c0,comp39073_c0,comp24395_c0,comp41553_c0,comp48494_c0,comp27678_c0,comp9350_c0,comp114775_c0,comp130286_c0,comp47107_c0,comp37442_c0,comp47397_c0
Metabolism	Metabolism of cofactors and vitamins	Biotin metabolism	ko00780	22	comp23379_c0,comp48558_c0,comp22960_c0,comp43342_c0,comp41700_c0,comp20215_c0,comp121065_c0,comp49071_c0,comp120643_c0,comp29672_c0,comp43209_c0,comp47296_c0,comp39082_c0,comp29307_c0,comp16413_c0,comp42954_c0,comp21230_c0,comp257228_c0,comp320653_c0,comp46608_c0,comp77467_c0,comp45062_c0
Metabolism	Metabolism of other amino acids	Taurine and hypotaurine metabolism	ko00430	22	comp40825_c0,comp42071_c0,comp35567_c0,comp36348_c0,comp45401_c0,comp46948_c0,comp21831_c0,comp36615_c0,comp108889_c0,comp44339_c0,comp35567_c1,comp20338_c0,comp318208_c0,comp35345_c1,comp26046_c0,comp38006_c1,comp90673_c0,comp35345_c0,comp174480_c0,comp36348_c1,comp79430_c0,comp38006_c0
Metabolism	Metabolism of other amino acids	Selenocompound metabolism	ko00450	27	comp253057_c0,comp49520_c0,comp172627_c0,comp46570_c0,comp44304_c1,comp146256_c0,comp37833_c0,comp29265_c0,comp32023_c0,comp300314_c0,comp52195_c0,comp42295_c0,comp38228_c0,comp29322_c0,comp44304_c0,comp47560_c0,comp35921_c0,comp45620_c0,comp49499_c0,comp2850_c0,comp29575_c0,comp35554_c0,comp28606_c0,comp48222_c0,comp47051_c0,comp49368_c0,comp47997_c0
Metabolism	Metabolism of other amino acids	Phosphonate and phosphinate metabolism	ko00440	8	comp39018_c0,comp33077_c0,comp48524_c0,comp13376_c0,comp310299_c0,comp44596_c0,comp43797_c0,comp47923_c0
Metabolism	Metabolism of other amino acids	Glutathione metabolism	ko00480	101	comp30979_c0,comp41593_c1,comp30586_c1,comp55730_c0,comp47334_c0,comp41593_c0,comp145817_c0,comp34959_c1,comp27932_c0,comp40316_c0,comp385280_c0,comp225023_c0,comp44818_c0,comp51255_c0,comp31255_c0,comp34146_c0,comp45621_c0,comp49164_c0,comp28216_c0,comp29167_c0,comp355028_c0,comp52510_c0,comp116176_c0,comp22614_c1,comp46948_c0,comp26840_c0,comp43851_c0,comp33753_c0,comp35399_c0,comp26046_c0,comp…
Metabolism	Metabolism of other amino acids	D-Glutamine and D-glutamate metabolism	ko00471	3	comp20643_c0,comp41650_c0,comp29706_c0
Metabolism	Metabolism of other amino acids	Cyanoamino acid metabolism	ko00460	52	comp50352_c0,comp42300_c0,comp110464_c0,comp22021_c0,comp46275_c0,comp33898_c0,comp19175_c0,comp40470_c0,comp45281_c0,comp108889_c0,comp63720_c0,comp44423_c0,comp21193_c0,comp47449_c0,comp35479_c0,comp25179_c0,comp61722_c0,comp39059_c0,comp48917_c0,comp25818_c0,comp23129_c0,comp48831_c0,comp47172_c0,comp46948_c0,comp20826_c0,comp174399_c0,comp222509_c0,comp24463_c0,comp31347_c0,comp47222_c0,comp4…
Metabolism	Metabolism of other amino acids	beta-Alanine metabolism	ko00410	52	comp43851_c0,comp49186_c0,comp32831_c0,comp46753_c0,comp35345_c0,comp318208_c0,comp20338_c0,comp35345_c1,comp21971_c0,comp45394_c0,comp48528_c0,comp95478_c0,comp193242_c0,comp21971_c1,comp38018_c0,comp88970_c0,comp41266_c0,comp302632_c0,comp23177_c0,comp129406_c0,comp45401_c0,comp50886_c0,comp29118_c0,comp145643_c0,comp1641_c0,comp48159_c0,comp26031_c1,comp40133_c0,comp134000_c0,comp46515_c0,comp…
Metabolism	Metabolism of terpenoids and polyketides	Zeatin biosynthesis	ko00908	17	comp31685_c0,comp78143_c0,comp36281_c0,comp33318_c1,comp146165_c0,comp34715_c0,comp254454_c0,comp25143_c0,comp2457_c1,comp195069_c0,comp253260_c0,comp32849_c0,comp33318_c0,comp33954_c0,comp36090_c0,comp161154_c0,comp44027_c0
Metabolism	Metabolism of terpenoids and polyketides	Tetracycline biosynthesis	ko00253	6	comp48055_c1,comp36107_c0,comp48055_c3,comp44199_c0,comp42876_c0,comp42824_c0
Metabolism	Metabolism of terpenoids and polyketides	Terpenoid backbone biosynthesis	ko00900	73	comp35393_c0,comp4398_c0,comp26251_c0,comp40465_c0,comp44451_c0,comp46339_c0,comp42938_c0,comp46338_c0,comp43140_c0,comp38193_c0,comp41151_c0,comp52093_c0,comp76273_c0,comp43823_c0,comp35292_c2,comp46907_c0,comp42997_c0,comp321413_c0,comp48479_c1,comp41368_c1,comp40654_c0,comp40276_c0,comp36243_c1,comp42661_c0,comp35292_c0,comp43131_c0,comp54869_c0,comp11944_c0,comp21249_c0,comp47988_c0,comp21688…
Metabolism	Metabolism of terpenoids and polyketides	Sesquiterpenoid and triterpenoid biosynthesis	ko00909	20	comp1956_c0,comp109775_c0,comp49223_c0,comp221643_c0,comp38193_c0,comp44554_c0,comp174918_c0,comp92740_c0,comp43448_c4,comp384990_c0,comp45770_c0,comp203225_c0,comp42527_c0,comp27960_c0,comp48334_c0,comp43448_c1,comp48125_c0,comp43448_c3,comp147872_c0,comp43448_c0
Metabolism	Metabolism of terpenoids and polyketides	Polyketide sugar unit biosynthesis	ko00523	1	comp46626_c0
Metabolism	Metabolism of terpenoids and polyketides	Monoterpenoid biosynthesis	ko00902	11	comp10332_c0,comp175231_c0,comp65698_c0,comp23417_c0,comp221057_c0,comp92783_c0,comp208815_c0,comp147161_c0,comp46505_c0,comp47969_c1,comp218250_c0
Metabolism	Metabolism of terpenoids and polyketides	Limonene and pinene degradation	ko00903	18	comp129406_c0,comp25583_c0,comp47932_c0,comp88970_c0,comp38018_c0,comp95478_c0,comp159771_c0,comp50886_c0,comp134039_c0,comp32831_c0,comp46515_c0,comp134000_c0,comp162639_c0,comp26031_c1,comp26901_c0,comp26031_c0,comp46596_c0,comp32469_c1
Metabolism	Metabolism of terpenoids and polyketides	Geraniol degradation	ko00281	2	comp46352_c0,comp20814_c0
Metabolism	Metabolism of terpenoids and polyketides	Diterpenoid biosynthesis	ko00904	18	comp22466_c0,comp29432_c0,comp195836_c0,comp10647_c0,comp41603_c0,comp29913_c0,comp315581_c0,comp31250_c0,comp407674_c0,comp36940_c0,comp36689_c0,comp254562_c0,comp25790_c1,comp25790_c0,comp40804_c0,comp43344_c0,comp36940_c1,comp24684_c0
Metabolism	Metabolism of terpenoids and polyketides	Carotenoid biosynthesis	ko00906	25	comp37230_c0,comp43565_c0,comp1678_c0,comp34936_c0,comp101949_c0,comp40355_c0,comp28560_c0,comp46968_c0,comp23740_c0,comp47639_c0,comp24163_c0,comp37085_c0,comp41939_c0,comp35394_c0,comp34510_c0,comp38126_c0,comp178857_c0,comp1161_c0,comp48691_c0,comp40355_c1,comp44417_c0,comp48231_c0,comp49088_c0,comp145736_c0,comp328338_c0
Metabolism	Metabolism of terpenoids and polyketides	Brassinosteroid biosynthesis	ko00905	7	comp26065_c0,comp228367_c0,comp42088_c0,comp34841_c0,comp39316_c0,comp37521_c0,comp26065_c1
Metabolism	Metabolism of terpenoids and polyketides	Biosynthesis of ansamycins	ko01051	5	comp54318_c0,comp326114_c0,comp52106_c0,comp48820_c0,comp51573_c0
Organismal Systems	Nervous system	Synaptic vesicle cycle	ko04721	90	comp22966_c0,comp23282_c0,comp46103_c0,comp33233_c0,comp30580_c0,comp124940_c0,comp59614_c0,comp31088_c0,comp34431_c1,comp46785_c0,comp35987_c0,comp41449_c0,comp48698_c0,comp45292_c1,comp256962_c0,comp48638_c0,comp98246_c0,comp31205_c0,comp166853_c0,comp23227_c0,comp105352_c0,comp275883_c0,comp35669_c0,comp46506_c0,comp48782_c1,comp128516_c0,comp37190_c0,comp23595_c0,comp135599_c0,comp117395_c0,c…
Organismal Systems	Nervous system	Serotonergic synapse	ko04726	26	comp46768_c0,comp48031_c1,comp36836_c0,comp39993_c1,comp44760_c0,comp33875_c0,comp39993_c2,comp47303_c2,comp35454_c0,comp26355_c0,comp46015_c0,comp84299_c0,comp39993_c0,comp42570_c0,comp217016_c0,comp35688_c0,comp25535_c0,comp21217_c0,comp25535_c1,comp30422_c0,comp42102_c0,comp117732_c0,comp28057_c0,comp44151_c0,comp135605_c0,comp47536_c0
Organismal Systems	Nervous system	Retrograde endocannabinoid signaling	ko04723	32	comp44151_c0,comp135605_c0,comp41449_c0,comp164034_c0,comp124940_c0,comp34431_c1,comp31088_c0,comp47536_c0,comp28057_c0,comp135599_c0,comp39993_c0,comp42570_c0,comp36836_c0,comp35454_c0,comp98246_c0,comp166853_c0,comp46015_c0,comp31205_c0,comp44760_c0,comp105352_c0,comp33875_c0,comp39993_c2,comp30422_c0,comp117732_c0,comp42861_c0,comp42102_c0,comp84299_c0,comp34431_c0,comp33859_c0,comp35688_c0,co…
Organismal Systems	Nervous system	Neurotrophin signaling pathway	ko04722	86	comp8232_c0,comp11504_c0,comp36101_c0,comp237949_c0,comp25535_c0,comp182668_c0,comp24430_c0,comp173179_c0,comp33875_c0,comp25064_c0,comp32067_c0,comp41609_c0,comp30387_c0,comp36836_c0,comp23384_c0,comp57107_c0,comp29431_c0,comp34800_c0,comp38691_c0,comp27575_c0,comp34800_c1,comp16822_c0,comp35558_c0,comp48116_c0,comp41598_c0,comp43210_c0,comp46497_c0,comp48192_c1,comp217016_c0,comp32138_c0,comp48…
Organismal Systems	Nervous system	Long-term potentiation	ko04720	60	comp35688_c0,comp38948_c0,comp36202_c0,comp84299_c0,comp217016_c0,comp93052_c0,comp158006_c0,comp48815_c0,comp48031_c1,comp90855_c0,comp39993_c1,comp33981_c0,comp39986_c0,comp37968_c0,comp61345_c0,comp42102_c0,comp117732_c0,comp40541_c0,comp38380_c0,comp49256_c0,comp47367_c0,comp30422_c0,comp45666_c0,comp25535_c0,comp21217_c0,comp50214_c0,comp20539_c0,comp32035_c0,comp42570_c0,comp39993_c0,comp33…
Organismal Systems	Nervous system	Long-term depression	ko04730	28	comp36836_c0,comp48031_c1,comp46768_c0,comp46015_c0,comp26355_c0,comp43860_c0,comp35454_c0,comp47303_c2,comp44626_c0,comp33875_c0,comp44760_c0,comp48001_c2,comp217016_c0,comp42570_c0,comp84299_c0,comp21217_c0,comp25535_c0,comp30422_c0,comp31462_c0,comp25535_c1,comp117732_c0,comp42102_c0,comp135605_c0,comp44151_c0,comp149726_c0,comp49066_c0,comp43666_c0,comp45006_c0
Organismal Systems	Nervous system	Glutamatergic synapse	ko04724	51	comp135322_c0,comp52885_c0,comp28057_c0,comp41903_c0,comp37317_c0,comp32162_c0,comp47330_c0,comp42220_c0,comp36871_c0,comp47536_c0,comp135605_c0,comp44151_c0,comp43576_c0,comp37807_c0,comp42750_c0,comp192545_c0,comp46015_c0,comp30315_c0,comp46842_c0,comp35454_c0,comp38806_c1,comp39993_c2,comp22068_c0,comp44760_c0,comp33875_c0,comp36836_c0,comp33873_c0,comp39993_c0,comp42570_c0,comp20539_c0,comp11…
Organismal Systems	Nervous system	GABAergic synapse	ko04727	45	comp48638_c0,comp46420_c0,comp30025_c0,comp98246_c0,comp31205_c0,comp46842_c0,comp38006_c1,comp166853_c0,comp105352_c0,comp174480_c0,comp39993_c2,comp36348_c1,comp38448_c0,comp38006_c0,comp39993_c0,comp135599_c0,comp28057_c0,comp52885_c0,comp37317_c0,comp124940_c0,comp47330_c0,comp31088_c0,comp34431_c1,comp45970_c0,comp47536_c0,comp276751_c0,comp36348_c0,comp41449_c0,comp42750_c0,comp318208_c0,co…
Organismal Systems	Nervous system	Dopaminergic synapse	ko04728	83	comp20926_c0,comp45832_c0,comp47233_c0,comp39986_c0,comp43666_c0,comp83128_c0,comp48361_c0,comp24791_c0,comp25021_c0,comp44626_c0,comp37537_c0,comp28711_c0,comp28057_c0,comp44139_c1,comp35831_c1,comp195657_c0,comp45197_c0,comp44139_c0,comp49066_c0,comp40278_c0,comp47536_c0,comp45006_c0,comp39175_c0,comp102383_c0,comp164034_c0,comp62959_c0,comp32103_c0,comp42421_c0,comp22130_c0,comp24964_c0,comp46…
Organismal Systems	Nervous system	Cholinergic synapse	ko04725	26	comp39993_c1,comp36836_c0,comp48031_c1,comp46768_c0,comp26355_c0,comp46015_c0,comp47303_c2,comp35454_c0,comp39993_c2,comp33875_c0,comp44760_c0,comp217016_c0,comp42570_c0,comp39993_c0,comp84299_c0,comp21217_c0,comp25535_c0,comp35688_c0,comp30422_c0,comp25535_c1,comp28057_c0,comp117732_c0,comp42102_c0,comp135605_c0,comp44151_c0,comp47536_c0
Metabolism	Nucleotide metabolism	Pyrimidine metabolism	ko00240	140	comp49527_c0,comp173713_c0,comp46662_c1,comp38140_c0,comp27678_c0,comp51339_c0,comp37973_c0,comp40608_c0,comp37254_c1,comp46488_c0,comp30097_c0,comp40880_c0,comp42034_c0,comp30762_c0,comp48069_c0,comp21726_c0,comp43900_c0,comp227625_c0,comp35444_c0,comp47468_c1,comp122933_c0,comp41212_c0,comp46872_c0,comp21012_c0,comp43089_c0,comp172503_c0,comp52359_c0,comp23077_c0,comp43277_c0,comp39327_c0,comp4…
Metabolism	Nucleotide metabolism	Purine metabolism	ko00230	188	comp37068_c0,comp23382_c0,comp51339_c0,comp30865_c0,comp37973_c0,comp459104_c0,comp49527_c0,comp173713_c0,comp46662_c1,comp177769_c0,comp30762_c0,comp48816_c0,comp21726_c0,comp37833_c0,comp41936_c0,comp37254_c1,comp41518_c0,comp40880_c0,comp30097_c0,comp31022_c1,comp122933_c0,comp46872_c0,comp44968_c0,comp41518_c1,comp227625_c0,comp35444_c0,comp47468_c1,comp48593_c0,comp23522_c0,comp22098_c0,comp…
Metabolism	Overview	Fatty acid metabolism	ko01212	100	comp36031_c0,comp44199_c0,comp48253_c0,comp37879_c0,comp50771_c0,comp23049_c0,comp198653_c0,comp39082_c0,comp12171_c0,comp30366_c0,comp49071_c0,comp49160_c0,comp121065_c0,comp51620_c0,comp22195_c0,comp198207_c0,comp42707_c0,comp48558_c0,comp251993_c0,comp26934_c0,comp29983_c0,comp523675_c0,comp79720_c0,comp46747_c0,comp194932_c0,comp48055_c3,comp77467_c0,comp42876_c0,comp39487_c0,comp45062_c0,com…
Metabolism	Overview	Degradation of aromatic compounds	ko01220	24	comp38032_c0,comp6847_c0,comp27922_c0,comp43525_c0,comp56199_c0,comp22224_c0,comp98636_c0,comp38601_c1,comp53287_c0,comp21925_c0,comp31919_c0,comp37154_c0,comp83800_c0,comp55765_c0,comp40735_c0,comp46830_c1,comp20107_c0,comp42936_c0,comp47220_c0,comp34282_c0,comp11507_c0,comp30529_c0,comp37114_c0,comp196967_c0
Metabolism	Overview	Carbon metabolism	ko01200	318	comp10201_c0,comp41266_c0,comp32236_c0,comp40987_c0,comp49201_c0,comp52106_c0,comp46147_c0,comp47220_c0,comp37627_c1,comp31022_c0,comp157808_c0,comp39087_c1,comp54850_c0,comp48723_c0,comp130144_c0,comp98636_c0,comp326114_c0,comp44074_c0,comp46483_c0,comp12313_c0,comp45044_c0,comp38611_c0,comp45512_c0,comp8242_c0,comp49568_c1,comp47449_c0,comp23003_c0,comp48820_c0,comp37314_c0,comp49599_c2,comp480…
Metabolism	Overview	Biosynthesis of amino acids	ko01230	299	comp48666_c0,comp48863_c0,comp30636_c0,comp46291_c0,comp29302_c0,comp39087_c0,comp45957_c0,comp47054_c0,comp192467_c0,comp22835_c0,comp49848_c0,comp34508_c0,comp40471_c0,comp37374_c0,comp48057_c0,comp49632_c0,comp47039_c0,comp47150_c0,comp343039_c0,comp234028_c0,comp41469_c0,comp48962_c0,comp48802_c0,comp40200_c0,comp47223_c0,comp48802_c1,comp41640_c1,comp42378_c0,comp48862_c0,comp35493_c0,comp29…
Metabolism	Overview	2-Oxocarboxylic acid metabolism	ko01210	84	comp35040_c0,comp28572_c0,comp29421_c0,comp502051_c0,comp41155_c1,comp127346_c0,comp22178_c0,comp31995_c0,comp26917_c1,comp307486_c0,comp35741_c0,comp35493_c0,comp174399_c0,comp114960_c0,comp48862_c0,comp31611_c1,comp34997_c0,comp79043_c0,comp234028_c0,comp255145_c0,comp33089_c0,comp33633_c0,comp343039_c0,comp41526_c0,comp40230_c0,comp47150_c0,comp32891_c1,comp42594_c0,comp1954_c0,comp22835_c0,co…
Genetic Information Processing	Replication and repair	Nucleotide excision repair	ko03420	80	comp42688_c0,comp2011_c0,comp194143_c0,comp21789_c0,comp39433_c0,comp42191_c0,comp41682_c0,comp32425_c0,comp33170_c0,comp49266_c1,comp41782_c0,comp49266_c0,comp39557_c0,comp236232_c0,comp32131_c0,comp48511_c0,comp32949_c0,comp194451_c0,comp44343_c0,comp260535_c0,comp37705_c0,comp203346_c0,comp49372_c0,comp41385_c0,comp48248_c0,comp23941_c0,comp44503_c0,comp86909_c0,comp51049_c0,comp36338_c0,comp4…
Genetic Information Processing	Replication and repair	Non-homologous end-joining	ko03450	16	comp115810_c0,comp220949_c0,comp121566_c0,comp42930_c0,comp47678_c0,comp108858_c0,comp30371_c0,comp236078_c0,comp7074_c0,comp7406_c0,comp29684_c0,comp2683_c0,comp48685_c0,comp43771_c0,comp45818_c0,comp181241_c0
Genetic Information Processing	Replication and repair	Mismatch repair	ko03430	60	comp41782_c0,comp40438_c0,comp27175_c0,comp36993_c0,comp22626_c0,comp33170_c0,comp44702_c0,comp92491_c0,comp7510_c0,comp42733_c0,comp42116_c0,comp42191_c0,comp39433_c0,comp48864_c0,comp36967_c0,comp61926_c0,comp60643_c0,comp439987_c0,comp36586_c0,comp29552_c0,comp41653_c1,comp1321_c0,comp41653_c0,comp26896_c0,comp260535_c0,comp44343_c0,comp121906_c0,comp194451_c0,comp24868_c0,comp318_c0,comp40141…
Genetic Information Processing	Replication and repair	Homologous recombination	ko03440	64	comp11764_c0,comp2853_c0,comp35598_c0,comp28135_c0,comp23222_c0,comp49534_c0,comp42698_c0,comp30371_c0,comp42930_c0,comp48176_c1,comp45545_c0,comp164513_c0,comp115810_c0,comp19344_c0,comp220949_c0,comp326731_c0,comp109629_c0,comp1264_c0,comp24868_c0,comp2074_c0,comp32483_c0,comp7074_c0,comp36545_c0,comp259909_c0,comp7406_c0,comp260161_c0,comp108858_c0,comp61926_c0,comp22334_c0,comp40058_c0,comp23…
Genetic Information Processing	Replication and repair	Fanconi anemia pathway	ko03460	64	comp51049_c0,comp86909_c0,comp380863_c0,comp110525_c0,comp43557_c0,comp217023_c0,comp23941_c0,comp48176_c0,comp109602_c0,comp183598_c0,comp323720_c0,comp32949_c1,comp37675_c0,comp44113_c0,comp47542_c0,comp42116_c0,comp27175_c0,comp41782_c0,comp194143_c0,comp40718_c0,comp39433_c0,comp42191_c0,comp194451_c0,comp260535_c0,comp44343_c0,comp205761_c0,comp174564_c0,comp45539_c1,comp32949_c0,comp41198_c…
Genetic Information Processing	Replication and repair	DNA replication	ko03030	71	comp265531_c0,comp32131_c0,comp1420_c0,comp31632_c0,comp40108_c1,comp260535_c0,comp44343_c0,comp194451_c0,comp39433_c0,comp42191_c0,comp47678_c0,comp399028_c0,comp41719_c0,comp227627_c0,comp41782_c0,comp236232_c0,comp2839_c0,comp33170_c0,comp14110_c0,comp48611_c0,comp42733_c0,comp35381_c0,comp25427_c0,comp42769_c0,comp13367_c0,comp11862_c0,comp34775_c0,comp28916_c0,comp43286_c0,comp38520_c0,comp3…
Genetic Information Processing	Replication and repair	Base excision repair	ko03410	47	comp36193_c0,comp47678_c0,comp2269_c0,comp236232_c0,comp201929_c0,comp39802_c0,comp194894_c0,comp41025_c0,comp33170_c0,comp174510_c0,comp44702_c0,comp47948_c1,comp24868_c0,comp32131_c0,comp40243_c0,comp45818_c0,comp37910_c0,comp43590_c0,comp37750_c0,comp23972_c0,comp14056_c0,comp2269_c1,comp30762_c0,comp48248_c0,comp32124_c0,comp2343_c0,comp35746_c0,comp46405_c0,comp37705_c0,comp36504_c0,comp2517…
Organismal Systems	Sensory system	Taste transduction	ko04742	6	comp28057_c0,comp39993_c2,comp35688_c0,comp47536_c0,comp39993_c1,comp39993_c0
Organismal Systems	Sensory system	Phototransduction - fly	ko04745	15	comp39786_c0,comp48815_c0,comp35558_c0,comp41545_c0,comp40141_c0,comp38380_c0,comp40541_c0,comp127344_c0,comp146743_c0,comp41802_c0,comp46087_c0,comp42124_c1,comp35774_c0,comp50214_c0,comp403982_c0
Organismal Systems	Sensory system	Phototransduction	ko04744	9	comp50214_c0,comp47536_c0,comp48815_c0,comp35558_c0,comp28057_c0,comp38380_c0,comp40541_c0,comp146743_c0,comp46087_c0
Organismal Systems	Sensory system	Olfactory transduction	ko04740	11	comp146743_c0,comp46087_c0,comp39993_c2,comp38380_c0,comp40541_c0,comp35558_c0,comp48815_c0,comp39993_c1,comp35688_c0,comp50214_c0,comp39993_c0
Organismal Systems	Sensory system	Inflammatory mediator regulation of TRP channels	ko04750	28	comp40541_c0,comp38380_c0,comp44139_c1,comp32103_c1,comp35558_c0,comp45197_c0,comp39986_c0,comp44139_c0,comp40278_c0,comp61345_c0,comp32103_c0,comp37968_c0,comp164034_c0,comp62959_c0,comp42421_c0,comp39993_c2,comp146743_c0,comp46087_c0,comp39993_c1,comp42468_c0,comp48815_c0,comp50214_c0,comp45666_c0,comp35688_c0,comp38948_c0,comp93052_c0,comp39993_c0,comp32035_c0
Environmental Information Processing	Signal transduction	Wnt signaling pathway	ko04310	94	comp26202_c0,comp48192_c0,comp35032_c2,comp22124_c0,comp31191_c0,comp22130_c0,comp46280_c0,comp30600_c0,comp35032_c1,comp39238_c0,comp54873_c0,comp40585_c0,comp22015_c0,comp39175_c0,comp33759_c0,comp38904_c0,comp177312_c0,comp27575_c1,comp48178_c0,comp30565_c0,comp23075_c0,comp55321_c0,comp37537_c0,comp48361_c0,comp158006_c0,comp37559_c0,comp41572_c2,comp27507_c0,comp73411_c0,comp36202_c0,comp292…
Environmental Information Processing	Signal transduction	VEGF signaling pathway	ko04370	42	comp20539_c0,comp42570_c0,comp182668_c0,comp237949_c0,comp25535_c0,comp21217_c0,comp30600_c0,comp36836_c0,comp46768_c0,comp48192_c0,comp47303_c2,comp35454_c0,comp46015_c0,comp30315_c0,comp26355_c0,comp44760_c0,comp33875_c0,comp43576_c0,comp44151_c0,comp135605_c0,comp164034_c0,comp42220_c0,comp33759_c0,comp25535_c1,comp16822_c0,comp27575_c0,comp48192_c1,comp217016_c0,comp37559_c0,comp84299_c0,comp…
Environmental Information Processing	Signal transduction	Two-component system	ko02020	28	comp38797_c1,comp251993_c0,comp46565_c0,comp45471_c0,comp39337_c0,comp38561_c0,comp3632_c0,comp44711_c0,comp50088_c0,comp48974_c0,comp50458_c0,comp7929_c0,comp34927_c0,comp48479_c3,comp47330_c0,comp39823_c0,comp46115_c0,comp45304_c0,comp51688_c0,comp33684_c0,comp48479_c1,comp45304_c1,comp33653_c0,comp34377_c0,comp52885_c0,comp39487_c0,comp34477_c0,comp37317_c0
Environmental Information Processing	Signal transduction	TNF signaling pathway	ko04668	22	comp21217_c0,comp25535_c0,comp217016_c0,comp42570_c0,comp84299_c0,comp26355_c0,comp46015_c0,comp35454_c0,comp47303_c2,comp44760_c0,comp33875_c0,comp36836_c0,comp48031_c1,comp46768_c0,comp135605_c0,comp44151_c0,comp164034_c0,comp117732_c0,comp42102_c0,comp30422_c0,comp193380_c0,comp25535_c1
Environmental Information Processing	Signal transduction	TGF-beta signaling pathway	ko04350	48	comp40585_c0,comp39255_c0,comp39238_c0,comp31462_c0,comp45006_c0,comp49066_c0,comp38904_c0,comp135605_c0,comp44151_c0,comp47651_c0,comp44760_c0,comp33875_c0,comp34825_c0,comp43860_c0,comp46015_c0,comp35454_c0,comp35032_c2,comp26202_c0,comp41426_c1,comp36836_c0,comp30917_c0,comp35032_c1,comp42570_c0,comp24475_c0,comp30451_c0,comp48001_c2,comp38992_c0,comp42102_c0,comp117732_c0,comp49256_c0,comp304…
Environmental Information Processing	Signal transduction	Ras signaling pathway	ko04014	69	comp35688_c0,comp217016_c0,comp48192_c1,comp48815_c0,comp39993_c1,comp38806_c0,comp42102_c0,comp38380_c0,comp40541_c0,comp237949_c0,comp25535_c0,comp182668_c0,comp39242_c0,comp39993_c0,comp50532_c0,comp39993_c2,comp22068_c0,comp33875_c0,comp36836_c0,comp86357_c0,comp192545_c0,comp37807_c0,comp41903_c0,comp27575_c0,comp135322_c0,comp16822_c0,comp30114_c0,comp35558_c0,comp84299_c0,comp37559_c0,comp…
Environmental Information Processing	Signal transduction	Rap1 signaling pathway	ko04015	51	comp27575_c0,comp16822_c0,comp40141_c0,comp127344_c0,comp41545_c0,comp25535_c1,comp35558_c0,comp33759_c0,comp135605_c0,comp44151_c0,comp164034_c0,comp38877_c0,comp26355_c0,comp46015_c0,comp35454_c0,comp47303_c2,comp46087_c0,comp41802_c0,comp146743_c0,comp44760_c0,comp33875_c0,comp36836_c0,comp48192_c0,comp46768_c0,comp50214_c0,comp21217_c0,comp237949_c0,comp182668_c0,comp25535_c0,comp30600_c0,com…
Environmental Information Processing	Signal transduction	Plant hormone signal transduction	ko04075	204	comp29738_c0,comp320821_c0,comp30122_c0,comp45603_c0,comp40051_c0,comp24647_c0,comp1583_c1,comp27283_c0,comp48312_c0,comp26404_c0,comp20571_c0,comp36263_c0,comp34754_c0,comp46566_c0,comp39488_c0,comp48359_c0,comp31680_c0,comp49950_c0,comp27279_c0,comp45113_c0,comp50163_c0,comp2727_c0,comp47106_c0,comp246389_c0,comp47316_c0,comp61509_c0,comp34601_c0,comp48479_c0,comp40917_c0,comp47124_c0,comp39249…
Environmental Information Processing	Signal transduction	PI3K-Akt signaling pathway	ko04151	154	comp47233_c0,comp41787_c0,comp117732_c0,comp37559_c1,comp21854_c0,comp94893_c0,comp45660_c0,comp84299_c0,comp35915_c0,comp37559_c0,comp37537_c0,comp44626_c0,comp48361_c0,comp24791_c0,comp27575_c1,comp45006_c0,comp49066_c0,comp35238_c0,comp39175_c0,comp44151_c0,comp135605_c0,comp35831_c1,comp42232_c0,comp108955_c0,comp136638_c0,comp195657_c0,comp21217_c0,comp42570_c0,comp48001_c2,comp33195_c0,comp…
Environmental Information Processing	Signal transduction	Phosphatidylinositol signaling system	ko04070	71	comp41787_c0,comp49397_c0,comp41360_c0,comp23451_c0,comp41846_c0,comp49505_c0,comp46266_c0,comp49522_c0,comp42739_c0,comp45602_c0,comp39207_c0,comp40967_c0,comp321775_c0,comp46307_c0,comp45884_c0,comp31803_c0,comp27545_c0,comp40843_c0,comp46307_c1,comp134292_c0,comp27142_c0,comp116604_c0,comp43162_c0,comp175427_c0,comp42782_c0,comp50214_c0,comp256393_c0,comp157332_c0,comp47705_c0,comp49002_c1,com…
Environmental Information Processing	Signal transduction	Notch signaling pathway	ko04330	20	comp41426_c1,comp26202_c0,comp49062_c2,comp21482_c0,comp32067_c0,comp158006_c0,comp46060_c0,comp34825_c0,comp48764_c0,comp23320_c0,comp49256_c0,comp48497_c1,comp42691_c0,comp45723_c0,comp47852_c0,comp45074_c0,comp48497_c0,comp29431_c0,comp23384_c0,comp33981_c0
Environmental Information Processing	Signal transduction	NF-kappa B signaling pathway	ko04064	33	comp44835_c0,comp46202_c0,comp43788_c1,comp31666_c0,comp270323_c0,comp69466_c0,comp56816_c0,comp39540_c0,comp48116_c0,comp39236_c0,comp28151_c0,comp73411_c0,comp37814_c0,comp43788_c0,comp42547_c0,comp39236_c1,comp14088_c0,comp257737_c0,comp22015_c0,comp27350_c0,comp54873_c0,comp9200_c0,comp42460_c0,comp46280_c0,comp11504_c0,comp414450_c0,comp254306_c0,comp29874_c0,comp198832_c0,comp173179_c0,comp…
Environmental Information Processing	Signal transduction	mTOR signaling pathway	ko04150	57	comp21015_c0,comp108955_c0,comp43162_c0,comp35238_c0,comp135605_c0,comp44151_c0,comp48526_c2,comp2477_c0,comp156917_c0,comp157332_c0,comp44808_c0,comp47837_c0,comp36836_c0,comp24557_c0,comp47651_c0,comp44760_c0,comp33875_c0,comp46015_c0,comp49249_c0,comp49582_c0,comp258842_c0,comp35454_c0,comp45068_c0,comp46130_c0,comp42570_c0,comp38992_c0,comp24306_c0,comp8232_c0,comp30917_c0,comp10907_c0,comp36…
Environmental Information Processing	Signal transduction	MAPK signaling pathway - yeast	ko04011	16	comp41393_c0,comp37904_c0,comp30558_c0,comp47720_c0,comp164034_c0,comp410903_c0,comp47419_c0,comp39640_c0,comp30943_c0,comp223573_c0,comp34928_c0,comp32572_c0,comp30006_c0,comp34369_c0,comp31289_c0,comp140487_c0
Environmental Information Processing	Signal transduction	MAPK signaling pathway - fly	ko04013	20	comp42102_c0,comp117732_c0,comp25535_c1,comp30422_c0,comp44151_c0,comp135605_c0,comp33875_c0,comp44760_c0,comp47303_c2,comp35454_c0,comp46015_c0,comp26355_c0,comp46768_c0,comp48031_c1,comp36836_c0,comp25535_c0,comp21217_c0,comp84299_c0,comp42570_c0,comp217016_c0
Environmental Information Processing	Signal transduction	MAPK signaling pathway	ko04010	75	comp47256_c1,comp35688_c0,comp217016_c0,comp48192_c1,comp130262_c0,comp27460_c1,comp34397_c0,comp39993_c1,comp90855_c0,comp27431_c0,comp49854_c0,comp25765_c1,comp33649_c0,comp28871_c0,comp42102_c0,comp47367_c0,comp237949_c0,comp25535_c0,comp182668_c0,comp33468_c0,comp39993_c0,comp20539_c0,comp30315_c0,comp21710_c0,comp39993_c2,comp47256_c0,comp33875_c0,comp36836_c0,comp43938_c0,comp42220_c0,comp4…
Environmental Information Processing	Signal transduction	Jak-STAT signaling pathway	ko04630	7	comp33981_c0,comp34825_c0,comp158006_c0,comp49256_c0,comp43922_c0,comp26202_c0,comp41426_c1
Environmental Information Processing	Signal transduction	Hippo signaling pathway -fly	ko04391	36	comp45660_c0,comp46497_c0,comp44626_c0,comp48178_c0,comp39786_c0,comp43666_c0,comp403982_c0,comp47233_c0,comp149726_c0,comp35774_c0,comp45402_c0,comp42124_c1,comp20926_c0,comp24430_c0,comp33195_c0,comp48001_c2,comp26672_c0,comp41802_c0,comp43029_c0,comp31191_c0,comp43860_c0,comp25064_c0,comp48002_c0,comp30387_c0,comp42308_c0,comp45006_c0,comp49613_c0,comp177312_c0,comp49066_c0,comp36412_c0,comp12…
Environmental Information Processing	Signal transduction	Hippo signaling pathway	ko04390	67	comp43210_c0,comp46497_c0,comp93052_c0,comp38948_c0,comp39786_c0,comp32138_c0,comp37537_c1,comp37968_c0,comp149726_c0,comp45402_c0,comp61345_c0,comp403982_c0,comp40565_c0,comp34877_c1,comp24430_c0,comp41609_c0,comp42468_c0,comp30387_c0,comp26672_c0,comp25064_c0,comp43860_c0,comp34800_c0,comp57107_c0,comp42308_c0,comp49613_c0,comp41545_c0,comp31462_c0,comp38691_c0,comp32103_c1,comp127344_c0,comp40…
Environmental Information Processing	Signal transduction	HIF-1 signaling pathway	ko04066	83	comp47721_c0,comp29782_c0,comp94893_c0,comp182447_c0,comp41572_c2,comp1157_c0,comp39384_c0,comp84299_c0,comp44074_c0,comp158006_c0,comp44933_c0,comp30565_c0,comp44211_c0,comp48031_c1,comp23329_c0,comp37627_c1,comp40987_c0,comp29681_c0,comp47646_c0,comp117732_c0,comp48263_c0,comp41628_c2,comp30422_c0,comp49256_c0,comp47605_c0,comp21217_c0,comp30917_c0,comp38992_c0,comp42570_c0,comp46015_c0,comp475…
Environmental Information Processing	Signal transduction	Hedgehog signaling pathway	ko04340	31	comp39993_c1,comp41038_c1,comp41609_c0,comp48178_c0,comp137178_c0,comp32138_c0,comp48361_c0,comp22130_c0,comp31191_c0,comp37537_c0,comp39993_c2,comp43210_c0,comp761_c0,comp34506_c0,comp39993_c0,comp35688_c0,comp44385_c0,comp40565_c0,comp48492_c0,comp34800_c1,comp38691_c0,comp34877_c1,comp39175_c0,comp34800_c0,comp37537_c1,comp177312_c0,comp40140_c0,comp40140_c1,comp47770_c0,comp49613_c0,comp57107…
Environmental Information Processing	Signal transduction	FoxO signaling pathway	ko04068	101	comp217016_c0,comp22855_c1,comp47531_c0,comp51361_c0,comp25020_c0,comp41598_c0,comp47576_c0,comp47531_c1,comp43231_c0,comp43162_c1,comp253424_c0,comp38825_c0,comp18091_c0,comp196596_c0,comp35528_c0,comp33981_c0,comp56315_c0,comp39431_c0,comp270323_c0,comp42102_c0,comp33737_c0,comp45588_c0,comp24306_c0,comp414450_c0,comp25535_c0,comp45529_c0,comp8232_c0,comp36101_c0,comp41426_c1,comp36836_c0,comp2…
Environmental Information Processing	Signal transduction	ErbB signaling pathway	ko04012	40	comp34800_c0,comp135605_c0,comp44151_c0,comp39175_c0,comp57107_c0,comp25535_c1,comp38691_c0,comp34800_c1,comp42570_c0,comp38992_c0,comp30917_c0,comp21217_c0,comp25535_c0,comp46768_c0,comp41609_c0,comp36836_c0,comp47651_c0,comp33875_c0,comp44760_c0,comp26355_c0,comp46015_c0,comp22130_c0,comp35454_c0,comp47303_c2,comp37537_c1,comp47192_c1,comp30422_c0,comp40565_c0,comp34877_c1,comp42102_c0,comp1177…
Environmental Information Processing	Signal transduction	Calcium signaling pathway	ko04020	62	comp32966_c1,comp321775_c0,comp46571_c0,comp36202_c0,comp49111_c0,comp66441_c0,comp28843_c0,comp46307_c0,comp44124_c0,comp35688_c0,comp39993_c1,comp41043_c1,comp48815_c0,comp90855_c0,comp56497_c0,comp47533_c0,comp12450_c0,comp45849_c0,comp322843_c0,comp101635_c0,comp39420_c0,comp47367_c0,comp46340_c0,comp35253_c0,comp29912_c0,comp38380_c0,comp40541_c0,comp42739_c0,comp28174_c0,comp73077_c0,comp27…
Environmental Information Processing	Signaling molecules and interaction	Neuroactive ligand-receptor interaction	ko04080	5	comp49606_c0,comp43243_c0,comp43243_c1,comp22332_c0,comp28933_c0
Genetic Information Processing	Transcription	Spliceosome	ko03040	240	comp20865_c0,comp21830_c1,comp38604_c0,comp40398_c0,comp92831_c0,comp39886_c1,comp49322_c0,comp51037_c0,comp27460_c1,comp36374_c1,comp43254_c0,comp42741_c0,comp48071_c0,comp34397_c0,comp38426_c0,comp20792_c0,comp300579_c0,comp49854_c0,comp49564_c0,comp46444_c0,comp49455_c0,comp31561_c0,comp46512_c1,comp44058_c0,comp50480_c0,comp32077_c0,comp28352_c0,comp44251_c0,comp40387_c0,comp28871_c0,comp4409…
Genetic Information Processing	Transcription	RNA polymerase	ko03020	44	comp47995_c0,comp40182_c0,comp35444_c0,comp43017_c0,comp234552_c0,comp227625_c0,comp38713_c0,comp50346_c0,comp22098_c0,comp43634_c0,comp82673_c0,comp43277_c0,comp2818_c0,comp39327_c0,comp32145_c0,comp28097_c0,comp23077_c0,comp52359_c0,comp172503_c0,comp47402_c0,comp390587_c0,comp43429_c0,comp37973_c0,comp36522_c0,comp44807_c0,comp49527_c0,comp328413_c0,comp127814_c0,comp43169_c0,comp42322_c0,comp…
Genetic Information Processing	Transcription	Basal transcription factors	ko03022	53	comp32303_c0,comp44503_c0,comp47479_c0,comp47104_c0,comp36320_c0,comp45463_c0,comp45106_c0,comp49318_c0,comp31959_c0,comp32712_c0,comp36056_c0,comp40558_c0,comp226078_c0,comp48919_c0,comp217757_c0,comp42296_c0,comp49120_c0,comp22437_c0,comp109819_c0,comp137435_c0,comp20270_c0,comp38673_c0,comp43284_c0,comp42688_c0,comp35406_c0,comp31074_c0,comp100358_c0,comp40495_c0,comp42944_c0,comp47245_c0,comp…
Genetic Information Processing	Translation	RNA transport	ko03013	250	comp37463_c4,comp46221_c0,comp49299_c0,comp31686_c0,comp39024_c0,comp45968_c0,comp87383_c0,comp30725_c0,comp49109_c0,comp219907_c0,comp23934_c1,comp41955_c0,comp30075_c1,comp172611_c0,comp39115_c0,comp22302_c0,comp139429_c0,comp44089_c0,comp28151_c0,comp256839_c0,comp37463_c3,comp66837_c0,comp27479_c0,comp30673_c0,comp173430_c0,comp48842_c0,comp45762_c0,comp48370_c2,comp47174_c0,comp102244_c0,com…
Genetic Information Processing	Translation	Ribosome biogenesis in eukaryotes	ko03008	117	comp37329_c0,comp46646_c0,comp86817_c0,comp37306_c0,comp3087_c0,comp7853_c0,comp42303_c0,comp76661_c0,comp46448_c0,comp73411_c0,comp389487_c0,comp48465_c0,comp47558_c0,comp48787_c0,comp22557_c0,comp407295_c0,comp41863_c0,comp45559_c0,comp69466_c0,comp48637_c0,comp135575_c0,comp59607_c0,comp48131_c0,comp44835_c0,comp45841_c0,comp46705_c0,comp48050_c0,comp46202_c0,comp30728_c0,comp40475_c0,comp1005…
Genetic Information Processing	Translation	Ribosome	ko03010	351	comp39270_c0,comp47148_c0,comp40079_c1,comp40494_c1,comp50762_c0,comp22862_c0,comp33852_c0,comp62830_c0,comp40494_c0,comp36197_c0,comp33644_c0,comp44396_c0,comp42379_c0,comp45432_c0,comp21058_c0,comp21170_c0,comp37729_c0,comp39400_c0,comp42728_c1,comp39981_c0,comp29555_c0,comp46623_c0,comp266797_c0,comp41201_c0,comp43621_c1,comp29914_c1,comp23491_c0,comp32663_c0,comp30078_c0,comp49956_c0,comp3832…
Genetic Information Processing	Translation	mRNA surveillance pathway	ko03015	182	comp30944_c1,comp45368_c0,comp37463_c1,comp320721_c0,comp45402_c0,comp195847_c0,comp48344_c0,comp43766_c0,comp42221_c0,comp46640_c0,comp27115_c0,comp39886_c1,comp93052_c0,comp28780_c0,comp45026_c0,comp33874_c0,comp206116_c0,comp40788_c0,comp41137_c1,comp38948_c0,comp57494_c0,comp26106_c0,comp43810_c0,comp92506_c0,comp34367_c0,comp57972_c0,comp43463_c0,comp49156_c0,comp40073_c0,comp50109_c0,comp50…
Genetic Information Processing	Translation	Aminoacyl-tRNA biosynthesis	ko00970	68	comp430206_c0,comp39899_c0,comp41000_c0,comp49520_c0,comp30831_c0,comp20671_c0,comp43462_c0,comp149528_c0,comp79191_c0,comp48080_c0,comp48839_c1,comp42295_c0,comp29026_c0,comp24046_c0,comp192755_c0,comp32506_c0,comp44160_c0,comp35064_c0,comp43237_c1,comp47091_c0,comp48553_c0,comp194312_c0,comp48839_c0,comp144_c0,comp593182_c0,comp42036_c0,comp43294_c0,comp35677_c0,comp117846_c0,comp24302_c0,comp3…
Cellular Processes	Transport and catabolism	Regulation of autophagy	ko04140	33	comp39431_c0,comp48706_c0,comp3091_c0,comp56315_c0,comp43005_c0,comp135358_c0,comp1224_c0,comp47227_c0,comp49397_c0,comp158604_c0,comp37664_c0,comp31803_c0,comp47417_c0,comp263845_c0,comp41245_c0,comp128139_c0,comp16257_c0,comp39926_c0,comp70077_c0,comp2477_c0,comp276751_c0,comp45970_c0,comp258842_c0,comp30025_c0,comp49249_c0,comp27556_c0,comp41613_c0,comp48470_c0,comp49196_c0,comp38448_c0,comp90…
Cellular Processes	Transport and catabolism	Phagosome	ko04145	109	comp47741_c0,comp49397_c0,comp42572_c0,comp28170_c0,comp35774_c0,comp27221_c0,comp41528_c0,comp36341_c0,comp42124_c1,comp48895_c0,comp51744_c0,comp61570_c0,comp48103_c0,comp43653_c1,comp47641_c0,comp37559_c1,comp25457_c0,comp49877_c0,comp129879_c0,comp21854_c0,comp31258_c1,comp48541_c1,comp38688_c0,comp29017_c1,comp40573_c0,comp31258_c0,comp37559_c0,comp49653_c0,comp40428_c0,comp44929_c0,comp4267…
Cellular Processes	Transport and catabolism	Peroxisome	ko04146	99	comp40792_c0,comp22855_c1,comp31482_c0,comp39474_c0,comp39688_c0,comp45261_c0,comp31482_c1,comp44297_c0,comp51448_c0,comp39677_c0,comp55516_c0,comp20141_c0,comp44722_c0,comp49728_c0,comp46770_c1,comp32891_c1,comp44125_c0,comp18091_c0,comp38231_c0,comp46352_c0,comp48177_c0,comp69839_c0,comp48159_c0,comp32891_c0,comp26491_c0,comp22195_c0,comp523675_c0,comp79720_c0,comp46747_c0,comp53927_c0,comp4706…
Cellular Processes	Transport and catabolism	Lysosome	ko04142	98	comp48698_c0,comp34635_c0,comp233012_c0,comp46785_c0,comp225674_c0,comp37088_c0,comp45956_c0,comp59614_c0,comp38929_c0,comp30791_c0,comp301019_c0,comp47617_c0,comp50102_c0,comp46103_c0,comp42090_c0,comp44063_c0,comp23282_c0,comp37768_c0,comp42569_c1,comp40955_c0,comp49412_c0,comp46506_c0,comp41981_c0,comp36687_c0,comp35669_c0,comp49114_c0,comp23227_c0,comp256962_c0,comp42572_c0,comp28170_c0,comp4…
Cellular Processes	Transport and catabolism	Endocytosis	ko04144	146	comp23282_c0,comp49176_c0,comp33353_c0,comp45148_c0,comp47098_c0,comp59614_c0,comp43678_c0,comp36871_c0,comp30580_c0,comp43569_c0,comp48167_c0,comp38806_c1,comp21630_c0,comp227100_c0,comp33290_c1,comp33873_c0,comp23595_c0,comp48287_c0,comp45602_c0,comp27460_c0,comp26217_c0,comp309038_c0,comp21013_c0,comp45404_c0,comp36931_c0,comp175433_c0,comp49064_c0,comp29477_c0,comp41729_c0,comp45478_c0,comp49…
Metabolism	Xenobiotics biodegradation and metabolism	Toluene degradation	ko00623	1	comp23074_c0
Metabolism	Xenobiotics biodegradation and metabolism	Styrene degradation	ko00643	8	comp39883_c0,comp69616_c0,comp20512_c0,comp46738_c0,comp22981_c0,comp51465_c0,comp52054_c0,comp39975_c0
Metabolism	Xenobiotics biodegradation and metabolism	Polycyclic aromatic hydrocarbon degradation	ko00624	11	comp134039_c0,comp46596_c0,comp32469_c1,comp41240_c0,comp38833_c0,comp162639_c0,comp25578_c1,comp26209_c0,comp25578_c0,comp34862_c0,comp25583_c0
Metabolism	Xenobiotics biodegradation and metabolism	Naphthalene degradation	ko00626	15	comp47220_c0,comp42936_c0,comp40735_c0,comp43525_c0,comp27922_c0,comp83800_c0,comp6847_c0,comp38032_c0,comp37114_c0,comp31919_c0,comp11507_c0,comp21925_c0,comp98636_c0,comp34282_c0,comp22224_c0
Metabolism	Xenobiotics biodegradation and metabolism	Metabolism of xenobiotics by cytochrome P450	ko00980	67	comp29047_c0,comp179554_c0,comp48570_c0,comp294750_c0,comp42105_c0,comp36843_c0,comp37114_c0,comp93266_c0,comp116394_c0,comp29024_c0,comp35167_c0,comp44472_c0,comp27243_c0,comp21925_c0,comp31919_c0,comp22556_c0,comp31643_c0,comp22224_c0,comp29420_c0,comp47220_c0,comp28940_c0,comp40735_c0,comp103987_c0,comp38738_c0,comp44422_c0,comp38274_c0,comp34959_c0,comp38036_c0,comp43525_c0,comp193898_c0,comp…
Metabolism	Xenobiotics biodegradation and metabolism	Fluorobenzoate degradation	ko00364	1	comp23074_c0
Metabolism	Xenobiotics biodegradation and metabolism	Drug metabolism - other enzymes	ko00983	21	comp24237_c0,comp45659_c0,comp24639_c0,comp48069_c0,comp48816_c0,comp38629_c0,comp42635_c0,comp23338_c0,comp48150_c0,comp37066_c0,comp18873_c0,comp25504_c0,comp33055_c0,comp40608_c0,comp21012_c0,comp43089_c0,comp51339_c0,comp22744_c0,comp23346_c0,comp46958_c0,comp20906_c0
Metabolism	Xenobiotics biodegradation and metabolism	Drug metabolism - cytochrome P450	ko00982	60	comp27922_c0,comp29024_c0,comp6847_c0,comp51255_c0,comp385280_c0,comp225023_c0,comp34959_c1,comp31643_c0,comp55730_c0,comp41593_c0,comp41593_c1,comp22224_c0,comp44472_c0,comp35167_c0,comp22556_c0,comp31919_c0,comp21925_c0,comp27243_c0,comp30979_c0,comp36843_c0,comp294750_c0,comp42105_c0,comp29047_c0,comp116176_c0,comp52510_c0,comp355028_c0,comp42936_c0,comp179554_c0,comp48570_c0,comp28216_c0,comp…
Metabolism	Xenobiotics biodegradation and metabolism	Chlorocyclohexane and chlorobenzene degradation	ko00361	3	comp23074_c0,comp34862_c0,comp38833_c0
Metabolism	Xenobiotics biodegradation and metabolism	Chloroalkane and chloroalkene degradation	ko00625	30	comp47220_c0,comp50886_c0,comp40735_c0,comp159771_c0,comp42936_c0,comp83800_c0,comp37114_c0,comp95478_c0,comp29749_c1,comp38018_c0,comp29749_c2,comp47932_c0,comp88970_c0,comp11507_c0,comp34282_c0,comp129406_c0,comp43525_c0,comp26031_c0,comp6847_c0,comp26901_c0,comp27922_c0,comp38032_c0,comp26031_c1,comp21925_c0,comp46515_c0,comp134000_c0,comp31919_c0,comp32831_c0,comp22224_c0,comp98636_c0
Metabolism	Xenobiotics biodegradation and metabolism	Caprolactam degradation	ko00930	4	comp30529_c0,comp56199_c0,comp196967_c0,comp38601_c1
Metabolism	Xenobiotics biodegradation and metabolism	Bisphenol degradation	ko00363	7	comp29749_c1,comp134039_c0,comp162639_c0,comp46596_c0,comp32469_c1,comp29749_c2,comp25583_c0
Metabolism	Xenobiotics biodegradation and metabolism	Benzoate degradation	ko00362	13	comp50771_c0,comp39487_c0,comp325840_c0,comp39223_c0,comp39223_c1,comp11645_c0,comp48479_c3,comp30366_c0,comp39842_c0,comp31482_c0,comp48479_c1,comp31482_c1,comp51121_c0
Metabolism	Xenobiotics biodegradation and metabolism	Aminobenzoate degradation	ko00627	7	comp44711_c0,comp25583_c0,comp28790_c0,comp32469_c1,comp46596_c0,comp134039_c0,comp162639_c0
Metabolism	Xenobiotics biodegradation and metabolism	1,1,1-Trichloro-2,2-bis(4-chlorophenyl)ethane (DDT) degradation	ko00351	2	comp34862_c0,comp38833_c0
