# Supplementary material for: Genome-Wide Transcriptional Excavation of Dipsacus asperoides Unmasked both Cryptic Asperosaponin Biosynthetic Genes and SSR Markers
Source: Front Plant Sci. 2016 Mar 29;7:339. doi: 10.3389/fpls.2016.00339 (PMC4809893; doi:10.3389/fpls.2016.00339)
Supplement: Supplementary File S1 — The underground part of D. asperoides. [file Presentation1.ZIP › suport file/File S8. Candidate genes in oleanolic acid synthesis.txt]

Blast to CrCYP716AL1:
TBLASTN 2.2.10 [Oct-19-2004]


Reference: Altschul, Stephen F., Thomas L. Madden, Alejandro A. Schaffer, 
Jinghui Zhang, Zheng Zhang, Webb Miller, and David J. Lipman (1997), 
"Gapped BLAST and PSI-BLAST: a new generation of protein database search
programs",  Nucleic Acids Res. 25:3389-3402.

Query= 
         (480 letters)

Database: C:\BioEdit\database\unigene.fasta 
           43,243 sequences; 31,420,741 total letters


                                                                 Score    E
Sequences producing significant alignments:                      (bits) Value

comp44002_c0                                                          795   0.0  
comp23410_c0                                                          514   e-146
comp42530_c0                                                          501   e-142
comp20174_c0                                                          500   e-142
comp45348_c0                                                          477   e-135
comp47904_c0                                                          370   e-103

>comp44002_c0
          Length = 1795

 Score =  795 bits (2053), Expect = 0.0
 Identities = 376/480 (78%), Positives = 432/480 (90%), Gaps = 3/480 (0%)
 Frame = +2

Query: 1   MEIFYVTLLSLFVLLVSLSFHFLFYKNKSTLPG-PLPPGRTGWPMVGESLQFLSAGWKGH 59
           ME+FYV+LLSLFVL++S+S HFLFYKNKS+  G  LPPG+TGWP+VGESL+FLS GWKGH
Sbjct: 113 MEVFYVSLLSLFVLVISISLHFLFYKNKSSSSGGKLPPGKTGWPLVGESLEFLSTGWKGH 292

Query: 60  PEKFIFDRMAKYSSNVFRSHLLGEPAAVFCGAIGNKFLFSNENKLVQAWWPDSVNKVFPS 119
           PEKFIFDRMAK+S  VF++ LLGEPAAVFCG  GNKFLFSNENKLV+AWWP SV+KVFPS
Sbjct: 293 PEKFIFDRMAKFSPVVFKTSLLGEPAAVFCGPAGNKFLFSNENKLVRAWWPASVDKVFPS 472

Query: 120 SN--QTSSKEEAIKMRKMLPNFLKPEALQRYIGLMDQIAQKHFSSGWENREQVEVFPLAK 177
           S    ++S++EAIKMRKMLPN  KPEAL+ YIG+MDQI ++HF+SGW+N++QV VFPLAK
Sbjct: 473 SGAKNSTSQDEAIKMRKMLPNIFKPEALRGYIGIMDQITERHFASGWDNKDQVTVFPLAK 652

Query: 178 NYTFWLASRLFVSVEDPIEVAKLLEPFNVLASGLISVPIDLPGTPFNRAIKASNQVRKML 237
            +TFWLA R+FVS+EDP  VAK  +PF++LASGLIS+PIDLPGTPF RAI ASN +RK L
Sbjct: 653 RFTFWLACRVFVSIEDPDHVAKFADPFDLLASGLISIPIDLPGTPFRRAINASNYIRKEL 832

Query: 238 ISIIKQRKIDLAEGKASPTQDILSHMLLTSDENGKFMHELDIADKILGLLIGGHDTASSA 297
           + IIKQRKIDLAEGKA+ TQDILSHML  +DE+GKFM ELDIADKILGLLIGGHDTASSA
Sbjct: 833 LVIIKQRKIDLAEGKATATQDILSHMLHATDEDGKFMSELDIADKILGLLIGGHDTASSA 1012

Query: 298 CTFIVKFLGELPEIYEGVYKEQMEIANSKAPGEFLNWEDIQKMKYSWNVACEVLRLAPPL 357
           CTFIVK+L ELP++Y+ VY EQMEIA +KAPGE LNW+D+QKMKYSWNVACEVLRLAPPL
Sbjct: 1013CTFIVKYLAELPQVYDKVYAEQMEIAKTKAPGELLNWDDLQKMKYSWNVACEVLRLAPPL 1192

Query: 358 QGAFREALNDFMFHGFSIPKGWKIYWSVNSTHRNPECFPDPLKFDPSRFDGSGPAPYTFV 417
           QGAFREA  DFM++GFSIPKGWKIYWS  S+HRNPE F DPLKFDPSRF+GSGPAPY++V
Sbjct: 1193QGAFREATTDFMYNGFSIPKGWKIYWSAMSSHRNPEIFSDPLKFDPSRFEGSGPAPYSYV 1372

Query: 418 PFGGGPRMCPGKEYARLEILVFMHNLVKRFKWEKIIPNEKIVVDPMPIPEKGLPVRLYPH 477
           PFGGGPRMCPGKEYARLEILVFMH+LV+RFKWEKIIP EKIVV+PMPIPEKGLPVRL+P+
Sbjct: 1373PFGGGPRMCPGKEYARLEILVFMHHLVRRFKWEKIIPEEKIVVNPMPIPEKGLPVRLFPY 1552


>comp23410_c0
          Length = 1699

 Score =  514 bits (1324), Expect = e-146
 Identities = 245/444 (55%), Positives = 326/444 (73%), Gaps = 2/444 (0%)
 Frame = +2

Query: 35  LPPGRTGWPMVGESLQFLSAGWKGHPEKFIFDRMAKYSSN-VFRSHLLGEPAAVFCGAIG 93
           LPPG  GWP++GESL+FLSAG +G P +F  +R  KY S  VF++ +LGE  AVFCG  G
Sbjct: 179 LPPGSFGWPILGESLEFLSAGQEGAPVRFFKERKEKYGSELVFKTSMLGEKMAVFCGPAG 358

Query: 94  NKFLFSNENKLVQAWWPDSVNKVFPSSNQTSSKEEAIKMRKMLPNFLKPEALQR-YIGLM 152
           NKFLFSNE+KLV  WWPDSV K+F +    ++ EEA   RK+L +F  P+A  R YI  +
Sbjct: 359 NKFLFSNESKLVGVWWPDSVKKIFQNCLINTAGEEAKWRRKILFSFFTPDAFTRLYITTI 538

Query: 153 DQIAQKHFSSGWENREQVEVFPLAKNYTFWLASRLFVSVEDPIEVAKLLEPFNVLASGLI 212
           + +   H  + W+ ++++ V+   K YTF LA RLF+S+EDP  + +L   FN+L  G+I
Sbjct: 539 ELVTHTHLQTHWQGKKEINVYQTIKLYTFELACRLFISLEDPNHIKRLATQFNILLKGII 718

Query: 213 SVPIDLPGTPFNRAIKASNQVRKMLISIIKQRKIDLAEGKASPTQDILSHMLLTSDENGK 272
           ++PI++PGT  NRAI A+N +RK L ++IK+R++ L    ASP+QD+LSH+L+TSD +G+
Sbjct: 719 AIPINVPGTRVNRAIAAANAIRKELFALIKERRVALEHKTASPSQDLLSHLLVTSDGDGR 898

Query: 273 FMHELDIADKILGLLIGGHDTASSACTFIVKFLGELPEIYEGVYKEQMEIANSKAPGEFL 332
           F+ E +I + IL LL  GHDT+S   T ++K LGELPE+YE V +EQMEIA SK PGE L
Sbjct: 899 FLTEAEIVNNILVLLFAGHDTSSCTITLLMKKLGELPEVYEKVLQEQMEIAESKEPGELL 1078

Query: 333 NWEDIQKMKYSWNVACEVLRLAPPLQGAFREALNDFMFHGFSIPKGWKIYWSVNSTHRNP 392
            WEDIQKMKYSW+V  EV+RL PP+ GAFREAL DF + G++IPKGWK+YWS   TH + 
Sbjct: 1079QWEDIQKMKYSWSVVLEVMRLHPPVLGAFREALVDFTYAGYTIPKGWKLYWSAAWTHSDE 1258

Query: 393 ECFPDPLKFDPSRFDGSGPAPYTFVPFGGGPRMCPGKEYARLEILVFMHNLVKRFKWEKI 452
              P    FD SRF+G GPAP+++VPFGGGPRMC GKE+ARLEILVF+HNLVK+F+W+ +
Sbjct: 1259NFHPKTEDFDASRFEGVGPAPFSYVPFGGGPRMCLGKEFARLEILVFLHNLVKKFQWDLV 1438

Query: 453 IPNEKIVVDPMPIPEKGLPVRLYP 476
           IP+EKI+ DPM  P +GLP+R+ P
Sbjct: 1439IPDEKIIYDPMATPVQGLPIRVRP 1510


>comp42530_c0
          Length = 1637

 Score =  501 bits (1291), Expect = e-142
 Identities = 255/475 (53%), Positives = 331/475 (69%), Gaps = 2/475 (0%)
 Frame = -3

Query: 5    YVTLLSLFVLLVSLSFHFLFYKNKSTLPGPLPPGRTGWPMVGESLQFLSAGWKGHPEKFI 64
            ++  LSLF  L+S    F  Y++K T    LPPG TGWP +GESL+FLS+G  GHPE F+
Sbjct: 1530 FMLFLSLF--LISPFLLFFVYQHK-TNNQKLPPGTTGWPFIGESLEFLSSGRSGHPESFV 1360

Query: 65   FDRMAKYSSNVFRSHLLGEPAAVFCGAIGNKFLFSNENKLVQAWWPDSVNKVFPSSNQTS 124
             +RM KYS  +F++ + GE  AVFCG  GNKFLFSNENKLV +WWP +++K+  SSN + 
Sbjct: 1359 NERMNKYSPEIFKTSIGGETMAVFCGPSGNKFLFSNENKLVVSWWPPTIDKILSSSNTSV 1180

Query: 125  SKEEAIKMRKMLPNFLKPEALQRYIGLMDQIAQKHFSSGWENRE-QVEVFPLAKNYTFWL 183
                 I MRK++  F+KPEAL+ Y+ +MD   +      W     +V+ F L+KN TF+L
Sbjct: 1179 IVTTQI-MRKVILEFMKPEALRVYVPIMDSTTRNELEREWCTPSGEVKAFHLSKNLTFYL 1003

Query: 184  ASRLFVSVEDPIEVAKLLEPFNVLASGLISVPIDLPGTPFNRAIKASNQVRKMLISIIKQ 243
            A +LF+SV+DP  V K    F VL +GL+S+PI+LPGT F RAIKA+  +RK L  IIK+
Sbjct: 1002 ACKLFMSVDDPSLVDKFSHNFEVLVTGLLSIPINLPGTAFRRAIKAACLMRKELAPIIKR 823

Query: 244  RKIDLAEG-KASPTQDILSHMLLTSDENGKFMHELDIADKILGLLIGGHDTASSACTFIV 302
            R+ +LAE      + D LS  L   DE+GKF++E  IAD IL +L   H T S+  TF +
Sbjct: 822  RRNELAEKTNVGRSFDFLSKTLTWRDEDGKFLNENVIADLILAILFASHHTTSTIITFTI 643

Query: 303  KFLGELPEIYEGVYKEQMEIANSKAPGEFLNWEDIQKMKYSWNVACEVLRLAPPLQGAFR 362
             +L + P+IY  VY+EQ EIA SK P E LN +D+Q+MKYS NV  EV+RL  P QG FR
Sbjct: 642  YYLADHPDIYAKVYEEQAEIAKSKGPDELLNMDDMQRMKYSRNVINEVMRLEHPNQGTFR 463

Query: 363  EALNDFMFHGFSIPKGWKIYWSVNSTHRNPECFPDPLKFDPSRFDGSGPAPYTFVPFGGG 422
             A++DF +  +SIPKGWK YWSV +TH++P+ FP+P KFDPSR++G+GP P+TFVPFGGG
Sbjct: 462  CAISDFTYGNYSIPKGWKAYWSVYTTHKDPKYFPNPEKFDPSRYEGNGPQPFTFVPFGGG 283

Query: 423  PRMCPGKEYARLEILVFMHNLVKRFKWEKIIPNEKIVVDPMPIPEKGLPVRLYPH 477
            PRMCPG E+ARL IL FMH LV +FKWEK+IPNEKIV +P PIP   LP+RL PH
Sbjct: 282  PRMCPGNEFARLSILAFMHRLVTKFKWEKLIPNEKIVYEPSPIPVNDLPIRLTPH 118


>comp20174_c0
          Length = 1722

 Score =  500 bits (1287), Expect = e-142
 Identities = 242/482 (50%), Positives = 343/482 (71%), Gaps = 8/482 (1%)
 Frame = -3

Query: 4    FYVTLLSLFVLLVSLSFHFLFYKNKSTLPGPLPPGRTGWPMVGESLQFLSAGWKGHPEKF 63
            F++T +SL ++ + L+  F  ++        LPPG  GWP++GE+++FL     G PEKF
Sbjct: 1705 FFITSISLSLIALVLTVAFFIFRRTPDSDN-LPPGSLGWPIMGETIEFLF----GKPEKF 1541

Query: 64   IFDRMAKYSSNVFRSHLLGEPAAVFCGAIGNKFLFSNENKLVQAWWPDSVNKVFPS---S 120
            + DRM KYSS++F++++LGE  AV CG  G+KFLFSNE K   A+ P  + ++F S   S
Sbjct: 1540 VGDRMKKYSSDIFKTNILGEKTAVICGPNGHKFLFSNEQKYFTAFRPHPMQRLFRSYKTS 1361

Query: 121  NQTS--SKEEAIKMRKML--PNFLKPEALQRYIGLMDQIAQKHFSSGWENREQVEVFPLA 176
            N T   +   AI   K +  P FLKPEAL R++G MD I Q+ F   W+ +++V+ FPL+
Sbjct: 1360 NATPPPAAPVAIDESKAIRQPGFLKPEALARFLGGMDMITQQQFKLYWDGKDEVKAFPLS 1181

Query: 177  KNYTFWLASRLFVSVEDPIEVAKLLEPFNVLASGLISVPIDLPGTPFNRAIKASNQVRKM 236
            K  T  LA R F+ +++P  +A+L+  F+ +  G+ S+  ++PGT F RA KA+  +RK 
Sbjct: 1180 KCVTLTLACRFFMGIDNPERIARLVGHFDDITLGMHSIISNVPGTIFYRANKAAAAIRKE 1001

Query: 237  LISIIKQRKIDLAEGKASPTQDILSHMLLTSDENGKFMHELDIADKILGLLIGGHDTASS 296
            ++++IK++K  +A GK  P QDILSHM++ +D NG+FM EL+IADKI+GLL+ G+ T ++
Sbjct: 1000 MLNVIKEKKASMAAGK--PMQDILSHMIVVTDPNGRFMPELEIADKIMGLLVAGYSTVAT 827

Query: 297  ACTFIVKFLGELPEIYEGVYKEQMEIANSKAPGEFLNWEDIQKMKYSWNVACEVLRLAPP 356
               F++K++GE  EIYE +  EQM++A +K  GE LNWED+ KMKYSWNV CE +RL PP
Sbjct: 826  TIAFLMKYVGEDVEIYEKIKAEQMKVAETKKEGELLNWEDMSKMKYSWNVICETMRLVPP 647

Query: 357  LQGAFREALNDFMFHGFSIPKGWKIYWSVNSTHRNPECFPDPLKFDPSRFD-GSGPAPYT 415
            LQG FRE L +F + G++IPKGWK+YW+V++T+ +P+ F DP KF+PSR+D G  P PYT
Sbjct: 646  LQGTFREVLTEFTYAGYTIPKGWKVYWTVSTTNMDPKYFKDPEKFNPSRYDEGEAPPPYT 467

Query: 416  FVPFGGGPRMCPGKEYARLEILVFMHNLVKRFKWEKIIPNEKIVVDPMPIPEKGLPVRLY 475
            +VPFGGGPRMCPGKEYARL IL F+HN+VKR+KWE + P+EK+  D MP PEKGLP+RL+
Sbjct: 466  YVPFGGGPRMCPGKEYARLAILTFVHNVVKRYKWEVLFPDEKVTGDMMPTPEKGLPIRLH 287

Query: 476  PH 477
            PH
Sbjct: 286  PH 281


>comp45348_c0
          Length = 1686

 Score =  477 bits (1228), Expect = e-135
 Identities = 229/489 (46%), Positives = 331/489 (67%), Gaps = 10/489 (2%)
 Frame = +2

Query: 1   MEIFYVTLLSLFVLLVSLSFHFLFYKNKSTLPGP------LPPGRTGWPMVGESLQFLSA 54
           M+IFY   L +F+   +  F   F      LP P      LPPG TGWP++GE+L ++S 
Sbjct: 17  MDIFYSLSLFMFIFFTTALF-LKFINGSQKLPKPNDDTIPLPPGTTGWPLLGETLDYISK 193

Query: 55  GWKGHPEKFIFDRMAKYSSNVFRSHLLGEPAAVFCGAIGNKFLFSNENKLVQAWWPDSVN 114
              G    F+ DR +KYS  +F++ ++G P A+  G  GNK LF NE KLV+ W+P+SV+
Sbjct: 194 TRIGALRTFVTDRTSKYSPKIFKTSIIGHPVAILPGPEGNKLLFMNEEKLVRNWYPESVD 373

Query: 115 KVFPSSNQTSSKEEAIKMRKMLPNFLKPEALQRYIGLMDQIAQKHFSSGWENREQ----V 170
           K++P +   ++ +E  K+RKMLP FLK EAL+R++ LMD + ++H  + WE  ++    V
Sbjct: 374 KIYPKTQNKANLQEFAKVRKMLPAFLKGEALKRHVSLMDMVMKQHVKTHWEADQESNKLV 553

Query: 171 EVFPLAKNYTFWLASRLFVSVEDPIEVAKLLEPFNVLASGLISVPIDLPGTPFNRAIKAS 230
           EV    ++YT  LA ++F++V+DP+ V +L      +  GL S+PI+LPGT F  AIK+S
Sbjct: 554 EVN--VRDYTLTLACKVFLTVDDPLTVKELTRHIEDIRVGLHSLPINLPGTAFRTAIKSS 727

Query: 231 NQVRKMLISIIKQRKIDLAEGKASPTQDILSHMLLTSDENGKFMHELDIADKILGLLIGG 290
             +R+ +  ++KQR++D++E +A   +D+L+ ++  S E+G F  E DIA  ++GLL+ G
Sbjct: 728 RLIREKVRVLVKQRRMDISEKRAGIPEDMLTTLIGASGEDGSFYDERDIATDLVGLLVAG 907

Query: 291 HDTASSACTFIVKFLGELPEIYEGVYKEQMEIANSKAPGEFLNWEDIQKMKYSWNVACEV 350
           + T + A TF++K L ELP++Y  V +EQMEI NSK P E L+WED++KM Y+WNV  E 
Sbjct: 908 YSTVNDAITFVIKCLAELPDVYNKVLREQMEIRNSKEPKELLSWEDMRKMSYTWNVCSES 1087

Query: 351 LRLAPPLQGAFREALNDFMFHGFSIPKGWKIYWSVNSTHRNPECFPDPLKFDPSRFDGSG 410
           +RL P   G FREA+ DF + G+ +PKGWK++W  + TH+NP+ FP+P KFDPSRF+GSG
Sbjct: 1088MRLQPNALGTFREAITDFTYGGYLVPKGWKLHWIAHDTHKNPDYFPNPNKFDPSRFEGSG 1267

Query: 411 PAPYTFVPFGGGPRMCPGKEYARLEILVFMHNLVKRFKWEKIIPNEKIVVDPMPIPEKGL 470
           P PYTFVPFGGGPRMCPG EYARL ILVFMHN+V  F+WEK+I N+K +     IP+ G+
Sbjct: 1268PLPYTFVPFGGGPRMCPGNEYARLAILVFMHNMVTNFRWEKVIRNKKDLNVLDLIPDHGV 1447

Query: 471 PVRLYPHIN 479
            +R++PH N
Sbjct: 1448LIRIHPHKN 1474


>comp47904_c0
          Length = 1302

 Score =  370 bits (950), Expect = e-103
 Identities = 193/416 (46%), Positives = 268/416 (64%), Gaps = 18/416 (4%)
 Frame = -2

Query: 3    IFYVTLLSLFVLLVSLSFHFLFYKNKSTLPGP-LPPGRTGWPMVGESLQFLSAGWKGHPE 61
            ++ +TL  + + L +LSF    YK KS    P LPPG  G P  GE+L+FL     G PE
Sbjct: 1214 LYSLTLTLITIFLFALSF--FTYKRKSPNGYPKLPPGSFGLPFFGETLEFLY----GKPE 1053

Query: 62   KFIFDRMAKYSSNVFRSHLLGEPAAVFCGAIGNKFLFSNENKLVQAWWPDSVNKVF---- 117
            KF+ DRM K+S ++F++ +LGE  AV CG  GNKFLF+NE KLV AW P S+ K++    
Sbjct: 1052 KFVTDRMKKHSPHIFKTKILGEKTAVICGPGGNKFLFANEQKLVVAWRPHSMQKLYRSHA 873

Query: 118  -----------PSSNQTSSKEEAIKMRKMLPNFLKPEALQRYIGLMDQIAQKHFSSGWEN 166
                       P+  QT ++   I+     P F KP+AL +Y+  MD I Q H    W  
Sbjct: 872  QKSPAPPPTPAPAPAQTGNETTVIRS----PGFFKPQALMKYLEKMDNITQNHLEKHWRG 705

Query: 167  REQVEVFPLAKNYTFWLASRLFVSVEDPI--EVAKLLEPFNVLASGLISVPIDLPGTPFN 224
              +V+V+PLA  +T  LAS  F+ +E+     + KL++ FN L  G  ++ ++ PGT FN
Sbjct: 704  NSKVQVYPLAATFTLSLASNFFLGLEEHEFGRITKLVKKFNDLTFGQHAMAVNFPGTMFN 525

Query: 225  RAIKASNQVRKMLISIIKQRKIDLAEGKASPTQDILSHMLLTSDENGKFMHELDIADKIL 284
            +A  AS  VRK L++IIK++K D+  GK     DILSHM++ SD  G+F+ E +IA  ++
Sbjct: 524  KANNASIIVRKELVTIIKEKKADMLSGKKM--NDILSHMIMASDAAGRFIPENEIAGNVM 351

Query: 285  GLLIGGHDTASSACTFIVKFLGELPEIYEGVYKEQMEIANSKAPGEFLNWEDIQKMKYSW 344
            GL+  G++  +   TF++KF+ E P+IY  ++ EQ EI++SK  GE LNW+DIQKMKYSW
Sbjct: 350  GLITAGYNAIAMTITFLMKFIAERPDIYSKIFAEQEEISSSKKAGEALNWDDIQKMKYSW 171

Query: 345  NVACEVLRLAPPLQGAFREALNDFMFHGFSIPKGWKIYWSVNSTHRNPECFPDPLK 400
            NVACEV+RL PPLQG FREA+ DF + GF+IPKGWKIYW+V+ST++NPE FP+P K
Sbjct: 170  NVACEVMRLMPPLQGTFREAITDFTYEGFTIPKGWKIYWTVSSTNKNPEYFPEPEK 3


  Database: C:\BioEdit\database\unigene.fasta
    Posted date:  Mar 27, 2015 10:18 AM
  Number of letters in database: 31,420,741
  Number of sequences in database:  43,243
  
Lambda     K      H
   0.322    0.139    0.435 

Gapped
Lambda     K      H
   0.267   0.0410    0.140 


Matrix: BLOSUM62
Gap Penalties: Existence: 11, Extension: 1
Number of Hits to DB: 19,194,156
Number of Sequences: 43243
Number of extensions: 298601
Number of successful extensions: 1731
Number of sequences better than 1.0e-100: 6
Number of HSP's better than  0.0 without gapping: 1587
Number of HSP's successfully gapped in prelim test: 0
Number of HSP's that attempted gapping in prelim test: 0
Number of HSP's gapped (non-prelim): 1618
length of query: 480
length of database: 10,473,580
effective HSP length: 100
effective length of query: 380
effective length of database: 6,149,280
effective search space: 2336726400
effective search space used: 2336726400
frameshift window, decay const: 40,  0.1
T: 13
A: 40
X1: 16 ( 7.4 bits)
X2: 38 (14.6 bits)
X3: 64 (24.7 bits)
S1: 41 (21.9 bits)
S2: 932 (363.6 bits)

Blast to MtCYP716A12:
TBLASTN 2.2.10 [Oct-19-2004]


Reference: Altschul, Stephen F., Thomas L. Madden, Alejandro A. Schaffer, 
Jinghui Zhang, Zheng Zhang, Webb Miller, and David J. Lipman (1997), 
"Gapped BLAST and PSI-BLAST: a new generation of protein database search
programs",  Nucleic Acids Res. 25:3389-3402.

Query= 
         (479 letters)

Database: C:\BioEdit\database\unigene.fasta 
           43,243 sequences; 31,420,741 total letters


                                                                 Score    E
Sequences producing significant alignments:                      (bits) Value

comp44002_c0                                                          739   0.0  
comp23410_c0                                                          534   e-152
comp42530_c0                                                          512   e-145
comp20174_c0                                                          496   e-140
comp45348_c0                                                          461   e-130
comp47904_c0                                                          377   e-105

>comp44002_c0
          Length = 1795

 Score =  739 bits (1908), Expect = 0.0
 Identities = 344/478 (71%), Positives = 416/478 (87%), Gaps = 4/478 (0%)
 Frame = +2

Query: 5   FYLSLLLLFVTFISLSLFFIFYKQKSPLN---LPPGKMGYPIIGESLEFLSTGWKGHPEK 61
           FY+SLL LFV  IS+SL F+FYK KS  +   LPPGK G+P++GESLEFLSTGWKGHPEK
Sbjct: 122 FYVSLLSLFVLVISISLHFLFYKNKSSSSGGKLPPGKTGWPLVGESLEFLSTGWKGHPEK 301

Query: 62  FIFDRMRKYSSELFKTSIVGESTVVCCGAASNKFLFSNENKLVTAWWPDSVNKIFPTTSL 121
           FIFDRM K+S  +FKTS++GE   V CG A NKFLFSNENKLV AWWP SV+K+FP++  
Sbjct: 302 FIFDRMAKFSPVVFKTSLLGEPAAVFCGPAGNKFLFSNENKLVRAWWPASVDKVFPSSGA 481

Query: 122 -DSNLKEESIKMRKLLPQFFKPEALQRYVGVMDVIAQRHFVTHWDNKNEITVYPLAKRYT 180
            +S  ++E+IKMRK+LP  FKPEAL+ Y+G+MD I +RHF + WDNK+++TV+PLAKR+T
Sbjct: 482 KNSTSQDEAIKMRKMLPNIFKPEALRGYIGIMDQITERHFASGWDNKDQVTVFPLAKRFT 661

Query: 181 FLLACRLFMSVEDENHVAKFSDPFQLIAAGIISLPIDLPGTPFNKAIKASNFIRKELIKI 240
           F LACR+F+S+ED +HVAKF+DPF L+A+G+IS+PIDLPGTPF +AI ASN+IRKEL+ I
Sbjct: 662 FWLACRVFVSIEDPDHVAKFADPFDLLASGLISIPIDLPGTPFRRAINASNYIRKELLVI 841

Query: 241 IKQRRVDLAEGTASPTQDILSHMLLTSDENGKSMNELNIADKILGLLIGGHDTASVACTF 300
           IKQR++DLAEG A+ TQDILSHML  +DE+GK M+EL+IADKILGLLIGGHDTAS ACTF
Sbjct: 842 IKQRKIDLAEGKATATQDILSHMLHATDEDGKFMSELDIADKILGLLIGGHDTASSACTF 1021

Query: 301 LVKYLGELPHIYDKVYQEQMEIAKSKPAGELLNWDDLKKMKYSWNVACEVMRLSPPLQGG 360
           +VKYL ELP +YDKVY EQMEIAK+K  GELLNWDDL+KMKYSWNVACEV+RL+PPLQG 
Sbjct: 1022IVKYLAELPQVYDKVYAEQMEIAKTKAPGELLNWDDLQKMKYSWNVACEVLRLAPPLQGA 1201

Query: 361 FREAITDFMFNGFSIPKGWKLYWSANSTHKNAECFPMPEKFDPTRFEGNGPAPYTFVPFG 420
           FREA TDFM+NGFSIPKGWK+YWSA S+H+N E F  P KFDP+RFEG+GPAPY++VPFG
Sbjct: 1202FREATTDFMYNGFSIPKGWKIYWSAMSSHRNPEIFSDPLKFDPSRFEGSGPAPYSYVPFG 1381

Query: 421 GGPRMCPGKEYARLEILVFMHNLVKRFKWEKVIPDEKIIVDPFPIPAKDLPIRLYPHK 478
           GGPRMCPGKEYARLEILVFMH+LV+RFKWEK+IP+EKI+V+P PIP K LP+RL+P+K
Sbjct: 1382GGPRMCPGKEYARLEILVFMHHLVRRFKWEKIIPEEKIVVNPMPIPEKGLPVRLFPYK 1555


>comp23410_c0
          Length = 1699

 Score =  534 bits (1376), Expect = e-152
 Identities = 264/471 (56%), Positives = 337/471 (71%), Gaps = 2/471 (0%)
 Frame = +2

Query: 8   SLLLLFVTFISLSLFFIFYKQKSPLNLPPGKMGYPIIGESLEFLSTGWKGHPEKFIFDRM 67
           S+LL+ +  I + +     K K   NLPPG  G+PI+GESLEFLS G +G P +F  +R 
Sbjct: 113 SVLLILILIIGVGIS----KTKKYPNLPPGSFGWPILGESLEFLSAGQEGAPVRFFKERK 280

Query: 68  RKYSSEL-FKTSIVGESTVVCCGAASNKFLFSNENKLVTAWWPDSVNKIFPTTSLDSNLK 126
            KY SEL FKTS++GE   V CG A NKFLFSNE+KLV  WWPDSV KIF    +++   
Sbjct: 281 EKYGSELVFKTSMLGEKMAVFCGPAGNKFLFSNESKLVGVWWPDSVKKIFQNCLINT-AG 457

Query: 127 EESIKMRKLLPQFFKPEALQR-YVGVMDVIAQRHFVTHWDNKNEITVYPLAKRYTFLLAC 185
           EE+   RK+L  FF P+A  R Y+  ++++   H  THW  K EI VY   K YTF LAC
Sbjct: 458 EEAKWRRKILFSFFTPDAFTRLYITTIELVTHTHLQTHWQGKKEINVYQTIKLYTFELAC 637

Query: 186 RLFMSVEDENHVAKFSDPFQLIAAGIISLPIDLPGTPFNKAIKASNFIRKELIKIIKQRR 245
           RLF+S+ED NH+ + +  F ++  GII++PI++PGT  N+AI A+N IRKEL  +IK+RR
Sbjct: 638 RLFISLEDPNHIKRLATQFNILLKGIIAIPINVPGTRVNRAIAAANAIRKELFALIKERR 817

Query: 246 VDLAEGTASPTQDILSHMLLTSDENGKSMNELNIADKILGLLIGGHDTASVACTFLVKYL 305
           V L   TASP+QD+LSH+L+TSD +G+ + E  I + IL LL  GHDT+S   T L+K L
Sbjct: 818 VALEHKTASPSQDLLSHLLVTSDGDGRFLTEAEIVNNILVLLFAGHDTSSCTITLLMKKL 997

Query: 306 GELPHIYDKVYQEQMEIAKSKPAGELLNWDDLKKMKYSWNVACEVMRLSPPLQGGFREAI 365
           GELP +Y+KV QEQMEIA+SK  GELL W+D++KMKYSW+V  EVMRL PP+ G FREA+
Sbjct: 998 GELPEVYEKVLQEQMEIAESKEPGELLQWEDIQKMKYSWSVVLEVMRLHPPVLGAFREAL 1177

Query: 366 TDFMFNGFSIPKGWKLYWSANSTHKNAECFPMPEKFDPTRFEGNGPAPYTFVPFGGGPRM 425
            DF + G++IPKGWKLYWSA  TH +    P  E FD +RFEG GPAP+++VPFGGGPRM
Sbjct: 1178VDFTYAGYTIPKGWKLYWSAAWTHSDENFHPKTEDFDASRFEGVGPAPFSYVPFGGGPRM 1357

Query: 426 CPGKEYARLEILVFMHNLVKRFKWEKVIPDEKIIVDPFPIPAKDLPIRLYP 476
           C GKE+ARLEILVF+HNLVK+F+W+ VIPDEKII DP   P + LPIR+ P
Sbjct: 1358CLGKEFARLEILVFLHNLVKKFQWDLVIPDEKIIYDPMATPVQGLPIRVRP 1510


>comp42530_c0
          Length = 1637

 Score =  512 bits (1318), Expect = e-145
 Identities = 260/477 (54%), Positives = 335/477 (70%), Gaps = 8/477 (1%)
 Frame = -3

Query: 10   LLLFVTFISLSL------FFIFYKQKSPLNLPPGKMGYPIIGESLEFLSTGWKGHPEKFI 63
            +L F+ F+SL L      FF++  + +   LPPG  G+P IGESLEFLS+G  GHPE F+
Sbjct: 1539 VLSFMLFLSLFLISPFLLFFVYQHKTNNQKLPPGTTGWPFIGESLEFLSSGRSGHPESFV 1360

Query: 64   FDRMRKYSSELFKTSIVGESTVVCCGAASNKFLFSNENKLVTAWWPDSVNKIFPTTSLDS 123
             +RM KYS E+FKTSI GE+  V CG + NKFLFSNENKLV +WWP +++KI   +S ++
Sbjct: 1359 NERMNKYSPEIFKTSIGGETMAVFCGPSGNKFLFSNENKLVVSWWPPTIDKIL--SSSNT 1186

Query: 124  NLKEESIKMRKLLPQFFKPEALQRYVGVMDVIAQRHFVTHWDNKN-EITVYPLAKRYTFL 182
            ++   +  MRK++ +F KPEAL+ YV +MD   +      W   + E+  + L+K  TF 
Sbjct: 1185 SVIVTTQIMRKVILEFMKPEALRVYVPIMDSTTRNELEREWCTPSGEVKAFHLSKNLTFY 1006

Query: 183  LACRLFMSVEDENHVAKFSDPFQLIAAGIISLPIDLPGTPFNKAIKASNFIRKELIKIIK 242
            LAC+LFMSV+D + V KFS  F+++  G++S+PI+LPGT F +AIKA+  +RKEL  IIK
Sbjct: 1005 LACKLFMSVDDPSLVDKFSHNFEVLVTGLLSIPINLPGTAFRRAIKAACLMRKELAPIIK 826

Query: 243  QRRVDLAEGT-ASPTQDILSHMLLTSDENGKSMNELNIADKILGLLIGGHDTASVACTFL 301
            +RR +LAE T    + D LS  L   DE+GK +NE  IAD IL +L   H T S   TF 
Sbjct: 825  RRRNELAEKTNVGRSFDFLSKTLTWRDEDGKFLNENVIADLILAILFASHHTTSTIITFT 646

Query: 302  VKYLGELPHIYDKVYQEQMEIAKSKPAGELLNWDDLKKMKYSWNVACEVMRLSPPLQGGF 361
            + YL + P IY KVY+EQ EIAKSK   ELLN DD+++MKYS NV  EVMRL  P QG F
Sbjct: 645  IYYLADHPDIYAKVYEEQAEIAKSKGPDELLNMDDMQRMKYSRNVINEVMRLEHPNQGTF 466

Query: 362  REAITDFMFNGFSIPKGWKLYWSANSTHKNAECFPMPEKFDPTRFEGNGPAPYTFVPFGG 421
            R AI+DF +  +SIPKGWK YWS  +THK+ + FP PEKFDP+R+EGNGP P+TFVPFGG
Sbjct: 465  RCAISDFTYGNYSIPKGWKAYWSVYTTHKDPKYFPNPEKFDPSRYEGNGPQPFTFVPFGG 286

Query: 422  GPRMCPGKEYARLEILVFMHNLVKRFKWEKVIPDEKIIVDPFPIPAKDLPIRLYPHK 478
            GPRMCPG E+ARL IL FMH LV +FKWEK+IP+EKI+ +P PIP  DLPIRL PH+
Sbjct: 285  GPRMCPGNEFARLSILAFMHRLVTKFKWEKLIPNEKIVYEPSPIPVNDLPIRLTPHQ 115


>comp20174_c0
          Length = 1722

 Score =  496 bits (1276), Expect = e-140
 Identities = 244/486 (50%), Positives = 336/486 (69%), Gaps = 17/486 (3%)
 Frame = -3

Query: 9    LLLLFVTFISLSL--------FFIFYKQKSPLNLPPGKMGYPIIGESLEFLSTGWKGHPE 60
            ++  F+T ISLSL        FFIF +     NLPPG +G+PI+GE++EFL     G PE
Sbjct: 1714 IMEFFITSISLSLIALVLTVAFFIFRRTPDSDNLPPGSLGWPIMGETIEFLF----GKPE 1547

Query: 61   KFIFDRMRKYSSELFKTSIVGESTVVCCGAASNKFLFSNENKLVTAWWPDSVNKIFPTTS 120
            KF+ DRM+KYSS++FKT+I+GE T V CG   +KFLFSNE K  TA+ P  + ++F +  
Sbjct: 1546 KFVGDRMKKYSSDIFKTNILGEKTAVICGPNGHKFLFSNEQKYFTAFRPHPMQRLFRSYK 1367

Query: 121  LDSNLK--------EESIKMRKLLPQFFKPEALQRYVGVMDVIAQRHFVTHWDNKNEITV 172
              +           +ES  +R+  P F KPEAL R++G MD+I Q+ F  +WD K+E+  
Sbjct: 1366 TSNATPPPAAPVAIDESKAIRQ--PGFLKPEALARFLGGMDMITQQQFKLYWDGKDEVKA 1193

Query: 173  YPLAKRYTFLLACRLFMSVEDENHVAKFSDPFQLIAAGIISLPIDLPGTPFNKAIKASNF 232
            +PL+K  T  LACR FM +++   +A+    F  I  G+ S+  ++PGT F +A KA+  
Sbjct: 1192 FPLSKCVTLTLACRFFMGIDNPERIARLVGHFDDITLGMHSIISNVPGTIFYRANKAAAA 1013

Query: 233  IRKELIKIIKQRRVDLAEGTASPTQDILSHMLLTSDENGKSMNELNIADKILGLLIGGHD 292
            IRKE++ +IK+++  +A G   P QDILSHM++ +D NG+ M EL IADKI+GLL+ G+ 
Sbjct: 1012 IRKEMLNVIKEKKASMAAG--KPMQDILSHMIVVTDPNGRFMPELEIADKIMGLLVAGYS 839

Query: 293  TASVACTFLVKYLGELPHIYDKVYQEQMEIAKSKPAGELLNWDDLKKMKYSWNVACEVMR 352
            T +    FL+KY+GE   IY+K+  EQM++A++K  GELLNW+D+ KMKYSWNV CE MR
Sbjct: 838  TVATTIAFLMKYVGEDVEIYEKIKAEQMKVAETKKEGELLNWEDMSKMKYSWNVICETMR 659

Query: 353  LSPPLQGGFREAITDFMFNGFSIPKGWKLYWSANSTHKNAECFPMPEKFDPTRF-EGNGP 411
            L PPLQG FRE +T+F + G++IPKGWK+YW+ ++T+ + + F  PEKF+P+R+ EG  P
Sbjct: 658  LVPPLQGTFREVLTEFTYAGYTIPKGWKVYWTVSTTNMDPKYFKDPEKFNPSRYDEGEAP 479

Query: 412  APYTFVPFGGGPRMCPGKEYARLEILVFMHNLVKRFKWEKVIPDEKIIVDPFPIPAKDLP 471
             PYT+VPFGGGPRMCPGKEYARL IL F+HN+VKR+KWE + PDEK+  D  P P K LP
Sbjct: 478  PPYTYVPFGGGPRMCPGKEYARLAILTFVHNVVKRYKWEVLFPDEKVTGDMMPTPEKGLP 299

Query: 472  IRLYPH 477
            IRL+PH
Sbjct: 298  IRLHPH 281


>comp45348_c0
          Length = 1686

 Score =  461 bits (1187), Expect = e-130
 Identities = 234/483 (48%), Positives = 327/483 (67%), Gaps = 9/483 (1%)
 Frame = +2

Query: 5   FYLSLLLLFVTFIS-LSLFFIFYKQKSP------LNLPPGKMGYPIIGESLEFLSTGWKG 57
           FY   L +F+ F + L L FI   QK P      + LPPG  G+P++GE+L+++S    G
Sbjct: 26  FYSLSLFMFIFFTTALFLKFINGSQKLPKPNDDTIPLPPGTTGWPLLGETLDYISKTRIG 205

Query: 58  HPEKFIFDRMRKYSSELFKTSIVGESTVVCCGAASNKFLFSNENKLVTAWWPDSVNKIFP 117
               F+ DR  KYS ++FKTSI+G    +  G   NK LF NE KLV  W+P+SV+KI+P
Sbjct: 206 ALRTFVTDRTSKYSPKIFKTSIIGHPVAILPGPEGNKLLFMNEEKLVRNWYPESVDKIYP 385

Query: 118 TTSLDSNLKEESIKMRKLLPQFFKPEALQRYVGVMDVIAQRHFVTHW--DNKNEITVYPL 175
            T   +NL+E + K+RK+LP F K EAL+R+V +MD++ ++H  THW  D ++   V   
Sbjct: 386 KTQNKANLQEFA-KVRKMLPAFLKGEALKRHVSLMDMVMKQHVKTHWEADQESNKLVEVN 562

Query: 176 AKRYTFLLACRLFMSVEDENHVAKFSDPFQLIAAGIISLPIDLPGTPFNKAIKASNFIRK 235
            + YT  LAC++F++V+D   V + +   + I  G+ SLPI+LPGT F  AIK+S  IR+
Sbjct: 563 VRDYTLTLACKVFLTVDDPLTVKELTRHIEDIRVGLHSLPINLPGTAFRTAIKSSRLIRE 742

Query: 236 ELIKIIKQRRVDLAEGTASPTQDILSHMLLTSDENGKSMNELNIADKILGLLIGGHDTAS 295
           ++  ++KQRR+D++E  A   +D+L+ ++  S E+G   +E +IA  ++GLL+ G+ T +
Sbjct: 743 KVRVLVKQRRMDISEKRAGIPEDMLTTLIGASGEDGSFYDERDIATDLVGLLVAGYSTVN 922

Query: 296 VACTFLVKYLGELPHIYDKVYQEQMEIAKSKPAGELLNWDDLKKMKYSWNVACEVMRLSP 355
            A TF++K L ELP +Y+KV +EQMEI  SK   ELL+W+D++KM Y+WNV  E MRL P
Sbjct: 923 DAITFVIKCLAELPDVYNKVLREQMEIRNSKEPKELLSWEDMRKMSYTWNVCSESMRLQP 1102

Query: 356 PLQGGFREAITDFMFNGFSIPKGWKLYWSANSTHKNAECFPMPEKFDPTRFEGNGPAPYT 415
              G FREAITDF + G+ +PKGWKL+W A+ THKN + FP P KFDP+RFEG+GP PYT
Sbjct: 1103NALGTFREAITDFTYGGYLVPKGWKLHWIAHDTHKNPDYFPNPNKFDPSRFEGSGPLPYT 1282

Query: 416 FVPFGGGPRMCPGKEYARLEILVFMHNLVKRFKWEKVIPDEKIIVDPFPIPAKDLPIRLY 475
           FVPFGGGPRMCPG EYARL ILVFMHN+V  F+WEKVI ++K +     IP   + IR++
Sbjct: 1283FVPFGGGPRMCPGNEYARLAILVFMHNMVTNFRWEKVIRNKKDLNVLDLIPDHGVLIRIH 1462

Query: 476 PHK 478
           PHK
Sbjct: 1463PHK 1471


>comp47904_c0
          Length = 1302

 Score =  377 bits (967), Expect = e-105
 Identities = 195/414 (47%), Positives = 260/414 (62%), Gaps = 17/414 (4%)
 Frame = -2

Query: 4    NFYLSLLLLFVTFISLSLFFIFYKQKSPLN---LPPGKMGYPIIGESLEFLSTGWKGHPE 60
            +F  SL L  +T    +L F  YK+KSP     LPPG  G P  GE+LEFL     G PE
Sbjct: 1220 SFLYSLTLTLITIFLFALSFFTYKRKSPNGYPKLPPGSFGLPFFGETLEFLY----GKPE 1053

Query: 61   KFIFDRMRKYSSELFKTSIVGESTVVCCGAASNKFLFSNENKLVTAWWPDSVNKIF---- 116
            KF+ DRM+K+S  +FKT I+GE T V CG   NKFLF+NE KLV AW P S+ K++    
Sbjct: 1052 KFVTDRMKKHSPHIFKTKILGEKTAVICGPGGNKFLFANEQKLVVAWRPHSMQKLYRSHA 873

Query: 117  -------PTTS-LDSNLKEESIKMRKLLPQFFKPEALQRYVGVMDVIAQRHFVTHWDNKN 168
                   PT +   +    E+  +R   P FFKP+AL +Y+  MD I Q H   HW   +
Sbjct: 872  QKSPAPPPTPAPAPAQTGNETTVIRS--PGFFKPQALMKYLEKMDNITQNHLEKHWRGNS 699

Query: 169  EITVYPLAKRYTFLLACRLFMSVEDEN--HVAKFSDPFQLIAAGIISLPIDLPGTPFNKA 226
            ++ VYPLA  +T  LA   F+ +E+     + K    F  +  G  ++ ++ PGT FNKA
Sbjct: 698  KVQVYPLAATFTLSLASNFFLGLEEHEFGRITKLVKKFNDLTFGQHAMAVNFPGTMFNKA 519

Query: 227  IKASNFIRKELIKIIKQRRVDLAEGTASPTQDILSHMLLTSDENGKSMNELNIADKILGL 286
              AS  +RKEL+ IIK+++ D+  G      DILSHM++ SD  G+ + E  IA  ++GL
Sbjct: 518  NNASIIVRKELVTIIKEKKADMLSG--KKMNDILSHMIMASDAAGRFIPENEIAGNVMGL 345

Query: 287  LIGGHDTASVACTFLVKYLGELPHIYDKVYQEQMEIAKSKPAGELLNWDDLKKMKYSWNV 346
            +  G++  ++  TFL+K++ E P IY K++ EQ EI+ SK AGE LNWDD++KMKYSWNV
Sbjct: 344  ITAGYNAIAMTITFLMKFIAERPDIYSKIFAEQEEISSSKKAGEALNWDDIQKMKYSWNV 165

Query: 347  ACEVMRLSPPLQGGFREAITDFMFNGFSIPKGWKLYWSANSTHKNAECFPMPEK 400
            ACEVMRL PPLQG FREAITDF + GF+IPKGWK+YW+ +ST+KN E FP PEK
Sbjct: 164  ACEVMRLMPPLQGTFREAITDFTYEGFTIPKGWKIYWTVSSTNKNPEYFPEPEK 3


  Database: C:\BioEdit\database\unigene.fasta
    Posted date:  Mar 27, 2015 10:18 AM
  Number of letters in database: 31,420,741
  Number of sequences in database:  43,243
  
Lambda     K      H
   0.322    0.139    0.433 

Gapped
Lambda     K      H
   0.267   0.0410    0.140 


Matrix: BLOSUM62
Gap Penalties: Existence: 11, Extension: 1
Number of Hits to DB: 18,822,094
Number of Sequences: 43243
Number of extensions: 285491
Number of successful extensions: 1750
Number of sequences better than 1.0e-100: 6
Number of HSP's better than  0.0 without gapping: 1626
Number of HSP's successfully gapped in prelim test: 0
Number of HSP's that attempted gapping in prelim test: 0
Number of HSP's gapped (non-prelim): 1658
length of query: 479
length of database: 10,473,580
effective HSP length: 100
effective length of query: 379
effective length of database: 6,149,280
effective search space: 2330577120
effective search space used: 2330577120
frameshift window, decay const: 40,  0.1
T: 13
A: 40
X1: 16 ( 7.4 bits)
X2: 38 (14.6 bits)
X3: 64 (24.7 bits)
S1: 41 (21.9 bits)
S2: 932 (363.6 bits)

Blast to VvCYP716A17:
TBLASTN 2.2.10 [Oct-19-2004]


Reference: Altschul, Stephen F., Thomas L. Madden, Alejandro A. Schaffer, 
Jinghui Zhang, Zheng Zhang, Webb Miller, and David J. Lipman (1997), 
"Gapped BLAST and PSI-BLAST: a new generation of protein database search
programs",  Nucleic Acids Res. 25:3389-3402.

Query= 
         (480 letters)

Database: C:\BioEdit\database\unigene.fasta 
           43,243 sequences; 31,420,741 total letters


                                                                 Score    E
Sequences producing significant alignments:                      (bits) Value

comp44002_c0                                                          772   0.0  
comp23410_c0                                                          528   e-150
comp42530_c0                                                          526   e-150
comp20174_c0                                                          491   e-139
comp45348_c0                                                          479   e-135
comp47904_c0                                                          366   e-101

>comp44002_c0
          Length = 1795

 Score =  772 bits (1994), Expect = 0.0
 Identities = 365/482 (75%), Positives = 424/482 (87%), Gaps = 2/482 (0%)
 Frame = +2

Query: 1   MEVFFLSLLLISVLSVSIRLYLLLYKHRSHFTGPNLPPGKIGWPMVGESLEFLSTGWKGH 60
           MEVF++SLL + VL +SI L+ L YK++S  +G  LPPGK GWP+VGESLEFLSTGWKGH
Sbjct: 113 MEVFYVSLLSLFVLVISISLHFLFYKNKSSSSGGKLPPGKTGWPLVGESLEFLSTGWKGH 292

Query: 61  PEKFIFDRISKYSSEVFKTSLLGEPAAVFAGAAGNKFLFSNENKLVHAWWPSSVDKVFPS 120
           PEKFIFDR++K+S  VFKTSLLGEPAAVF G AGNKFLFSNENKLV AWWP+SVDKVFPS
Sbjct: 293 PEKFIFDRMAKFSPVVFKTSLLGEPAAVFCGPAGNKFLFSNENKLVRAWWPASVDKVFPS 472

Query: 121 S--TQTSSKEEAKKMRKLLPQFLKPEALQRYTGIMDHIAQRHFADSWDNRDEVIVFPLAK 178
           S    ++S++EA KMRK+LP   KPEAL+ Y GIMD I +RHFA  WDN+D+V VFPLAK
Sbjct: 473 SGAKNSTSQDEAIKMRKMLPNIFKPEALRGYIGIMDQITERHFASGWDNKDQVTVFPLAK 652

Query: 179 RFTFWLACRLFMSIEDPAHVAKFEKPFHVLASGLITIPIDLPGTPFHRAIKASNFIRKEL 238
           RFTFWLACR+F+SIEDP HVAKF  PF +LASGLI+IPIDLPGTPF RAI ASN+IRKEL
Sbjct: 653 RFTFWLACRVFVSIEDPDHVAKFADPFDLLASGLISIPIDLPGTPFRRAINASNYIRKEL 832

Query: 239 RAIIKQRKIDLAESKASKTQDILSHMLLATDEDGCHMNEMSIADKILGLLIGGHDTASSA 298
             IIKQRKIDLAE KA+ TQDILSHML ATDEDG  M+E+ IADKILGLLIGGHDTASSA
Sbjct: 833 LVIIKQRKIDLAEGKATATQDILSHMLHATDEDGKFMSELDIADKILGLLIGGHDTASSA 1012

Query: 299 ITFLVKYMAELPHIYEKVYKEQMEIANSKAPGELLNWDDVQKMRYSWNVACEVMRLAPPL 358
            TF+VKY+AELP +Y+KVY EQMEIA +KAPGELLNWDD+QKM+YSWNVACEV+RLAPPL
Sbjct: 1013CTFIVKYLAELPQVYDKVYAEQMEIAKTKAPGELLNWDDLQKMKYSWNVACEVLRLAPPL 1192

Query: 359 QGAFREAITDFVFNGFSIPKGWKLYWSANSTHKSLECFPQPEKFDPTRFEGAGPAPYTFV 418
           QGAFREA TDF++NGFSIPKGWK+YWSA S+H++ E F  P KFDP+RFEG+GPAPY++V
Sbjct: 1193QGAFREATTDFMYNGFSIPKGWKIYWSAMSSHRNPEIFSDPLKFDPSRFEGSGPAPYSYV 1372

Query: 419 PFGGGPRMCPGKEYARLEILIFMHNLVKRFKWDKLLPDEKIIVDPMPMPAKGLPVRLHPH 478
           PFGGGPRMCPGKEYARLEIL+FMH+LV+RFKW+K++P+EKI+V+PMP+P KGLPVRL P+
Sbjct: 1373PFGGGPRMCPGKEYARLEILVFMHHLVRRFKWEKIIPEEKIVVNPMPIPEKGLPVRLFPY 1552

Query: 479 KP 480
           KP
Sbjct: 1553KP 1558


>comp23410_c0
          Length = 1699

 Score =  528 bits (1360), Expect = e-150
 Identities = 258/473 (54%), Positives = 336/473 (71%), Gaps = 2/473 (0%)
 Frame = +2

Query: 7   SLLLISVLSVSIRLYLLLYKHRSHFTGPNLPPGKIGWPMVGESLEFLSTGWKGHPEKFIF 66
           S+LLI +L + + +     K + +   PNLPPG  GWP++GESLEFLS G +G P +F  
Sbjct: 113 SVLLILILIIGVGIS----KTKKY---PNLPPGSFGWPILGESLEFLSAGQEGAPVRFFK 271

Query: 67  DRISKYSSE-VFKTSLLGEPAAVFAGAAGNKFLFSNENKLVHAWWPSSVDKVFPSSTQTS 125
           +R  KY SE VFKTS+LGE  AVF G AGNKFLFSNE+KLV  WWP SV K+F +    +
Sbjct: 272 ERKEKYGSELVFKTSMLGEKMAVFCGPAGNKFLFSNESKLVGVWWPDSVKKIFQNCLINT 451

Query: 126 SKEEAKKMRKLLPQFLKPEALQR-YTGIMDHIAQRHFADSWDNRDEVIVFPLAKRFTFWL 184
           + EEAK  RK+L  F  P+A  R Y   ++ +   H    W  + E+ V+   K +TF L
Sbjct: 452 AGEEAKWRRKILFSFFTPDAFTRLYITTIELVTHTHLQTHWQGKKEINVYQTIKLYTFEL 631

Query: 185 ACRLFMSIEDPAHVAKFEKPFHVLASGLITIPIDLPGTPFHRAIKASNFIRKELRAIIKQ 244
           ACRLF+S+EDP H+ +    F++L  G+I IPI++PGT  +RAI A+N IRKEL A+IK+
Sbjct: 632 ACRLFISLEDPNHIKRLATQFNILLKGIIAIPINVPGTRVNRAIAAANAIRKELFALIKE 811

Query: 245 RKIDLAESKASKTQDILSHMLLATDEDGCHMNEMSIADKILGLLIGGHDTASSAITFLVK 304
           R++ L    AS +QD+LSH+L+ +D DG  + E  I + IL LL  GHDT+S  IT L+K
Sbjct: 812 RRVALEHKTASPSQDLLSHLLVTSDGDGRFLTEAEIVNNILVLLFAGHDTSSCTITLLMK 991

Query: 305 YMAELPHIYEKVYKEQMEIANSKAPGELLNWDDVQKMRYSWNVACEVMRLAPPLQGAFRE 364
            + ELP +YEKV +EQMEIA SK PGELL W+D+QKM+YSW+V  EVMRL PP+ GAFRE
Sbjct: 992 KLGELPEVYEKVLQEQMEIAESKEPGELLQWEDIQKMKYSWSVVLEVMRLHPPVLGAFRE 1171

Query: 365 AITDFVFNGFSIPKGWKLYWSANSTHKSLECFPQPEKFDPTRFEGAGPAPYTFVPFGGGP 424
           A+ DF + G++IPKGWKLYWSA  TH      P+ E FD +RFEG GPAP+++VPFGGGP
Sbjct: 1172ALVDFTYAGYTIPKGWKLYWSAAWTHSDENFHPKTEDFDASRFEGVGPAPFSYVPFGGGP 1351

Query: 425 RMCPGKEYARLEILIFMHNLVKRFKWDKLLPDEKIIVDPMPMPAKGLPVRLHP 477
           RMC GKE+ARLEIL+F+HNLVK+F+WD ++PDEKII DPM  P +GLP+R+ P
Sbjct: 1352RMCLGKEFARLEILVFLHNLVKKFQWDLVIPDEKIIYDPMATPVQGLPIRVRP 1510


>comp42530_c0
          Length = 1637

 Score =  526 bits (1355), Expect = e-150
 Identities = 265/480 (55%), Positives = 338/480 (70%), Gaps = 2/480 (0%)
 Frame = -3

Query: 3    VFFLSLLLISVLSVSIRLYLLLYKHRSHFTGPNLPPGKIGWPMVGESLEFLSTGWKGHPE 62
            + FLSL LIS       L   +Y+H+++     LPPG  GWP +GESLEFLS+G  GHPE
Sbjct: 1527 MLFLSLFLISPF-----LLFFVYQHKTN--NQKLPPGTTGWPFIGESLEFLSSGRSGHPE 1369

Query: 63   KFIFDRISKYSSEVFKTSLLGEPAAVFAGAAGNKFLFSNENKLVHAWWPSSVDKVFPSST 122
             F+ +R++KYS E+FKTS+ GE  AVF G +GNKFLFSNENKLV +WWP ++DK+  SS+
Sbjct: 1368 SFVNERMNKYSPEIFKTSIGGETMAVFCGPSGNKFLFSNENKLVVSWWPPTIDKIL-SSS 1192

Query: 123  QTSSKEEAKKMRKLLPQFLKPEALQRYTGIMDHIAQRHFADSWDNRD-EVIVFPLAKRFT 181
             TS     + MRK++ +F+KPEAL+ Y  IMD   +      W     EV  F L+K  T
Sbjct: 1191 NTSVIVTTQIMRKVILEFMKPEALRVYVPIMDSTTRNELEREWCTPSGEVKAFHLSKNLT 1012

Query: 182  FWLACRLFMSIEDPAHVAKFEKPFHVLASGLITIPIDLPGTPFHRAIKASNFIRKELRAI 241
            F+LAC+LFMS++DP+ V KF   F VL +GL++IPI+LPGT F RAIKA+  +RKEL  I
Sbjct: 1011 FYLACKLFMSVDDPSLVDKFSHNFEVLVTGLLSIPINLPGTAFRRAIKAACLMRKELAPI 832

Query: 242  IKQRKIDLAE-SKASKTQDILSHMLLATDEDGCHMNEMSIADKILGLLIGGHDTASSAIT 300
            IK+R+ +LAE +   ++ D LS  L   DEDG  +NE  IAD IL +L   H T S+ IT
Sbjct: 831  IKRRRNELAEKTNVGRSFDFLSKTLTWRDEDGKFLNENVIADLILAILFASHHTTSTIIT 652

Query: 301  FLVKYMAELPHIYEKVYKEQMEIANSKAPGELLNWDDVQKMRYSWNVACEVMRLAPPLQG 360
            F + Y+A+ P IY KVY+EQ EIA SK P ELLN DD+Q+M+YS NV  EVMRL  P QG
Sbjct: 651  FTIYYLADHPDIYAKVYEEQAEIAKSKGPDELLNMDDMQRMKYSRNVINEVMRLEHPNQG 472

Query: 361  AFREAITDFVFNGFSIPKGWKLYWSANSTHKSLECFPQPEKFDPTRFEGAGPAPYTFVPF 420
             FR AI+DF +  +SIPKGWK YWS  +THK  + FP PEKFDP+R+EG GP P+TFVPF
Sbjct: 471  TFRCAISDFTYGNYSIPKGWKAYWSVYTTHKDPKYFPNPEKFDPSRYEGNGPQPFTFVPF 292

Query: 421  GGGPRMCPGKEYARLEILIFMHNLVKRFKWDKLLPDEKIIVDPMPMPAKGLPVRLHPHKP 480
            GGGPRMCPG E+ARL IL FMH LV +FKW+KL+P+EKI+ +P P+P   LP+RL PH+P
Sbjct: 291  GGGPRMCPGNEFARLSILAFMHRLVTKFKWEKLIPNEKIVYEPSPIPVNDLPIRLTPHQP 112


>comp20174_c0
          Length = 1722

 Score =  491 bits (1264), Expect = e-139
 Identities = 241/485 (49%), Positives = 336/485 (69%), Gaps = 10/485 (2%)
 Frame = -3

Query: 4    FFLSLLLISVLSVSIRLYLLLYKHRSHFTGPNLPPGKIGWPMVGESLEFLSTGWKGHPEK 63
            FF++ + +S++++ + +   +++        NLPPG +GWP++GE++EFL     G PEK
Sbjct: 1705 FFITSISLSLIALVLTVAFFIFRRTPD--SDNLPPGSLGWPIMGETIEFLF----GKPEK 1544

Query: 64   FIFDRISKYSSEVFKTSLLGEPAAVFAGAAGNKFLFSNENKLVHAWWPSSVDKVFPSSTQ 123
            F+ DR+ KYSS++FKT++LGE  AV  G  G+KFLFSNE K   A+ P  + ++F S   
Sbjct: 1543 FVGDRMKKYSSDIFKTNILGEKTAVICGPNGHKFLFSNEQKYFTAFRPHPMQRLFRSYKT 1364

Query: 124  TSSK---------EEAKKMRKLLPQFLKPEALQRYTGIMDHIAQRHFADSWDNRDEVIVF 174
            +++          +E+K +R+  P FLKPEAL R+ G MD I Q+ F   WD +DEV  F
Sbjct: 1363 SNATPPPAAPVAIDESKAIRQ--PGFLKPEALARFLGGMDMITQQQFKLYWDGKDEVKAF 1190

Query: 175  PLAKRFTFWLACRLFMSIEDPAHVAKFEKPFHVLASGLITIPIDLPGTPFHRAIKASNFI 234
            PL+K  T  LACR FM I++P  +A+    F  +  G+ +I  ++PGT F+RA KA+  I
Sbjct: 1189 PLSKCVTLTLACRFFMGIDNPERIARLVGHFDDITLGMHSIISNVPGTIFYRANKAAAAI 1010

Query: 235  RKELRAIIKQRKIDLAESKASKTQDILSHMLLATDEDGCHMNEMSIADKILGLLIGGHDT 294
            RKE+  +IK++K  +A  K    QDILSHM++ TD +G  M E+ IADKI+GLL+ G+ T
Sbjct: 1009 RKEMLNVIKEKKASMAAGKPM--QDILSHMIVVTDPNGRFMPELEIADKIMGLLVAGYST 836

Query: 295  ASSAITFLVKYMAELPHIYEKVYKEQMEIANSKAPGELLNWDDVQKMRYSWNVACEVMRL 354
             ++ I FL+KY+ E   IYEK+  EQM++A +K  GELLNW+D+ KM+YSWNV CE MRL
Sbjct: 835  VATTIAFLMKYVGEDVEIYEKIKAEQMKVAETKKEGELLNWEDMSKMKYSWNVICETMRL 656

Query: 355  APPLQGAFREAITDFVFNGFSIPKGWKLYWSANSTHKSLECFPQPEKFDPTRF-EGAGPA 413
             PPLQG FRE +T+F + G++IPKGWK+YW+ ++T+   + F  PEKF+P+R+ EG  P 
Sbjct: 655  VPPLQGTFREVLTEFTYAGYTIPKGWKVYWTVSTTNMDPKYFKDPEKFNPSRYDEGEAPP 476

Query: 414  PYTFVPFGGGPRMCPGKEYARLEILIFMHNLVKRFKWDKLLPDEKIIVDPMPMPAKGLPV 473
            PYT+VPFGGGPRMCPGKEYARL IL F+HN+VKR+KW+ L PDEK+  D MP P KGLP+
Sbjct: 475  PYTYVPFGGGPRMCPGKEYARLAILTFVHNVVKRYKWEVLFPDEKVTGDMMPTPEKGLPI 296

Query: 474  RLHPH 478
            RLHPH
Sbjct: 295  RLHPH 281


>comp45348_c0
          Length = 1686

 Score =  479 bits (1233), Expect = e-135
 Identities = 226/486 (46%), Positives = 329/486 (67%), Gaps = 7/486 (1%)
 Frame = +2

Query: 1   MEVFFLSLLLISVLSVSIRLYLLLYKHRSHFTGPN-----LPPGKIGWPMVGESLEFLST 55
           M++F+ SL L   +  +  L+L           PN     LPPG  GWP++GE+L+++S 
Sbjct: 17  MDIFY-SLSLFMFIFFTTALFLKFINGSQKLPKPNDDTIPLPPGTTGWPLLGETLDYISK 193

Query: 56  GWKGHPEKFIFDRISKYSSEVFKTSLLGEPAAVFAGAAGNKFLFSNENKLVHAWWPSSVD 115
              G    F+ DR SKYS ++FKTS++G P A+  G  GNK LF NE KLV  W+P SVD
Sbjct: 194 TRIGALRTFVTDRTSKYSPKIFKTSIIGHPVAILPGPEGNKLLFMNEEKLVRNWYPESVD 373

Query: 116 KVFPSSTQTSSKEEAKKMRKLLPQFLKPEALQRYTGIMDHIAQRHFADSW--DNRDEVIV 173
           K++P +   ++ +E  K+RK+LP FLK EAL+R+  +MD + ++H    W  D     +V
Sbjct: 374 KIYPKTQNKANLQEFAKVRKMLPAFLKGEALKRHVSLMDMVMKQHVKTHWEADQESNKLV 553

Query: 174 FPLAKRFTFWLACRLFMSIEDPAHVAKFEKPFHVLASGLITIPIDLPGTPFHRAIKASNF 233
               + +T  LAC++F++++DP  V +  +    +  GL ++PI+LPGT F  AIK+S  
Sbjct: 554 EVNVRDYTLTLACKVFLTVDDPLTVKELTRHIEDIRVGLHSLPINLPGTAFRTAIKSSRL 733

Query: 234 IRKELRAIIKQRKIDLAESKASKTQDILSHMLLATDEDGCHMNEMSIADKILGLLIGGHD 293
           IR+++R ++KQR++D++E +A   +D+L+ ++ A+ EDG   +E  IA  ++GLL+ G+ 
Sbjct: 734 IREKVRVLVKQRRMDISEKRAGIPEDMLTTLIGASGEDGSFYDERDIATDLVGLLVAGYS 913

Query: 294 TASSAITFLVKYMAELPHIYEKVYKEQMEIANSKAPGELLNWDDVQKMRYSWNVACEVMR 353
           T + AITF++K +AELP +Y KV +EQMEI NSK P ELL+W+D++KM Y+WNV  E MR
Sbjct: 914 TVNDAITFVIKCLAELPDVYNKVLREQMEIRNSKEPKELLSWEDMRKMSYTWNVCSESMR 1093

Query: 354 LAPPLQGAFREAITDFVFNGFSIPKGWKLYWSANSTHKSLECFPQPEKFDPTRFEGAGPA 413
           L P   G FREAITDF + G+ +PKGWKL+W A+ THK+ + FP P KFDP+RFEG+GP 
Sbjct: 1094LQPNALGTFREAITDFTYGGYLVPKGWKLHWIAHDTHKNPDYFPNPNKFDPSRFEGSGPL 1273

Query: 414 PYTFVPFGGGPRMCPGKEYARLEILIFMHNLVKRFKWDKLLPDEKIIVDPMPMPAKGLPV 473
           PYTFVPFGGGPRMCPG EYARL IL+FMHN+V  F+W+K++ ++K +     +P  G+ +
Sbjct: 1274PYTFVPFGGGPRMCPGNEYARLAILVFMHNMVTNFRWEKVIRNKKDLNVLDLIPDHGVLI 1453

Query: 474 RLHPHK 479
           R+HPHK
Sbjct: 1454RIHPHK 1471


>comp47904_c0
          Length = 1302

 Score =  366 bits (939), Expect = e-101
 Identities = 194/416 (46%), Positives = 255/416 (61%), Gaps = 15/416 (3%)
 Frame = -2

Query: 1    MEVFFLSLLLISVLSVSIRLYLLLYKHRSHFTGPNLPPGKIGWPMVGESLEFLSTGWKGH 60
            M+ F  SL L  +      L    YK +S    P LPPG  G P  GE+LEFL     G 
Sbjct: 1226 MDSFLYSLTLTLITIFLFALSFFTYKRKSPNGYPKLPPGSFGLPFFGETLEFLY----GK 1059

Query: 61   PEKFIFDRISKYSSEVFKTSLLGEPAAVFAGAAGNKFLFSNENKLVHAWWPSSVDKVFPS 120
            PEKF+ DR+ K+S  +FKT +LGE  AV  G  GNKFLF+NE KLV AW P S+ K++ S
Sbjct: 1058 PEKFVTDRMKKHSPHIFKTKILGEKTAVICGPGGNKFLFANEQKLVVAWRPHSMQKLYRS 879

Query: 121  STQTS-------------SKEEAKKMRKLLPQFLKPEALQRYTGIMDHIAQRHFADSWDN 167
              Q S             +  E   +R   P F KP+AL +Y   MD+I Q H    W  
Sbjct: 878  HAQKSPAPPPTPAPAPAQTGNETTVIRS--PGFFKPQALMKYLEKMDNITQNHLEKHWRG 705

Query: 168  RDEVIVFPLAKRFTFWLACRLFMSIEDP--AHVAKFEKPFHVLASGLITIPIDLPGTPFH 225
              +V V+PLA  FT  LA   F+ +E+     + K  K F+ L  G   + ++ PGT F+
Sbjct: 704  NSKVQVYPLAATFTLSLASNFFLGLEEHEFGRITKLVKKFNDLTFGQHAMAVNFPGTMFN 525

Query: 226  RAIKASNFIRKELRAIIKQRKIDLAESKASKTQDILSHMLLATDEDGCHMNEMSIADKIL 285
            +A  AS  +RKEL  IIK++K D+   K  K  DILSHM++A+D  G  + E  IA  ++
Sbjct: 524  KANNASIIVRKELVTIIKEKKADMLSGK--KMNDILSHMIMASDAAGRFIPENEIAGNVM 351

Query: 286  GLLIGGHDTASSAITFLVKYMAELPHIYEKVYKEQMEIANSKAPGELLNWDDVQKMRYSW 345
            GL+  G++  +  ITFL+K++AE P IY K++ EQ EI++SK  GE LNWDD+QKM+YSW
Sbjct: 350  GLITAGYNAIAMTITFLMKFIAERPDIYSKIFAEQEEISSSKKAGEALNWDDIQKMKYSW 171

Query: 346  NVACEVMRLAPPLQGAFREAITDFVFNGFSIPKGWKLYWSANSTHKSLECFPQPEK 401
            NVACEVMRL PPLQG FREAITDF + GF+IPKGWK+YW+ +ST+K+ E FP+PEK
Sbjct: 170  NVACEVMRLMPPLQGTFREAITDFTYEGFTIPKGWKIYWTVSSTNKNPEYFPEPEK 3


  Database: C:\BioEdit\database\unigene.fasta
    Posted date:  Mar 27, 2015 10:18 AM
  Number of letters in database: 31,420,741
  Number of sequences in database:  43,243
  
Lambda     K      H
   0.322    0.138    0.433 

Gapped
Lambda     K      H
   0.267   0.0410    0.140 


Matrix: BLOSUM62
Gap Penalties: Existence: 11, Extension: 1
Number of Hits to DB: 19,224,001
Number of Sequences: 43243
Number of extensions: 291409
Number of successful extensions: 1667
Number of sequences better than 1.0e-100: 6
Number of HSP's better than  0.0 without gapping: 1544
Number of HSP's successfully gapped in prelim test: 0
Number of HSP's that attempted gapping in prelim test: 0
Number of HSP's gapped (non-prelim): 1571
length of query: 480
length of database: 10,473,580
effective HSP length: 100
effective length of query: 380
effective length of database: 6,149,280
effective search space: 2336726400
effective search space used: 2336726400
frameshift window, decay const: 40,  0.1
T: 13
A: 40
X1: 16 ( 7.4 bits)
X2: 38 (14.6 bits)
X3: 64 (24.7 bits)
S1: 41 (21.9 bits)
S2: 932 (363.6 bits)
Blast to VvCYP716A15:
TBLASTN 2.2.10 [Oct-19-2004]


Reference: Altschul, Stephen F., Thomas L. Madden, Alejandro A. Schaffer, 
Jinghui Zhang, Zheng Zhang, Webb Miller, and David J. Lipman (1997), 
"Gapped BLAST and PSI-BLAST: a new generation of protein database search
programs",  Nucleic Acids Res. 25:3389-3402.

Query= 
         (480 letters)

Database: C:\BioEdit\database\unigene.fasta 
           43,243 sequences; 31,420,741 total letters


                                                                 Score    E
Sequences producing significant alignments:                      (bits) Value

comp44002_c0                                                          783   0.0  
comp23410_c0                                                          536   e-152
comp42530_c0                                                          528   e-150
comp20174_c0                                                          496   e-141
comp45348_c0                                                          478   e-135
comp47904_c0                                                          373   e-103

>comp44002_c0
          Length = 1795

 Score =  783 bits (2022), Expect = 0.0
 Identities = 366/482 (75%), Positives = 428/482 (88%), Gaps = 2/482 (0%)
 Frame = +2

Query: 1   MEVFFLSLLLIFVLSVSIGLHLLFYKHRSHFTGPNLPPGKIGWPMVGESLEFLSTGWKGH 60
           MEVF++SLL +FVL +SI LH LFYK++S  +G  LPPGK GWP+VGESLEFLSTGWKGH
Sbjct: 113 MEVFYVSLLSLFVLVISISLHFLFYKNKSSSSGGKLPPGKTGWPLVGESLEFLSTGWKGH 292

Query: 61  PEKFIFDRISKYSSEVFKTSLLGEPAAVFAGAAGNKFLFSNENKLVHAWWPSSVDKVFPS 120
           PEKFIFDR++K+S  VFKTSLLGEPAAVF G AGNKFLFSNENKLV AWWP+SVDKVFPS
Sbjct: 293 PEKFIFDRMAKFSPVVFKTSLLGEPAAVFCGPAGNKFLFSNENKLVRAWWPASVDKVFPS 472

Query: 121 S--TQTSSKEEAKKMRKLLPQFFKPEALQRYIGIMDHIAQRHFADSWDNRDEVIVFPLAK 178
           S    ++S++EA KMRK+LP  FKPEAL+ YIGIMD I +RHFA  WDN+D+V VFPLAK
Sbjct: 473 SGAKNSTSQDEAIKMRKMLPNIFKPEALRGYIGIMDQITERHFASGWDNKDQVTVFPLAK 652

Query: 179 RFTFWLACRLFMSIEDPAHVAKFEKPFHVLASGLITVPIDLPGTPFHRAIKASNFIRKEL 238
           RFTFWLACR+F+SIEDP HVAKF  PF +LASGLI++PIDLPGTPF RAI ASN+IRKEL
Sbjct: 653 RFTFWLACRVFVSIEDPDHVAKFADPFDLLASGLISIPIDLPGTPFRRAINASNYIRKEL 832

Query: 239 RAIIKQRKIDLAEGKASQNQDILSHMLLATDEDGCHMNEMEIADKILGLLIGGHDTASAA 298
             IIKQRKIDLAEGKA+  QDILSHML ATDEDG  M+E++IADKILGLLIGGHDTAS+A
Sbjct: 833 LVIIKQRKIDLAEGKATATQDILSHMLHATDEDGKFMSELDIADKILGLLIGGHDTASSA 1012

Query: 299 ITFLIKYMAELPHIYEKVYEEQMEIANSKAPGELLNWDDVQNMRYSWNVACEVMRLAPPL 358
            TF++KY+AELP +Y+KVY EQMEIA +KAPGELLNWDD+Q M+YSWNVACEV+RLAPPL
Sbjct: 1013CTFIVKYLAELPQVYDKVYAEQMEIAKTKAPGELLNWDDLQKMKYSWNVACEVLRLAPPL 1192

Query: 359 QGAFREAITDFVFNGFSIPKGWKLYWSANSTHKSPECFPQPENFDPTRFEGNGPAPYTFV 418
           QGAFREA TDF++NGFSIPKGWK+YWSA S+H++PE F  P  FDP+RFEG+GPAPY++V
Sbjct: 1193QGAFREATTDFMYNGFSIPKGWKIYWSAMSSHRNPEIFSDPLKFDPSRFEGSGPAPYSYV 1372

Query: 419 PFGGGPRMCPGKEYARLEILVFMHNVVKRFKWDKLLPDEKIIVDPMPMPAKGLPVRLHPH 478
           PFGGGPRMCPGKEYARLEILVFMH++V+RFKW+K++P+EKI+V+PMP+P KGLPVRL P+
Sbjct: 1373PFGGGPRMCPGKEYARLEILVFMHHLVRRFKWEKIIPEEKIVVNPMPIPEKGLPVRLFPY 1552

Query: 479 KP 480
           KP
Sbjct: 1553KP 1558


>comp23410_c0
          Length = 1699

 Score =  536 bits (1380), Expect = e-152
 Identities = 260/473 (54%), Positives = 340/473 (71%), Gaps = 2/473 (0%)
 Frame = +2

Query: 7   SLLLIFVLSVSIGLHLLFYKHRSHFTGPNLPPGKIGWPMVGESLEFLSTGWKGHPEKFIF 66
           S+LLI +L + +G+     K + +   PNLPPG  GWP++GESLEFLS G +G P +F  
Sbjct: 113 SVLLILILIIGVGIS----KTKKY---PNLPPGSFGWPILGESLEFLSAGQEGAPVRFFK 271

Query: 67  DRISKYSSE-VFKTSLLGEPAAVFAGAAGNKFLFSNENKLVHAWWPSSVDKVFPSSTQTS 125
           +R  KY SE VFKTS+LGE  AVF G AGNKFLFSNE+KLV  WWP SV K+F +    +
Sbjct: 272 ERKEKYGSELVFKTSMLGEKMAVFCGPAGNKFLFSNESKLVGVWWPDSVKKIFQNCLINT 451

Query: 126 SKEEAKKMRKLLPQFFKPEALQR-YIGIMDHIAQRHFADSWDNRDEVIVFPLAKRFTFWL 184
           + EEAK  RK+L  FF P+A  R YI  ++ +   H    W  + E+ V+   K +TF L
Sbjct: 452 AGEEAKWRRKILFSFFTPDAFTRLYITTIELVTHTHLQTHWQGKKEINVYQTIKLYTFEL 631

Query: 185 ACRLFMSIEDPAHVAKFEKPFHVLASGLITVPIDLPGTPFHRAIKASNFIRKELRAIIKQ 244
           ACRLF+S+EDP H+ +    F++L  G+I +PI++PGT  +RAI A+N IRKEL A+IK+
Sbjct: 632 ACRLFISLEDPNHIKRLATQFNILLKGIIAIPINVPGTRVNRAIAAANAIRKELFALIKE 811

Query: 245 RKIDLAEGKASQNQDILSHMLLATDEDGCHMNEMEIADKILGLLIGGHDTASAAITFLIK 304
           R++ L    AS +QD+LSH+L+ +D DG  + E EI + IL LL  GHDT+S  IT L+K
Sbjct: 812 RRVALEHKTASPSQDLLSHLLVTSDGDGRFLTEAEIVNNILVLLFAGHDTSSCTITLLMK 991

Query: 305 YMAELPHIYEKVYEEQMEIANSKAPGELLNWDDVQNMRYSWNVACEVMRLAPPLQGAFRE 364
            + ELP +YEKV +EQMEIA SK PGELL W+D+Q M+YSW+V  EVMRL PP+ GAFRE
Sbjct: 992 KLGELPEVYEKVLQEQMEIAESKEPGELLQWEDIQKMKYSWSVVLEVMRLHPPVLGAFRE 1171

Query: 365 AITDFVFNGFSIPKGWKLYWSANSTHKSPECFPQPENFDPTRFEGNGPAPYTFVPFGGGP 424
           A+ DF + G++IPKGWKLYWSA  TH      P+ E+FD +RFEG GPAP+++VPFGGGP
Sbjct: 1172ALVDFTYAGYTIPKGWKLYWSAAWTHSDENFHPKTEDFDASRFEGVGPAPFSYVPFGGGP 1351

Query: 425 RMCPGKEYARLEILVFMHNVVKRFKWDKLLPDEKIIVDPMPMPAKGLPVRLHP 477
           RMC GKE+ARLEILVF+HN+VK+F+WD ++PDEKII DPM  P +GLP+R+ P
Sbjct: 1352RMCLGKEFARLEILVFLHNLVKKFQWDLVIPDEKIIYDPMATPVQGLPIRVRP 1510


>comp42530_c0
          Length = 1637

 Score =  528 bits (1359), Expect = e-150
 Identities = 264/477 (55%), Positives = 335/477 (70%), Gaps = 5/477 (1%)
 Frame = -3

Query: 9    LLIFVLSVSIGL---HLLFYKHRSHFTGPNLPPGKIGWPMVGESLEFLSTGWKGHPEKFI 65
            +L F+L +S+ L    LLF+ ++       LPPG  GWP +GESLEFLS+G  GHPE F+
Sbjct: 1539 VLSFMLFLSLFLISPFLLFFVYQHKTNNQKLPPGTTGWPFIGESLEFLSSGRSGHPESFV 1360

Query: 66   FDRISKYSSEVFKTSLLGEPAAVFAGAAGNKFLFSNENKLVHAWWPSSVDKVFPSSTQTS 125
             +R++KYS E+FKTS+ GE  AVF G +GNKFLFSNENKLV +WWP ++DK+  SS+ TS
Sbjct: 1359 NERMNKYSPEIFKTSIGGETMAVFCGPSGNKFLFSNENKLVVSWWPPTIDKIL-SSSNTS 1183

Query: 126  SKEEAKKMRKLLPQFFKPEALQRYIGIMDHIAQRHFADSWDNRD-EVIVFPLAKRFTFWL 184
                 + MRK++ +F KPEAL+ Y+ IMD   +      W     EV  F L+K  TF+L
Sbjct: 1182 VIVTTQIMRKVILEFMKPEALRVYVPIMDSTTRNELEREWCTPSGEVKAFHLSKNLTFYL 1003

Query: 185  ACRLFMSIEDPAHVAKFEKPFHVLASGLITVPIDLPGTPFHRAIKASNFIRKELRAIIKQ 244
            AC+LFMS++DP+ V KF   F VL +GL+++PI+LPGT F RAIKA+  +RKEL  IIK+
Sbjct: 1002 ACKLFMSVDDPSLVDKFSHNFEVLVTGLLSIPINLPGTAFRRAIKAACLMRKELAPIIKR 823

Query: 245  RKIDLAEG-KASQNQDILSHMLLATDEDGCHMNEMEIADKILGLLIGGHDTASAAITFLI 303
            R+ +LAE     ++ D LS  L   DEDG  +NE  IAD IL +L   H T S  ITF I
Sbjct: 822  RRNELAEKTNVGRSFDFLSKTLTWRDEDGKFLNENVIADLILAILFASHHTTSTIITFTI 643

Query: 304  KYMAELPHIYEKVYEEQMEIANSKAPGELLNWDDVQNMRYSWNVACEVMRLAPPLQGAFR 363
             Y+A+ P IY KVYEEQ EIA SK P ELLN DD+Q M+YS NV  EVMRL  P QG FR
Sbjct: 642  YYLADHPDIYAKVYEEQAEIAKSKGPDELLNMDDMQRMKYSRNVINEVMRLEHPNQGTFR 463

Query: 364  EAITDFVFNGFSIPKGWKLYWSANSTHKSPECFPQPENFDPTRFEGNGPAPYTFVPFGGG 423
             AI+DF +  +SIPKGWK YWS  +THK P+ FP PE FDP+R+EGNGP P+TFVPFGGG
Sbjct: 462  CAISDFTYGNYSIPKGWKAYWSVYTTHKDPKYFPNPEKFDPSRYEGNGPQPFTFVPFGGG 283

Query: 424  PRMCPGKEYARLEILVFMHNVVKRFKWDKLLPDEKIIVDPMPMPAKGLPVRLHPHKP 480
            PRMCPG E+ARL IL FMH +V +FKW+KL+P+EKI+ +P P+P   LP+RL PH+P
Sbjct: 282  PRMCPGNEFARLSILAFMHRLVTKFKWEKLIPNEKIVYEPSPIPVNDLPIRLTPHQP 112


>comp20174_c0
          Length = 1722

 Score =  496 bits (1278), Expect = e-141
 Identities = 247/488 (50%), Positives = 333/488 (68%), Gaps = 10/488 (2%)
 Frame = -3

Query: 1    MEVFFLSLLLIFVLSVSIGLHLLFYKHRSHFTGPNLPPGKIGWPMVGESLEFLSTGWKGH 60
            ME F  S+ L  +  V   L + F+  R      NLPPG +GWP++GE++EFL     G 
Sbjct: 1711 MEFFITSISLSLIALV---LTVAFFIFRRTPDSDNLPPGSLGWPIMGETIEFLF----GK 1553

Query: 61   PEKFIFDRISKYSSEVFKTSLLGEPAAVFAGAAGNKFLFSNENKLVHAWWPSSVDKVFPS 120
            PEKF+ DR+ KYSS++FKT++LGE  AV  G  G+KFLFSNE K   A+ P  + ++F S
Sbjct: 1552 PEKFVGDRMKKYSSDIFKTNILGEKTAVICGPNGHKFLFSNEQKYFTAFRPHPMQRLFRS 1373

Query: 121  STQTSSK---------EEAKKMRKLLPQFFKPEALQRYIGIMDHIAQRHFADSWDNRDEV 171
               +++          +E+K +R+  P F KPEAL R++G MD I Q+ F   WD +DEV
Sbjct: 1372 YKTSNATPPPAAPVAIDESKAIRQ--PGFLKPEALARFLGGMDMITQQQFKLYWDGKDEV 1199

Query: 172  IVFPLAKRFTFWLACRLFMSIEDPAHVAKFEKPFHVLASGLITVPIDLPGTPFHRAIKAS 231
              FPL+K  T  LACR FM I++P  +A+    F  +  G+ ++  ++PGT F+RA KA+
Sbjct: 1198 KAFPLSKCVTLTLACRFFMGIDNPERIARLVGHFDDITLGMHSIISNVPGTIFYRANKAA 1019

Query: 232  NFIRKELRAIIKQRKIDLAEGKASQNQDILSHMLLATDEDGCHMNEMEIADKILGLLIGG 291
              IRKE+  +IK++K  +A GK  Q  DILSHM++ TD +G  M E+EIADKI+GLL+ G
Sbjct: 1018 AAIRKEMLNVIKEKKASMAAGKPMQ--DILSHMIVVTDPNGRFMPELEIADKIMGLLVAG 845

Query: 292  HDTASAAITFLIKYMAELPHIYEKVYEEQMEIANSKAPGELLNWDDVQNMRYSWNVACEV 351
            + T +  I FL+KY+ E   IYEK+  EQM++A +K  GELLNW+D+  M+YSWNV CE 
Sbjct: 844  YSTVATTIAFLMKYVGEDVEIYEKIKAEQMKVAETKKEGELLNWEDMSKMKYSWNVICET 665

Query: 352  MRLAPPLQGAFREAITDFVFNGFSIPKGWKLYWSANSTHKSPECFPQPENFDPTRF-EGN 410
            MRL PPLQG FRE +T+F + G++IPKGWK+YW+ ++T+  P+ F  PE F+P+R+ EG 
Sbjct: 664  MRLVPPLQGTFREVLTEFTYAGYTIPKGWKVYWTVSTTNMDPKYFKDPEKFNPSRYDEGE 485

Query: 411  GPAPYTFVPFGGGPRMCPGKEYARLEILVFMHNVVKRFKWDKLLPDEKIIVDPMPMPAKG 470
             P PYT+VPFGGGPRMCPGKEYARL IL F+HNVVKR+KW+ L PDEK+  D MP P KG
Sbjct: 484  APPPYTYVPFGGGPRMCPGKEYARLAILTFVHNVVKRYKWEVLFPDEKVTGDMMPTPEKG 305

Query: 471  LPVRLHPH 478
            LP+RLHPH
Sbjct: 304  LPIRLHPH 281


>comp45348_c0
          Length = 1686

 Score =  478 bits (1231), Expect = e-135
 Identities = 227/486 (46%), Positives = 328/486 (67%), Gaps = 7/486 (1%)
 Frame = +2

Query: 1   MEVFFLSLLLIFVLSVSIGLHLLFYKHRSHFTGPN-----LPPGKIGWPMVGESLEFLST 55
           M++F+ SL L   +  +  L L F         PN     LPPG  GWP++GE+L+++S 
Sbjct: 17  MDIFY-SLSLFMFIFFTTALFLKFINGSQKLPKPNDDTIPLPPGTTGWPLLGETLDYISK 193

Query: 56  GWKGHPEKFIFDRISKYSSEVFKTSLLGEPAAVFAGAAGNKFLFSNENKLVHAWWPSSVD 115
              G    F+ DR SKYS ++FKTS++G P A+  G  GNK LF NE KLV  W+P SVD
Sbjct: 194 TRIGALRTFVTDRTSKYSPKIFKTSIIGHPVAILPGPEGNKLLFMNEEKLVRNWYPESVD 373

Query: 116 KVFPSSTQTSSKEEAKKMRKLLPQFFKPEALQRYIGIMDHIAQRHFADSW--DNRDEVIV 173
           K++P +   ++ +E  K+RK+LP F K EAL+R++ +MD + ++H    W  D     +V
Sbjct: 374 KIYPKTQNKANLQEFAKVRKMLPAFLKGEALKRHVSLMDMVMKQHVKTHWEADQESNKLV 553

Query: 174 FPLAKRFTFWLACRLFMSIEDPAHVAKFEKPFHVLASGLITVPIDLPGTPFHRAIKASNF 233
               + +T  LAC++F++++DP  V +  +    +  GL ++PI+LPGT F  AIK+S  
Sbjct: 554 EVNVRDYTLTLACKVFLTVDDPLTVKELTRHIEDIRVGLHSLPINLPGTAFRTAIKSSRL 733

Query: 234 IRKELRAIIKQRKIDLAEGKASQNQDILSHMLLATDEDGCHMNEMEIADKILGLLIGGHD 293
           IR+++R ++KQR++D++E +A   +D+L+ ++ A+ EDG   +E +IA  ++GLL+ G+ 
Sbjct: 734 IREKVRVLVKQRRMDISEKRAGIPEDMLTTLIGASGEDGSFYDERDIATDLVGLLVAGYS 913

Query: 294 TASAAITFLIKYMAELPHIYEKVYEEQMEIANSKAPGELLNWDDVQNMRYSWNVACEVMR 353
           T + AITF+IK +AELP +Y KV  EQMEI NSK P ELL+W+D++ M Y+WNV  E MR
Sbjct: 914 TVNDAITFVIKCLAELPDVYNKVLREQMEIRNSKEPKELLSWEDMRKMSYTWNVCSESMR 1093

Query: 354 LAPPLQGAFREAITDFVFNGFSIPKGWKLYWSANSTHKSPECFPQPENFDPTRFEGNGPA 413
           L P   G FREAITDF + G+ +PKGWKL+W A+ THK+P+ FP P  FDP+RFEG+GP 
Sbjct: 1094LQPNALGTFREAITDFTYGGYLVPKGWKLHWIAHDTHKNPDYFPNPNKFDPSRFEGSGPL 1273

Query: 414 PYTFVPFGGGPRMCPGKEYARLEILVFMHNVVKRFKWDKLLPDEKIIVDPMPMPAKGLPV 473
           PYTFVPFGGGPRMCPG EYARL ILVFMHN+V  F+W+K++ ++K +     +P  G+ +
Sbjct: 1274PYTFVPFGGGPRMCPGNEYARLAILVFMHNMVTNFRWEKVIRNKKDLNVLDLIPDHGVLI 1453

Query: 474 RLHPHK 479
           R+HPHK
Sbjct: 1454RIHPHK 1471


>comp47904_c0
          Length = 1302

 Score =  373 bits (957), Expect = e-103
 Identities = 195/415 (46%), Positives = 258/415 (62%), Gaps = 15/415 (3%)
 Frame = -2

Query: 1    MEVFFLSLLLIFVLSVSIGLHLLFYKHRSHFTGPNLPPGKIGWPMVGESLEFLSTGWKGH 60
            M+ F  SL L  +      L    YK +S    P LPPG  G P  GE+LEFL     G 
Sbjct: 1226 MDSFLYSLTLTLITIFLFALSFFTYKRKSPNGYPKLPPGSFGLPFFGETLEFLY----GK 1059

Query: 61   PEKFIFDRISKYSSEVFKTSLLGEPAAVFAGAAGNKFLFSNENKLVHAWWPSSVDKVFPS 120
            PEKF+ DR+ K+S  +FKT +LGE  AV  G  GNKFLF+NE KLV AW P S+ K++ S
Sbjct: 1058 PEKFVTDRMKKHSPHIFKTKILGEKTAVICGPGGNKFLFANEQKLVVAWRPHSMQKLYRS 879

Query: 121  STQTS-------------SKEEAKKMRKLLPQFFKPEALQRYIGIMDHIAQRHFADSWDN 167
              Q S             +  E   +R   P FFKP+AL +Y+  MD+I Q H    W  
Sbjct: 878  HAQKSPAPPPTPAPAPAQTGNETTVIRS--PGFFKPQALMKYLEKMDNITQNHLEKHWRG 705

Query: 168  RDEVIVFPLAKRFTFWLACRLFMSIEDP--AHVAKFEKPFHVLASGLITVPIDLPGTPFH 225
              +V V+PLA  FT  LA   F+ +E+     + K  K F+ L  G   + ++ PGT F+
Sbjct: 704  NSKVQVYPLAATFTLSLASNFFLGLEEHEFGRITKLVKKFNDLTFGQHAMAVNFPGTMFN 525

Query: 226  RAIKASNFIRKELRAIIKQRKIDLAEGKASQNQDILSHMLLATDEDGCHMNEMEIADKIL 285
            +A  AS  +RKEL  IIK++K D+  GK  +  DILSHM++A+D  G  + E EIA  ++
Sbjct: 524  KANNASIIVRKELVTIIKEKKADMLSGK--KMNDILSHMIMASDAAGRFIPENEIAGNVM 351

Query: 286  GLLIGGHDTASAAITFLIKYMAELPHIYEKVYEEQMEIANSKAPGELLNWDDVQNMRYSW 345
            GL+  G++  +  ITFL+K++AE P IY K++ EQ EI++SK  GE LNWDD+Q M+YSW
Sbjct: 350  GLITAGYNAIAMTITFLMKFIAERPDIYSKIFAEQEEISSSKKAGEALNWDDIQKMKYSW 171

Query: 346  NVACEVMRLAPPLQGAFREAITDFVFNGFSIPKGWKLYWSANSTHKSPECFPQPE 400
            NVACEVMRL PPLQG FREAITDF + GF+IPKGWK+YW+ +ST+K+PE FP+PE
Sbjct: 170  NVACEVMRLMPPLQGTFREAITDFTYEGFTIPKGWKIYWTVSSTNKNPEYFPEPE 6


  Database: C:\BioEdit\database\unigene.fasta
    Posted date:  Mar 27, 2015 10:18 AM
  Number of letters in database: 31,420,741
  Number of sequences in database:  43,243
  
Lambda     K      H
   0.323    0.139    0.439 

Gapped
Lambda     K      H
   0.267   0.0410    0.140 


Matrix: BLOSUM62
Gap Penalties: Existence: 11, Extension: 1
Number of Hits to DB: 19,382,238
Number of Sequences: 43243
Number of extensions: 298362
Number of successful extensions: 1674
Number of sequences better than 1.0e-100: 6
Number of HSP's better than  0.0 without gapping: 1554
Number of HSP's successfully gapped in prelim test: 0
Number of HSP's that attempted gapping in prelim test: 0
Number of HSP's gapped (non-prelim): 1584
length of query: 480
length of database: 10,473,580
effective HSP length: 100
effective length of query: 380
effective length of database: 6,149,280
effective search space: 2336726400
effective search space used: 2336726400
frameshift window, decay const: 40,  0.1
T: 13
A: 40
X1: 16 ( 7.4 bits)
X2: 38 (14.6 bits)
X3: 64 (24.7 bits)
S1: 41 (21.9 bits)
S2: 932 (363.6 bits)
