# Supplementary material for: Genome-Wide Transcriptional Excavation of Dipsacus asperoides Unmasked both Cryptic Asperosaponin Biosynthetic Genes and SSR Markers
Source: Front Plant Sci. 2016 Mar 29;7:339. doi: 10.3389/fpls.2016.00339 (PMC4809893; doi:10.3389/fpls.2016.00339)
Supplement: Supplementary File S1 — The underground part of D. asperoides. [file Presentation1.ZIP › suport file/File S9. Specific primers of the candidate unigenes designed for qRT-PCR.xls]

## Sheet: Output
Accession Number/Name	Sequence Definition	Sequence Length	Pair Rating	Product Length	Product Tm	Product TaOpt	Cross-Dimer dG(Internal)	Cross-Dimer Bond(Internal)	Cross-Dimer dG(3'End)	Cross-Dimer Bond(3'End)	Sense Primer	Rating	Position	Length	Tm	GC%	GC Clamp	3'End dG	Self Dimer dG(Internal)	Hairpin dG(Internal)	Hairpin Bond(Internal)	Self Dimer Bond(Internal)	Run/Repeat Length	Hairpin dG(3'End)	Hairpin Bond(3'End)	Self Dimer dG(3'End)	Self Dimer Bond(3'End)	Anti-sense Primer	Rating	Position	Length	Tm	GC%	GC Clamp	3'End dG	Self Dimer dG(Internal)	Hairpin dG(Internal)	Hairpin Bond(Internal)	Self Dimer Bond(Internal)	Run/Repeat Length	Hairpin dG(3'End)	Hairpin Bond(3'End)	Self Dimer dG(3'End)	Self Dimer Bond(3'End)
*000001	comp44002_c0	1560	77.4	195	74.5	55	-0.5	3	-1.7	3	GCACCACCACTTCAAGGAGCTT	74.7	1180	22	59.4	54.5	2	-5.5	-0.5	0	0	3	2	-0.5	3	-2.9	4	CGGCACATACGAATACGGAGCA	78	1374	22	59.2	54.5	2	-4.7	0	0	0	0	2	0	0	0	0
*000002	comp23410_c0	1521	78	258	73.7	54.1	0	0	-0.7	3	ACACGCCTCTACATCACAACCA	81.6	514	22	58	50	2	-5	0	0	0	0	2	0	0	0	0	TGCCGCTGCTATTGCACGAT	71.8	771	20	58.9	55	2	-4.1	-3.3	-1.9	3	4	2	0	0	0	0
*000003	comp42530_c0	1458	83.6	206	74.3	54.7	-1.3	3	-0.9	3	AACTTCCATTGGCGGTGAGACA	82.1	246	22	58.5	50	1	-3	-1.4	0	0	3	2	0	0	0	0	CTCGGAGTGCTTCAGGCTTCAT	84.2	451	22	58.7	54.5	1	-2.9	-0.9	0	0	3	2	0	0	0	0
*000004	comp20174_c0	1443	81.3	172	74.6	55.3	0	0	0	0	TGGAGGCGGACCAAGAATGTGT	81.4	1266	22	60.2	54.5	1	-4.2	-1.4	-1.4	3	3	2	0	0	0	0	AGGATGCAGGCGAATCGGAAGA	77.1	1437	22	60.1	54.5	1	-3.3	-3.3	-0.3	3	4	2	0	0	0	0
*000005	comp45348_c0	1476	73.7	398	76.2	55.9	-3.6	4	0	0	TTGGCTGAGCTTCCAGATGTGT	73.1	949	22	58.2	50	1	-4.9	-2.9	-1.4	3	4	2	0	0	0	0	AGGATAGCAAGCCGTGCGTATT	76.5	1346	22	58.5	50	1	-2.3	-1.9	-1.9	3	3	2	0	0	0	0
*000006	comp47904_c0	1299	75.3	236	76.3	56	-1.3	3	-3.1	4	AAGTCCAGCACCGCCTCCAA	88.1	435	20	59.7	60	2	-3.4	0	0	0	0	2	0	0	0	0	GTCCGAGGAAGAAGTTGCTTGC	74.6	670	22	58.2	54.5	2	-4.5	-1.3	0	0	3	2	-0.5	3	-0.5	3
*000007	comp46318_c0	1578	74.6	180	73.7	54.1	-1.3	3	0	0	GACCACATCGTTCCTCGTGTTG	74.8	241	22	57.9	54.5	1	-4.4	0	0	0	0	2	-1.2	3	-1.2	3	CCCTAGCGGATTTCCTCCTCTG	69.7	420	22	58	59.1	1	-3.8	-1.5	-1.3	3	4	3	0	0	0	0
*000008	comp27722_c0	1569	80.2	437	74.5	54.9	0	0	0	0	TGAAGGCGGGAGAAGGAAGTGA	76	851	22	59.3	54.5	1	-3.4	0	0	0	0	3	0	0	0	0	ACGGTGAAGCATGACAGTTGGT	80.5	1287	22	58.8	50	2	-4	-2.2	0	0	4	2	0	0	0	0
*000009	comp47695_c0	1542	81	195	75.6	55.5	-2.3	4	-1	3	CGCCGTAGACGACTCCTTAACA	79.1	463	22	58.2	54.5	1	-2.7	-1.9	0	0	3	2	0	0	-0.7	4	GCCGAAGAGTGTCCGAGCAAT	86	657	21	58.9	57.1	2	-3.9	0	0	0	0	2	0	0	0	0
*000010	comp28921_c0	1482	81.4	437	79.3	58.5	0	0	-0.3	3	AACTCCACGATCCGCTCCTCAA	83.7	368	22	59.7	54.5	1	-3.4	-1.9	0	0	4	2	0	0	0	0	TCCAACCGCCCACACACGAT	75.8	804	20	60.1	60	2	-4.1	0	0	0	0	3	0	0	0	0
*000011	comp36403_c0	1467	78.1	162	76.2	55.9	-1	3	0	0	AGGAAGTGCTGACATGGCTTGA	77.6	839	22	58.2	50	1	-3.6	-2.2	0	0	4	2	-0.5	3	-0.5	3	CTGGTGTTGGTGGTTTGCTGAC	74.2	1000	22	58.5	54.5	1	-4	0	0	0	0	3	0	0	0	0
*000012	comp40712_c0	1293	78.6	221	74.1	54.6	-1.4	3	-1.2	3	ACGGTCAGTTGGTTGGTTGTGT	84.9	723	22	58.9	50	1	-5.1	0	0	0	0	2	0	0	0	0	GATCGAGCCATTCCAGGCACTT	72.2	943	22	59	54.5	1	-3.6	-3	-2.4	3	4	2	0	0	0	0
*000013	comp44027_c0	1419	81.7	157	78.6	58	-1.4	3	-1	3	CCGCTCACCTCCATCCTGTCTT	88.2	293	22	60.1	59.1	1	-3.4	0	0	0	0	2	0	0	0	0	GCATTGGGAACCGTGGCTACAT	76.2	449	22	59.6	54.5	1	-2.6	0	0	0	0	3	0	0	0	0
*000014	comp37620_c0	1485	81.2	380	74.7	54.9	-2.4	3	0	0	TCCGTGACGCCGTTACCTCTAT	83.2	356	22	59.3	54.5	1	-5	-1.9	0	0	3	2	0	0	0	0	GGCTCCAGGCTCCAATTCCAT	82	735	21	58.3	57.1	2	-3.6	-1	0	0	4	2	0	0	0	0
*000015	comp46711_c2	1512	74.8	269	75.1	54.6	-1	3	-1.1	3	ACAGCATTGGACCGTTACAACT	71.6	827	22	56.6	45.5	1	-4.8	0	0	0	0	2	-0.7	3	-0.7	3	GTGTGGAAGAATCGCCGAGTC	74.6	1095	21	57.3	57.1	1	-3.9	0	0	0	0	2	0	0	-1.7	3
*000016	comp44158_c0	1458	74.9	181	74.1	54.5	-2.8	4	-1.4	4	GGAGCCTCTATGCCTCGAATGG	76	855	22	58.7	59.1	2	-5.1	-3	-0.9	3	4	2	0	0	0	0	CGCAGATTCTCCCACCACCAAA	75.5	1035	22	59.2	54.5	2	-3.7	-0.6	0	0	3	3	0	0	0	0
*000017	comp22207_c0	1455	81.9	222	76.6	56.3	-1.9	3	0	0	GTCCAGTCACGCTTCTCCAAGT	83.4	178	22	58.6	54.5	1	-4.4	0	0	0	0	2	-0.5	3	-0.5	3	GCTCAATACACCGTCGGCAATG	79.5	399	22	58.6	54.5	1	-3.3	-2.3	0	0	3	2	0	0	0	0
*000018	comp42243_c0	1542	84.5	270	78.1	57.3	-0.6	3	0	0	CCGCCTCCTTCGTTACTCCAAT	84	219	22	58.5	54.5	2	-3.5	0	0	0	0	2	0	0	0	0	TCATCAGCAACCTCAGCAGCAA	82.2	488	22	58.8	50	2	-4.2	0	0	0	0	2	0	0	0	0
*000019	comp40379_c0	1419	80	181	76.6	56	-2.2	4	-1.3	3	GGCTCTTGATGTGGCGAAGGA	83.3	357	21	58.6	57.1	2	-5.1	0	0	0	0	2	-0.5	3	-0.5	3	GCTCGGCAAGTCCAGTAAGTTC	79.8	537	22	57.7	54.5	1	-3.4	0	0	0	0	2	0	0	0	0
*000020	comp44974_c0	1467	79.1	231	77.7	57.2	-2.5	4	0	0	CCGCTCGCAACAGTCACATTCT	88.2	188	22	59.8	54.5	1	-2.7	0	0	0	0	2	0	0	0	0	TGACACTCACAGGCAGCTCAAG	74.4	418	22	58.9	54.5	1	-3.4	-2.9	-0.8	3	4	2	-0.8	3	-0.8	3
*000021	comp39056_c0	1404	76.6	383	75.4	55.5	-1.2	3	-1.2	3	TCACCAACCGCCCTTTCCTCT	76	926	21	59.5	57.1	2	-4.4	0	0	0	0	3	0	0	0	0	TCTTGCTTTGAGTGCCGTGTCT	74.9	1308	22	58.8	50	1	-3.7	0	0	0	0	3	0	0	0	0
*000022	comp36995_c0	1380	74.3	219	75.9	55.9	-1.7	3	-1.7	3	TGGCTCGATCAACAACCAGACC	73.4	784	22	58.9	54.5	2	-5	-3	-1.4	3	4	2	0	0	0	0	CCAACTCACCATCTTCGCACGA	73.8	1002	22	59.2	54.5	2	-4.8	0	0	0	0	2	0	0	-1.7	3
*000023	comp43751_c0	1428	81.5	182	75.8	56	-1.7	3	-3	4	GCTGCGGATATTGCGTCGTCTT	88	421	22	60	54.5	1	-5.8	-0.4	0	0	4	2	0	0	0	0	GCGGTCGGAATCTGAAGCAACT	87.8	602	22	59.6	54.5	1	-3.6	0	0	0	0	2	0	0	0	0
*000024	comp32696_c1	1158	79.6	315	77.4	57	-2.7	4	-1.7	4	TCGCCTACGATCACCTCCAAGA	78.5	38	22	59	54.5	1	-3.4	-1.9	-1.7	3	4	2	0	0	0	0	CGTCGCCAGCAAGGTCTTCAA	87.1	352	21	59.4	57.1	1	-3	0	0	0	0	2	0	0	-0.5	3
*000025	comp47472_c0	1386	81.1	166	74.1	54.7	-2.4	4	0	0	GTTCGATGGTGGAAGCCGTTCA	77.2	1091	22	59.5	54.5	1	-4.5	-3	-0.5	3	4	2	-0.5	3	-0.5	3	ACCGATTCCGCTACCGAGTCA	86.9	1256	21	59.2	57.1	1	-3.7	0	0	0	0	2	0	0	0	0
*000026	comp42856_c0	1539	81.8	275	76.1	56.3	-1.9	3	0	0	TGGCGTGCTGCTGGTAGGAA	88.2	712	20	59.8	60	2	-3.6	0	0	0	0	2	0	0	0	0	CCGTCTTTGGGCATTGGTGGAA	76.3	986	22	59.7	54.5	2	-3.8	0	0	0	0	3	0	0	0	0
*000027	(actin)comp39786_c0	885	83.1	216	76.7	56.4	0	0	-0.8	3	GTCAGCCACACGGTTCCAATCT	86.8	232	22	59.2	54.5	1	-4	0	0	0	0	2	0	0	0	0	TGCGGTCTCCAGTTCTTGATCG	77.7	447	22	58.7	54.5	2	-4.2	0	0	0	0	2	0	0	-1.9	4
